# Supplementary material for: Multi‐Omics Analysis of Human Blood Cells Reveals Unique Features of Age‐Associated Type 2 CD8 Memory T Cells
Source: Aging Cell. 2026 Feb 1;25(2):e70393. doi: 10.1111/acel.70393 (PMC12862018; doi:10.1111/acel.70393)
Supplement: Supplementary file 11 — Table S1: Detailed description of our study cohort. [file ACEL-25-e70393-s002.xlsx]

## Sheet: Supplementary Table 1
Age Group	Young (20-40 y.o.)				Middle (41-60 y.o.)				Old (61 y.o.-)
Sex	Female		Male		Female		Male		Female		Male
CMV Status	Positive	Negative	Positive	Negative	Positive	Negative	Positive	Negative	Positive	Negative	Positive	Negative
Number of donors	3	4	3	4	4	4	4	4	4	3	4	4
