# Supplementary material for: Multi‐Omics Analysis of Human Blood Cells Reveals Unique Features of Age‐Associated Type 2 CD8 Memory T Cells
Source: Aging Cell. 2026 Feb 1;25(2):e70393. doi: 10.1111/acel.70393 (PMC12862018; doi:10.1111/acel.70393)
Supplement: Supplementary file 14 — Table S4: Enrichment analysis results in individual gene set. [file ACEL-25-e70393-s014.xlsx]

## Sheet: Gene set 1
#category	term ID	term description	observed gene count	background gene count	strength	false discovery rate	matching proteins in your network (IDs)	matching proteins in your network (labels)
GO Process	GO:0002181	Cytoplasmic translation	90	123	1.31	4.08e-70	9606.ENSP00000216190,9606.ENSP00000220849,9606.ENSP00000222247,9606.ENSP00000225430,9606.ENSP00000230050,9606.ENSP00000248342,9606.ENSP00000253039,9606.ENSP00000253108,9606.ENSP00000259469,9606.ENSP00000261868,9606.ENSP00000262584,9606.ENSP00000270625,9606.ENSP00000271764,9606.ENSP00000272317,9606.ENSP00000274242,9606.ENSP00000278572,9606.ENSP00000280557,9606.ENSP00000294189,9606.ENSP00000296674,…	EIF3D,EIF3E,RPL18A,RPL19,RPS12,EIF3K,EIF2S3,EIF3G,RPL35,EIF3J,RPL8,RPS11,EIF2D,RPS27A,RPL37,RPS3,DENR,RPL29,RPS23,RPL13,RPL15,RPL38,RPL4,RPS15A,EIF2S3B,EIF4A2,NCBP2,ZC3H15,RPS2,RPS21,RPL3,RPL27A,RPLP1,RPS3A,RPL22L1,RPL22,EIF3B,RPL12,RPL39,RPL5,RPL7A,EIF3I,RPS4X,RPL10A,EIF2S2,RPS6,RPS9,RPL13A,RPL24,RPL34,RPS29,RPL14,RPS8,RPS14,RPL31,UBA52,EIF4B,RPL23A,RPSA,RPS18,RPL6,RPL10,RPS24,RPL32,RPL23,RWDD1,…
GO Process	GO:0006412	Translation	119	389	0.93	5.12e-61	9606.ENSP00000081029,9606.ENSP00000216190,9606.ENSP00000220849,9606.ENSP00000222247,9606.ENSP00000223324,9606.ENSP00000225430,9606.ENSP00000230050,9606.ENSP00000248342,9606.ENSP00000253039,9606.ENSP00000253108,9606.ENSP00000257347,9606.ENSP00000259469,9606.ENSP00000259873,9606.ENSP00000260443,9606.ENSP00000261868,9606.ENSP00000262584,9606.ENSP00000264161,9606.ENSP00000270625,9606.ENSP00000271764,…	MRPS35,EIF3D,EIF3E,RPL18A,MRPL32,RPL19,RPS12,EIF3K,EIF2S3,EIF3G,CARS2,RPL35,MRPS18B,RSL24D1,EIF3J,RPL8,DARS1,RPS11,EIF2D,RPS27A,RPL37,RPS3,DENR,FARSB,MRPL17,EIF5B,RPL29,RPS23,RPL13,MRPL11,RPL15,RPL38,MRPL57,RPL4,MRPL1,MRPS31,RPS15A,MRPS33,EIF2S3B,KARS1,EIF4A2,NCBP2,ZC3H15,EEF1A1,RPS2,TCEA2,RPS21,RPL3,RPL27A,RPLP1,RPS3A,RPL22L1,RPL22,MRPL52,EIF3B,RPL12,RPL39,DAP3,SARS1,RPL5,MRPL41,RPL7A,TCEAL4,EIF…
GO Process	GO:0006518	Peptide metabolic process	125	547	0.8	1.69e-52	9606.ENSP00000081029,9606.ENSP00000216190,9606.ENSP00000220849,9606.ENSP00000222247,9606.ENSP00000223324,9606.ENSP00000225430,9606.ENSP00000228740,9606.ENSP00000230050,9606.ENSP00000248342,9606.ENSP00000253039,9606.ENSP00000253108,9606.ENSP00000257347,9606.ENSP00000259469,9606.ENSP00000259873,9606.ENSP00000260443,9606.ENSP00000261868,9606.ENSP00000261879,9606.ENSP00000262584,9606.ENSP00000264161,…	MRPS35,EIF3D,EIF3E,RPL18A,MRPL32,RPL19,LTA4H,RPS12,EIF3K,EIF2S3,EIF3G,CARS2,RPL35,MRPS18B,RSL24D1,EIF3J,APH1B,RPL8,DARS1,SOD1,RPS11,EIF2D,RPS27A,RPL37,RPS3,DENR,FARSB,MRPL17,EIF5B,RPL29,RPS23,RPL13,MRPL11,RPL15,RPL38,MRPL57,RPL4,MRPL1,MRPS31,RPS15A,MRPS33,EIF2S3B,KARS1,EIF4A2,NCBP2,ZC3H15,EEF1A1,RPS2,TCEA2,MGAT3,RPS21,RPL3,RPL27A,RPLP1,RPS3A,RPL22L1,RPL22,GPX4,MRPL52,EIF3B,RPL12,RPL39,DAP3,SARS1,…
GO Process	GO:0043604	Amide biosynthetic process	124	536	0.81	1.69e-52	9606.ENSP00000081029,9606.ENSP00000216190,9606.ENSP00000220849,9606.ENSP00000222247,9606.ENSP00000223324,9606.ENSP00000225430,9606.ENSP00000230050,9606.ENSP00000248342,9606.ENSP00000253039,9606.ENSP00000253108,9606.ENSP00000253382,9606.ENSP00000257347,9606.ENSP00000259469,9606.ENSP00000259873,9606.ENSP00000260443,9606.ENSP00000261868,9606.ENSP00000262584,9606.ENSP00000264161,9606.ENSP00000270625,…	MRPS35,EIF3D,EIF3E,RPL18A,MRPL32,RPL19,RPS12,EIF3K,EIF2S3,EIF3G,ACSS2,CARS2,RPL35,MRPS18B,RSL24D1,EIF3J,RPL8,DARS1,RPS11,EIF2D,RPS27A,RPL37,HSD17B12,RPS3,DENR,FARSB,MRPL17,EIF5B,RPL29,RPS23,RPL13,MRPL11,RPL15,RPL38,MRPL57,RPL4,MRPL1,MRPS31,RPS15A,MRPS33,EIF2S3B,KARS1,EIF4A2,NCBP2,ZC3H15,EEF1A1,RPS2,TCEA2,RPS21,RPL3,RPL27A,RPLP1,RPS3A,RPL22L1,RPL22,MRPL52,EIF3B,RPL12,RPL39,DAP3,SARS1,RPL5,MRPL41,R…
GO Process	GO:0010467	Gene expression	231	2101	0.48	2.2e-49	9606.ENSP00000081029,9606.ENSP00000202816,9606.ENSP00000206542,9606.ENSP00000215829,9606.ENSP00000216190,9606.ENSP00000216294,9606.ENSP00000220849,9606.ENSP00000221233,9606.ENSP00000221801,9606.ENSP00000222247,9606.ENSP00000222567,9606.ENSP00000223273,9606.ENSP00000223324,9606.ENSP00000225430,9606.ENSP00000230050,9606.ENSP00000231198,9606.ENSP00000236273,9606.ENSP00000244230,9606.ENSP00000246802,…	MRPS35,ESF1,OSGEP,SNRPD3,EIF3D,SNAPC1,EIF3E,EXOSC5,FBL,RPL18A,TWISTNB,YAE1,MRPL32,RPL19,RPS12,THG1L,SYF2,MPHOSPH10,NOP53,EIF3K,PMPCB,LSM8,QTRT1,DTWD1,EIF2S3,EIF3G,SNRPA1,NXT1,CARS2,TBRG4,IMP4,RPL35,MRPS18B,RSL24D1,THOC1,RTRAF,EIF3J,APH1B,RPL8,DARS1,HNRNPH3,PRPF6,NOB1,TXNL4A,RPS11,EIF2D,RPS27A,RPL37,RPS3,AIP,DENR,FARSB,RIOK2,PPIL3,MRPL17,EIF5B,LUC7L,RPL29,RPS23,TRMT10B,SNRPD1,POLR1D,PA2G4,ISG20,RP…
GO Process	GO:0034641	Cellular nitrogen compound metabolic process	301	3463	0.38	8.97e-48	9606.ENSP00000081029,9606.ENSP00000184266,9606.ENSP00000202816,9606.ENSP00000206542,9606.ENSP00000215829,9606.ENSP00000216190,9606.ENSP00000216294,9606.ENSP00000216714,9606.ENSP00000220849,9606.ENSP00000221233,9606.ENSP00000221801,9606.ENSP00000222247,9606.ENSP00000222567,9606.ENSP00000223129,9606.ENSP00000223324,9606.ENSP00000225430,9606.ENSP00000228740,9606.ENSP00000230050,9606.ENSP00000230431,…	MRPS35,NDUFB4,ESF1,OSGEP,SNRPD3,EIF3D,SNAPC1,APEX1,EIF3E,EXOSC5,FBL,RPL18A,TWISTNB,RPA3,MRPL32,RPL19,LTA4H,RPS12,DNPH1,THG1L,SYF2,ATP5F1E,MPHOSPH10,NOP53,EIF3K,LSM8,QTRT1,DTWD1,TRIM28,EIF2S3,EIF3G,ACSS2,AOC2,SNRPA1,NASP,CARS2,TBRG4,RSAD1,NDUFB5,IMP4,RPL35,MRPS18B,RSL24D1,RNF138,THOC1,RTRAF,EIF3J,APH1B,DNAJA3,RPL8,LIG1,NDUFS3,DGUOK,DARS1,MCCC1,DBF4,HNRNPH3,PRPF6,C12orf10,NOB1,TXNL4A,SMG9,SOD1,DNMT…
GO Process	GO:0043603	Cellular amide metabolic process	134	810	0.66	1.13e-42	9606.ENSP00000081029,9606.ENSP00000216190,9606.ENSP00000220849,9606.ENSP00000222247,9606.ENSP00000223324,9606.ENSP00000225430,9606.ENSP00000228740,9606.ENSP00000230050,9606.ENSP00000248342,9606.ENSP00000253039,9606.ENSP00000253108,9606.ENSP00000253382,9606.ENSP00000257347,9606.ENSP00000259469,9606.ENSP00000259873,9606.ENSP00000260443,9606.ENSP00000261868,9606.ENSP00000261879,9606.ENSP00000262584,…	MRPS35,EIF3D,EIF3E,RPL18A,MRPL32,RPL19,LTA4H,RPS12,EIF3K,EIF2S3,EIF3G,ACSS2,CARS2,RPL35,MRPS18B,RSL24D1,EIF3J,APH1B,RPL8,DARS1,MCCC1,SOD1,RPS11,EIF2D,RPS27A,RPL37,HSD17B12,RPS3,DENR,FARSB,MRPL17,EIF5B,RPL29,RPS23,RPL13,MRPL11,RPL15,RPL38,MRPL57,RPL4,MRPL1,MRPS31,RPS15A,MRPS33,EIF2S3B,KARS1,EIF4A2,NCBP2,ZC3H15,EEF1A1,RPS2,TCEA2,MGAT3,RPS21,RPL3,RPL27A,RPLP1,RPS3A,RPL22L1,RPL22,GPX4,MRPL52,EIF3B,RP…
GO Process	GO:0034645	Cellular macromolecule biosynthetic process	130	778	0.67	1.03e-41	9606.ENSP00000081029,9606.ENSP00000216190,9606.ENSP00000220849,9606.ENSP00000222247,9606.ENSP00000223324,9606.ENSP00000225430,9606.ENSP00000230050,9606.ENSP00000248342,9606.ENSP00000253039,9606.ENSP00000253108,9606.ENSP00000257347,9606.ENSP00000259469,9606.ENSP00000259873,9606.ENSP00000260443,9606.ENSP00000261868,9606.ENSP00000262584,9606.ENSP00000264161,9606.ENSP00000270625,9606.ENSP00000271764,…	MRPS35,EIF3D,EIF3E,RPL18A,MRPL32,RPL19,RPS12,EIF3K,EIF2S3,EIF3G,CARS2,RPL35,MRPS18B,RSL24D1,EIF3J,RPL8,DARS1,RPS11,EIF2D,RPS27A,RPL37,RPS3,DENR,FARSB,MRPL17,EIF5B,RPL29,RPS23,RPL13,MRPL11,B4GAT1,RPL15,RPL38,MRPL57,VEGFB,RPL4,MRPL1,MRPS31,RPS15A,SLC35C2,MRPS33,EIF2S3B,KARS1,EIF4A2,NCBP2,MGAT4B,ZC3H15,EEF1A1,RPS2,TCEA2,MGAT3,RPS21,RPL3,RPL27A,RPLP1,RPS3A,RPL22L1,RPL22,MRPL52,EIF3B,RPL12,RPL39,DAP3,…
GO Process	GO:0022613	Ribonucleoprotein complex biogenesis	101	449	0.79	2.54e-41	9606.ENSP00000202816,9606.ENSP00000215829,9606.ENSP00000216190,9606.ENSP00000220849,9606.ENSP00000221233,9606.ENSP00000221801,9606.ENSP00000244230,9606.ENSP00000246802,9606.ENSP00000248342,9606.ENSP00000253039,9606.ENSP00000253108,9606.ENSP00000254193,9606.ENSP00000259239,9606.ENSP00000259469,9606.ENSP00000260443,9606.ENSP00000261868,9606.ENSP00000266079,9606.ENSP00000268802,9606.ENSP00000269601,…	ESF1,SNRPD3,EIF3D,EIF3E,EXOSC5,FBL,MPHOSPH10,NOP53,EIF3K,EIF2S3,EIF3G,SNRPA1,IMP4,RPL35,RSL24D1,EIF3J,PRPF6,NOB1,TXNL4A,EIF2D,NOM1,DENR,RIOK2,MTERF3,LUC7L,NPM1,SNRPD1,PA2G4,ISG20,WDR3,NSUN5,RPL38,MRPL1,GEMIN4,RRS1,EIF2S3B,RPUSD2,RBMX2,SNRPD2,FCF1,RPS21,PES1,DDX47,MAK16,EIF3B,NPM3,RPL5,RBMX,RPF1,RPL7A,DDX31,EXOSC2,EIF3I,RPL10A,LAS1L,EIF2S2,MRTO4,SF1,NOL9,RPS6,SMN1,TAF9,GTF3A,DDX1,RPL24,RPL14,RPS8,…
GO Process	GO:0044271	Cellular nitrogen compound biosynthetic process	168	1494	0.49	6.97e-35	9606.ENSP00000081029,9606.ENSP00000184266,9606.ENSP00000216190,9606.ENSP00000216294,9606.ENSP00000220849,9606.ENSP00000222247,9606.ENSP00000222567,9606.ENSP00000223324,9606.ENSP00000225430,9606.ENSP00000230050,9606.ENSP00000243997,9606.ENSP00000248342,9606.ENSP00000253039,9606.ENSP00000253108,9606.ENSP00000253382,9606.ENSP00000257347,9606.ENSP00000258955,9606.ENSP00000259037,9606.ENSP00000259469,…	MRPS35,NDUFB4,EIF3D,SNAPC1,EIF3E,RPL18A,TWISTNB,MRPL32,RPL19,RPS12,ATP5F1E,EIF3K,EIF2S3,EIF3G,ACSS2,CARS2,RSAD1,NDUFB5,RPL35,MRPS18B,RSL24D1,EIF3J,RPL8,LIG1,NDUFS3,DGUOK,DARS1,RPS11,EIF2D,RPS27A,RPL37,NDUFB11,HSD17B12,RPS3,DENR,FARSB,MRPL17,EIF5B,ATP5PO,RPL29,RPS23,NOS3,ATP5MG,ATP5PD,POLR1D,RPL13,MRPL11,RPL15,RPL38,MRPL57,RPL4,HNRNPD,MRPL1,MRPS31,HINFP,MPI,RPS15A,MRPS33,IMPDH2,EIF2S3B,KARS1,EIF4A…
GO Process	GO:1901566	Organonitrogen compound biosynthetic process	155	1338	0.51	3.9e-33	9606.ENSP00000081029,9606.ENSP00000184266,9606.ENSP00000216190,9606.ENSP00000220849,9606.ENSP00000222247,9606.ENSP00000223324,9606.ENSP00000225430,9606.ENSP00000230050,9606.ENSP00000243997,9606.ENSP00000248342,9606.ENSP00000253039,9606.ENSP00000253108,9606.ENSP00000253382,9606.ENSP00000257347,9606.ENSP00000258955,9606.ENSP00000259037,9606.ENSP00000259469,9606.ENSP00000259873,9606.ENSP00000260443,…	MRPS35,NDUFB4,EIF3D,EIF3E,RPL18A,MRPL32,RPL19,RPS12,ATP5F1E,EIF3K,EIF2S3,EIF3G,ACSS2,CARS2,RSAD1,NDUFB5,RPL35,MRPS18B,RSL24D1,EIF3J,RPL8,NDUFS3,DGUOK,DARS1,RPS11,EIF2D,RPS27A,RPL37,NDUFB11,HSD17B12,RPS3,DENR,FARSB,MRPL17,EIF5B,ATP5PO,RPL29,RPS23,ATP5MG,ATP5PD,RPL13,MRPL11,B4GAT1,RPL15,RPL38,MRPL57,VEGFB,RPL4,MRPL1,MRPS31,RPS15A,SLC35C2,MRPS33,IMPDH2,EIF2S3B,KARS1,EIF4A2,NCBP2,NDUFV2,ADI1,MGAT4B,Z…
GO Process	GO:0044260	Cellular macromolecule metabolic process	219	2512	0.38	9.58e-32	9606.ENSP00000081029,9606.ENSP00000215829,9606.ENSP00000216190,9606.ENSP00000216714,9606.ENSP00000216962,9606.ENSP00000220849,9606.ENSP00000221233,9606.ENSP00000221801,9606.ENSP00000222247,9606.ENSP00000223129,9606.ENSP00000223324,9606.ENSP00000225430,9606.ENSP00000230050,9606.ENSP00000231487,9606.ENSP00000246802,9606.ENSP00000248342,9606.ENSP00000253024,9606.ENSP00000253039,9606.ENSP00000253108,…	MRPS35,SNRPD3,EIF3D,APEX1,PYGB,EIF3E,EXOSC5,FBL,RPL18A,RPA3,MRPL32,RPL19,RPS12,SKP1,NOP53,EIF3K,TRIM28,EIF2S3,EIF3G,NDFIP1,NASP,CARS2,RPL35,MRPS18B,RSL24D1,RNF138,THOC1,EIF3J,DNAJA3,RPL8,LIG1,DARS1,PCNP,DBF4,SMG9,DNMT3L,RPS11,EIF2D,RPS27A,ETAA1,RPL37,SSRP1,RPS3,DENR,FARSB,NEIL2,MRPL17,EIF5B,UBXN1,RPL29,RPS23,NPM1,CAMLG,ORC5,TRMT10B,SNRPD1,ISG20,APLF,RPL13,MEPCE,MRPL11,B4GAT1,NSUN5,RPL15,RPL38,MRP…
GO Process	GO:0009059	Macromolecule biosynthetic process	150	1394	0.47	1.1e-28	9606.ENSP00000081029,9606.ENSP00000216190,9606.ENSP00000216294,9606.ENSP00000220849,9606.ENSP00000222247,9606.ENSP00000222567,9606.ENSP00000223324,9606.ENSP00000225430,9606.ENSP00000230050,9606.ENSP00000248342,9606.ENSP00000253039,9606.ENSP00000253108,9606.ENSP00000257347,9606.ENSP00000259469,9606.ENSP00000259873,9606.ENSP00000260443,9606.ENSP00000261868,9606.ENSP00000262584,9606.ENSP00000263274,…	MRPS35,EIF3D,SNAPC1,EIF3E,RPL18A,TWISTNB,MRPL32,RPL19,RPS12,EIF3K,EIF2S3,EIF3G,CARS2,RPL35,MRPS18B,RSL24D1,EIF3J,RPL8,LIG1,DARS1,RPS11,EIF2D,RPS27A,RPL37,RPS3,DENR,FARSB,MRPL17,EIF5B,RPL29,RPS23,POLR1D,RPL13,MRPL11,B4GAT1,RPL15,RPL38,MRPL57,VEGFB,RPL4,HNRNPD,MRPL1,MRPS31,HINFP,RPS15A,SLC35C2,MRPS33,EIF2S3B,KARS1,EIF4A2,NCBP2,ZNRD1,MGAT4B,ZC3H15,EEF1A1,GTF2F2,RPS2,TCEA2,PTMA,MGAT3,RPS21,RPL3,RPL27…
GO Process	GO:0044237	Cellular metabolic process	392	6568	0.22	1.26e-28	9606.ENSP00000081029,9606.ENSP00000184266,9606.ENSP00000202816,9606.ENSP00000206542,9606.ENSP00000211413,9606.ENSP00000215829,9606.ENSP00000216190,9606.ENSP00000216294,9606.ENSP00000216714,9606.ENSP00000216962,9606.ENSP00000220849,9606.ENSP00000221233,9606.ENSP00000221801,9606.ENSP00000222247,9606.ENSP00000222567,9606.ENSP00000223129,9606.ENSP00000223324,9606.ENSP00000225430,9606.ENSP00000228740,…	MRPS35,NDUFB4,ESF1,OSGEP,PRRT1,SNRPD3,EIF3D,SNAPC1,APEX1,PYGB,EIF3E,EXOSC5,FBL,RPL18A,TWISTNB,RPA3,MRPL32,RPL19,LTA4H,ADTRP,RPS12,DNPH1,THG1L,SKP1,SYF2,ATP5F1E,MPHOSPH10,ALKBH7,NOP53,EIF3K,LSM8,QTRT1,DTWD1,TRIM28,EIF2S3,EIF3G,ACSS2,ABCB7,AOC2,NDFIP1,SNRPA1,NASP,CARS2,CDK4,TBRG4,RSAD1,NDUFB5,IMP4,RPL35,MRPS18B,TLR2,RSL24D1,RNF138,THOC1,RTRAF,ALDH2,EIF3J,APH1B,DNAJA3,CSNK2A2,RPL8,LIG1,NDUFS3,DGUOK,…
GO Process	GO:0006396	RNA processing	114	868	0.56	1.26e-27	9606.ENSP00000202816,9606.ENSP00000206542,9606.ENSP00000215829,9606.ENSP00000221233,9606.ENSP00000221801,9606.ENSP00000231198,9606.ENSP00000236273,9606.ENSP00000244230,9606.ENSP00000246802,9606.ENSP00000249299,9606.ENSP00000250237,9606.ENSP00000251250,9606.ENSP00000254193,9606.ENSP00000258770,9606.ENSP00000259239,9606.ENSP00000259469,9606.ENSP00000261600,9606.ENSP00000261700,9606.ENSP00000265866,…	ESF1,OSGEP,SNRPD3,EXOSC5,FBL,THG1L,SYF2,MPHOSPH10,NOP53,LSM8,QTRT1,DTWD1,SNRPA1,TBRG4,IMP4,RPL35,THOC1,RTRAF,HNRNPH3,PRPF6,NOB1,TXNL4A,RIOK2,PPIL3,LUC7L,TRMT10B,SNRPD1,PA2G4,ISG20,TUT1,WDR3,NSUN5,TRMT10C,HNRNPD,KHDRBS1,MRPL1,GEMIN4,RRS1,RPUSD2,KARS1,CWF19L1,THOC6,NCBP2,TRMT11,RBMX2,CIR1,HNRNPA1,SNRPD2,FCF1,RPS21,PES1,RBM38,HNRNPH1,HNRNPA1L2,DDX47,MAK16,TSNAX,TRMT1L,SARS1,NPM3,RPL5,RBMX,RPF1,TYW3,…
GO Process	GO:0042254	Ribosome biogenesis	66	299	0.79	8.74e-26	9606.ENSP00000202816,9606.ENSP00000221233,9606.ENSP00000221801,9606.ENSP00000244230,9606.ENSP00000246802,9606.ENSP00000259239,9606.ENSP00000259469,9606.ENSP00000260443,9606.ENSP00000268802,9606.ENSP00000275820,9606.ENSP00000283109,9606.ENSP00000287025,9606.ENSP00000296930,9606.ENSP00000302886,9606.ENSP00000306565,9606.ENSP00000308179,9606.ENSP00000309126,9606.ENSP00000309830,9606.ENSP00000315017,…	ESF1,EXOSC5,FBL,MPHOSPH10,NOP53,IMP4,RPL35,RSL24D1,NOB1,NOM1,RIOK2,MTERF3,NPM1,PA2G4,ISG20,WDR3,NSUN5,RPL38,MRPL1,GEMIN4,RRS1,RPUSD2,FCF1,RPS21,PES1,DDX47,MAK16,NPM3,RPL5,RPF1,RPL7A,DDX31,EXOSC2,RPL10A,LAS1L,MRTO4,NOL9,RPS6,GTF3A,RPL24,RPL14,RPS8,DDX51,RPS14,RPL23A,RPSA,BUD23,RPL6,RPL10,RPS24,MALSU1,FAU,WDR74,RPS25,RPL27,RPS15,RPS19,RPS28,RPS5,GTF2H5,MRM1,NSA2,RPS7,RPL35A,RPL11,RPS27
GO Process	GO:0071826	Ribonucleoprotein complex subunit organization	55	211	0.86	3.53e-24	9606.ENSP00000215829,9606.ENSP00000216190,9606.ENSP00000220669,9606.ENSP00000220849,9606.ENSP00000246802,9606.ENSP00000248342,9606.ENSP00000253039,9606.ENSP00000253108,9606.ENSP00000254193,9606.ENSP00000261868,9606.ENSP00000266079,9606.ENSP00000269601,9606.ENSP00000271764,9606.ENSP00000280557,9606.ENSP00000293872,9606.ENSP00000300413,9606.ENSP00000309830,9606.ENSP00000321706,9606.ENSP00000322396,…	SNRPD3,EIF3D,ZFAND1,EIF3E,NOP53,EIF3K,EIF2S3,EIF3G,SNRPA1,EIF3J,PRPF6,TXNL4A,EIF2D,DENR,LUC7L,SNRPD1,RPL38,GEMIN4,RRS1,EIF2S3B,RBMX2,SNRPD2,EIF3B,RPL5,RBMX,EIF3I,EIF2S2,MRTO4,SF1,SMN1,TAF9,DDX1,RPL24,RPS14,EIF4B,RPL23A,RPSA,SNRPE,RPL6,RPL10,EIF3H,EIF3F,FAU,CLNS1A,EIF3M,SFSWAP,SRSF5,RPS15,LSM4,RPS19,RPS28,RPS5,RPL11,RPS27,EIF3L
GO Process	GO:0022618	Ribonucleoprotein complex assembly	54	203	0.87	4.34e-24	9606.ENSP00000215829,9606.ENSP00000216190,9606.ENSP00000220849,9606.ENSP00000246802,9606.ENSP00000248342,9606.ENSP00000253039,9606.ENSP00000253108,9606.ENSP00000254193,9606.ENSP00000261868,9606.ENSP00000266079,9606.ENSP00000269601,9606.ENSP00000271764,9606.ENSP00000280557,9606.ENSP00000293872,9606.ENSP00000300413,9606.ENSP00000309830,9606.ENSP00000321706,9606.ENSP00000322396,9606.ENSP00000323063,…	SNRPD3,EIF3D,EIF3E,NOP53,EIF3K,EIF2S3,EIF3G,SNRPA1,EIF3J,PRPF6,TXNL4A,EIF2D,DENR,LUC7L,SNRPD1,RPL38,GEMIN4,RRS1,EIF2S3B,RBMX2,SNRPD2,EIF3B,RPL5,RBMX,EIF3I,EIF2S2,MRTO4,SF1,SMN1,TAF9,DDX1,RPL24,RPS14,EIF4B,RPL23A,RPSA,SNRPE,RPL6,RPL10,EIF3H,EIF3F,FAU,CLNS1A,EIF3M,SFSWAP,SRSF5,RPS15,LSM4,RPS19,RPS28,RPS5,RPL11,RPS27,EIF3L
GO Process	GO:0044249	Cellular biosynthetic process	190	2362	0.35	1.13e-22	9606.ENSP00000081029,9606.ENSP00000184266,9606.ENSP00000216190,9606.ENSP00000216294,9606.ENSP00000220849,9606.ENSP00000222247,9606.ENSP00000222567,9606.ENSP00000223324,9606.ENSP00000225430,9606.ENSP00000228740,9606.ENSP00000230050,9606.ENSP00000243997,9606.ENSP00000248342,9606.ENSP00000253039,9606.ENSP00000253108,9606.ENSP00000253382,9606.ENSP00000257347,9606.ENSP00000258955,9606.ENSP00000259037,…	MRPS35,NDUFB4,EIF3D,SNAPC1,EIF3E,RPL18A,TWISTNB,MRPL32,RPL19,LTA4H,RPS12,ATP5F1E,EIF3K,EIF2S3,EIF3G,ACSS2,CARS2,RSAD1,NDUFB5,RPL35,MRPS18B,RSL24D1,EIF3J,RPL8,LIG1,NDUFS3,DGUOK,DARS1,SOD1,RPS11,EIF2D,RPS27A,RPL37,NDUFB11,HSD17B12,RPS3,DENR,FARSB,AGPAT5,MRPL17,EIF5B,ATP5PO,RPL29,RPS23,DAGLB,NOS3,ATP5MG,ATP5PD,POLR1D,RPL13,MRPL11,B4GAT1,RPL15,RPL38,LCLAT1,MRPL57,VEGFB,RPL4,HNRNPD,MRPL1,MRPS31,HINFP,…
GO Process	GO:0034470	ncRNA processing	71	409	0.68	1.83e-22	9606.ENSP00000202816,9606.ENSP00000206542,9606.ENSP00000221233,9606.ENSP00000221801,9606.ENSP00000231198,9606.ENSP00000244230,9606.ENSP00000246802,9606.ENSP00000250237,9606.ENSP00000251250,9606.ENSP00000259239,9606.ENSP00000259469,9606.ENSP00000261700,9606.ENSP00000268802,9606.ENSP00000283109,9606.ENSP00000297994,9606.ENSP00000302886,9606.ENSP00000306565,9606.ENSP00000308000,9606.ENSP00000308179,…	ESF1,OSGEP,EXOSC5,FBL,THG1L,MPHOSPH10,NOP53,QTRT1,DTWD1,IMP4,RPL35,RTRAF,NOB1,RIOK2,TRMT10B,PA2G4,ISG20,TUT1,WDR3,NSUN5,TRMT10C,MRPL1,GEMIN4,RRS1,RPUSD2,KARS1,NCBP2,TRMT11,FCF1,RPS21,PES1,DDX47,MAK16,TSNAX,TRMT1L,SARS1,NPM3,RPL5,RPF1,TYW3,RPL7A,EXOSC2,RPL10A,LAS1L,MRTO4,PUS1,NOL9,RPS6,DDX1,TRMT61A,RPL14,RPS8,DDX51,RPS14,SSB,BUD23,RPS24,WDR74,RPS25,RPL27,RPS15,TRMT1,RPS19,RPS28,GTF2H5,MRM1,NSA2,RP…
GO Process	GO:0043170	Macromolecule metabolic process	341	5781	0.21	7.66e-22	9606.ENSP00000080059,9606.ENSP00000081029,9606.ENSP00000202816,9606.ENSP00000206542,9606.ENSP00000211413,9606.ENSP00000215829,9606.ENSP00000216190,9606.ENSP00000216294,9606.ENSP00000216714,9606.ENSP00000216962,9606.ENSP00000220849,9606.ENSP00000221233,9606.ENSP00000221801,9606.ENSP00000222247,9606.ENSP00000222567,9606.ENSP00000223129,9606.ENSP00000223273,9606.ENSP00000223324,9606.ENSP00000225430,…	HDAC7,MRPS35,ESF1,OSGEP,PRRT1,SNRPD3,EIF3D,SNAPC1,APEX1,PYGB,EIF3E,EXOSC5,FBL,RPL18A,TWISTNB,RPA3,YAE1,MRPL32,RPL19,LTA4H,RPS12,THG1L,SKP1,SYF2,MPHOSPH10,UBA2,NOP53,YEATS4,EIF3K,PMPCB,LSM8,QTRT1,DTWD1,TRIM28,EIF2S3,EIF3G,NDFIP1,SNRPA1,KDM6B,NXT1,NASP,CARS2,CDK4,TBRG4,IMP4,RPL35,MRPS18B,TLR2,RSL24D1,RNF138,THOC1,RTRAF,EIF3J,APH1B,DNAJA3,CSNK2A2,RPL8,LIG1,DGUOK,DARS1,PCNP,DBF4,HNRNPH3,PRPF6,MARCHF9…
GO Process	GO:0006807	Nitrogen compound metabolic process	375	6643	0.19	9.24e-22	9606.ENSP00000080059,9606.ENSP00000081029,9606.ENSP00000184266,9606.ENSP00000202816,9606.ENSP00000206542,9606.ENSP00000211413,9606.ENSP00000215829,9606.ENSP00000216190,9606.ENSP00000216294,9606.ENSP00000216714,9606.ENSP00000220849,9606.ENSP00000221233,9606.ENSP00000221801,9606.ENSP00000222247,9606.ENSP00000222567,9606.ENSP00000223129,9606.ENSP00000223273,9606.ENSP00000223324,9606.ENSP00000225430,…	HDAC7,MRPS35,NDUFB4,ESF1,OSGEP,PRRT1,SNRPD3,EIF3D,SNAPC1,APEX1,EIF3E,EXOSC5,FBL,RPL18A,TWISTNB,RPA3,YAE1,MRPL32,RPL19,LTA4H,RPS12,DNPH1,THG1L,SKP1,SYF2,ATP5F1E,MPHOSPH10,UBA2,NOP53,YEATS4,EIF3K,PMPCB,LSM8,QTRT1,DTWD1,TRIM28,EIF2S3,EIF3G,ACSS2,AOC2,NDFIP1,SNRPA1,KDM6B,NASP,CARS2,CDK4,TBRG4,RSAD1,NDUFB5,IMP4,RPL35,MRPS18B,TLR2,RSL24D1,RNF138,THOC1,RTRAF,EIF3J,APH1B,DNAJA3,CSNK2A2,RPL8,LIG1,NDUFS3,D…
GO Process	GO:0008152	Metabolic process	425	7988	0.17	1.92e-21	9606.ENSP00000080059,9606.ENSP00000081029,9606.ENSP00000184266,9606.ENSP00000202816,9606.ENSP00000206542,9606.ENSP00000211413,9606.ENSP00000215829,9606.ENSP00000216190,9606.ENSP00000216294,9606.ENSP00000216714,9606.ENSP00000216962,9606.ENSP00000220849,9606.ENSP00000221233,9606.ENSP00000221801,9606.ENSP00000222247,9606.ENSP00000222567,9606.ENSP00000223129,9606.ENSP00000223273,9606.ENSP00000223324,…	HDAC7,MRPS35,NDUFB4,ESF1,OSGEP,PRRT1,SNRPD3,EIF3D,SNAPC1,APEX1,PYGB,EIF3E,EXOSC5,FBL,RPL18A,TWISTNB,RPA3,YAE1,MRPL32,RPL19,LTA4H,ADTRP,RPS12,DNPH1,THG1L,SKP1,SYF2,EBPL,ATP5F1E,MPHOSPH10,ALKBH7,UBA2,NOP53,YEATS4,EIF3K,PMPCB,LSM8,QTRT1,DTWD1,TRIM28,EIF2S3,EIF3G,ACSS2,ABCB7,AOC2,NDFIP1,SNRPA1,KDM6B,NXT1,NASP,CARS2,CDK4,TBRG4,RSAD1,NDUFB5,IMP4,RPL35,MRPS18B,TLR2,RSL24D1,RNF138,THOC1,RTRAF,ALDH2,EIF3J…
GO Process	GO:0009058	Biosynthetic process	194	2506	0.33	1.92e-21	9606.ENSP00000081029,9606.ENSP00000184266,9606.ENSP00000216190,9606.ENSP00000216294,9606.ENSP00000220849,9606.ENSP00000222247,9606.ENSP00000222567,9606.ENSP00000223324,9606.ENSP00000225430,9606.ENSP00000228740,9606.ENSP00000230050,9606.ENSP00000243997,9606.ENSP00000248342,9606.ENSP00000253039,9606.ENSP00000253108,9606.ENSP00000253382,9606.ENSP00000257347,9606.ENSP00000258955,9606.ENSP00000259037,…	MRPS35,NDUFB4,EIF3D,SNAPC1,EIF3E,RPL18A,TWISTNB,MRPL32,RPL19,LTA4H,RPS12,ATP5F1E,EIF3K,EIF2S3,EIF3G,ACSS2,CARS2,RSAD1,NDUFB5,RPL35,MRPS18B,RSL24D1,EIF3J,RPL8,LIG1,NDUFS3,DGUOK,DARS1,SOD1,RPS11,RCN3,PGD,EIF2D,RPS27A,RPL37,NDUFB11,HSD17B12,RPS3,DENR,FARSB,AGPAT5,MRPL17,EIF5B,NCF1,ATP5PO,RPL29,RPS23,DAGLB,NOS3,ATP5MG,ATP5PD,POLR1D,RPL13,MRPL11,B4GAT1,RPL15,RPL38,LCLAT1,MRPL57,VEGFB,RPL4,HNRNPD,MRPL1…
GO Process	GO:0034660	ncRNA metabolic process	79	535	0.61	2.61e-21	9606.ENSP00000202816,9606.ENSP00000206542,9606.ENSP00000216294,9606.ENSP00000221233,9606.ENSP00000221801,9606.ENSP00000231198,9606.ENSP00000244230,9606.ENSP00000246802,9606.ENSP00000250237,9606.ENSP00000251250,9606.ENSP00000257347,9606.ENSP00000259239,9606.ENSP00000259469,9606.ENSP00000261700,9606.ENSP00000264161,9606.ENSP00000268802,9606.ENSP00000281828,9606.ENSP00000283109,9606.ENSP00000297994,…	ESF1,OSGEP,SNAPC1,EXOSC5,FBL,THG1L,MPHOSPH10,NOP53,QTRT1,DTWD1,CARS2,IMP4,RPL35,RTRAF,DARS1,NOB1,FARSB,RIOK2,TRMT10B,PA2G4,ISG20,TUT1,WDR3,MEPCE,NSUN5,TRMT10C,MRPL1,GEMIN4,RRS1,RPUSD2,KARS1,NCBP2,TRMT11,FCF1,RPS21,PES1,DDX47,MAK16,TSNAX,TRMT1L,SARS1,NPM3,RPL5,RPF1,TYW3,RPL7A,EXOSC2,RPL10A,LAS1L,MRTO4,PUS1,NOL9,POLR1E,RPS6,GTF3A,DDX1,TRMT61A,RPL14,RPS8,DDX51,RPS14,ZC3H8,SSB,BUD23,RPS24,WDR74,RPS25…
GO Process	GO:1901576	Organic substance biosynthetic process	190	2438	0.33	2.94e-21	9606.ENSP00000081029,9606.ENSP00000184266,9606.ENSP00000216190,9606.ENSP00000216294,9606.ENSP00000220849,9606.ENSP00000222247,9606.ENSP00000222567,9606.ENSP00000223324,9606.ENSP00000225430,9606.ENSP00000228740,9606.ENSP00000230050,9606.ENSP00000243997,9606.ENSP00000248342,9606.ENSP00000253039,9606.ENSP00000253108,9606.ENSP00000253382,9606.ENSP00000257347,9606.ENSP00000258955,9606.ENSP00000259037,…	MRPS35,NDUFB4,EIF3D,SNAPC1,EIF3E,RPL18A,TWISTNB,MRPL32,RPL19,LTA4H,RPS12,ATP5F1E,EIF3K,EIF2S3,EIF3G,ACSS2,CARS2,RSAD1,NDUFB5,RPL35,MRPS18B,RSL24D1,EIF3J,RPL8,LIG1,NDUFS3,DGUOK,DARS1,RPS11,PGD,EIF2D,RPS27A,RPL37,NDUFB11,HSD17B12,RPS3,DENR,FARSB,AGPAT5,MRPL17,EIF5B,ATP5PO,RPL29,RPS23,DAGLB,ATP5MG,ATP5PD,POLR1D,RPL13,MRPL11,B4GAT1,RPL15,RPL38,LCLAT1,MRPL57,VEGFB,RPL4,HNRNPD,MRPL1,MRPS31,HINFP,MPI,RP…
GO Process	GO:0044238	Primary metabolic process	391	7156	0.18	1.32e-20	9606.ENSP00000080059,9606.ENSP00000081029,9606.ENSP00000184266,9606.ENSP00000202816,9606.ENSP00000206542,9606.ENSP00000211413,9606.ENSP00000215829,9606.ENSP00000216190,9606.ENSP00000216294,9606.ENSP00000216714,9606.ENSP00000216962,9606.ENSP00000220849,9606.ENSP00000221233,9606.ENSP00000221801,9606.ENSP00000222247,9606.ENSP00000222567,9606.ENSP00000223129,9606.ENSP00000223273,9606.ENSP00000223324,…	HDAC7,MRPS35,NDUFB4,ESF1,OSGEP,PRRT1,SNRPD3,EIF3D,SNAPC1,APEX1,PYGB,EIF3E,EXOSC5,FBL,RPL18A,TWISTNB,RPA3,YAE1,MRPL32,RPL19,LTA4H,ADTRP,RPS12,DNPH1,THG1L,SKP1,SYF2,EBPL,ATP5F1E,MPHOSPH10,ALKBH7,UBA2,NOP53,YEATS4,EIF3K,PMPCB,LSM8,QTRT1,DTWD1,TRIM28,EIF2S3,EIF3G,ACSS2,NDFIP1,SNRPA1,KDM6B,NASP,CARS2,CDK4,TBRG4,NDUFB5,IMP4,RPL35,MRPS18B,TLR2,RSL24D1,RNF138,THOC1,RTRAF,ALDH2,EIF3J,APH1B,DNAJA3,CSNK2A2,…
GO Process	GO:0006364	rRNA processing	51	220	0.81	1.64e-20	9606.ENSP00000202816,9606.ENSP00000221233,9606.ENSP00000221801,9606.ENSP00000244230,9606.ENSP00000246802,9606.ENSP00000259239,9606.ENSP00000259469,9606.ENSP00000268802,9606.ENSP00000283109,9606.ENSP00000302886,9606.ENSP00000306565,9606.ENSP00000308179,9606.ENSP00000309126,9606.ENSP00000315017,9606.ENSP00000321706,9606.ENSP00000322396,9606.ENSP00000323288,9606.ENSP00000344393,9606.ENSP00000345957,…	ESF1,EXOSC5,FBL,MPHOSPH10,NOP53,IMP4,RPL35,NOB1,RIOK2,PA2G4,ISG20,WDR3,NSUN5,MRPL1,GEMIN4,RRS1,RPUSD2,FCF1,RPS21,PES1,DDX47,MAK16,NPM3,RPL5,RPF1,RPL7A,EXOSC2,RPL10A,LAS1L,MRTO4,NOL9,RPS6,RPL14,RPS8,DDX51,RPS14,BUD23,RPS24,WDR74,RPS25,RPL27,RPS15,RPS19,RPS28,GTF2H5,MRM1,NSA2,RPS7,RPL35A,RPL11,RPS27
GO Process	GO:0016072	rRNA metabolic process	53	250	0.77	7.6e-20	9606.ENSP00000202816,9606.ENSP00000221233,9606.ENSP00000221801,9606.ENSP00000244230,9606.ENSP00000246802,9606.ENSP00000259239,9606.ENSP00000259469,9606.ENSP00000268802,9606.ENSP00000283109,9606.ENSP00000302886,9606.ENSP00000306565,9606.ENSP00000308179,9606.ENSP00000309126,9606.ENSP00000315017,9606.ENSP00000321706,9606.ENSP00000322396,9606.ENSP00000323288,9606.ENSP00000344393,9606.ENSP00000345957,…	ESF1,EXOSC5,FBL,MPHOSPH10,NOP53,IMP4,RPL35,NOB1,RIOK2,PA2G4,ISG20,WDR3,NSUN5,MRPL1,GEMIN4,RRS1,RPUSD2,FCF1,RPS21,PES1,DDX47,MAK16,NPM3,RPL5,RPF1,RPL7A,EXOSC2,RPL10A,LAS1L,MRTO4,NOL9,POLR1E,RPS6,GTF3A,RPL14,RPS8,DDX51,RPS14,BUD23,RPS24,WDR74,RPS25,RPL27,RPS15,RPS19,RPS28,GTF2H5,MRM1,NSA2,RPS7,RPL35A,RPL11,RPS27
GO Process	GO:0071704	Organic substance metabolic process	401	7522	0.17	1.99e-19	9606.ENSP00000080059,9606.ENSP00000081029,9606.ENSP00000184266,9606.ENSP00000202816,9606.ENSP00000206542,9606.ENSP00000211413,9606.ENSP00000215829,9606.ENSP00000216190,9606.ENSP00000216294,9606.ENSP00000216714,9606.ENSP00000216962,9606.ENSP00000220849,9606.ENSP00000221233,9606.ENSP00000221801,9606.ENSP00000222247,9606.ENSP00000222567,9606.ENSP00000223129,9606.ENSP00000223273,9606.ENSP00000223324,…	HDAC7,MRPS35,NDUFB4,ESF1,OSGEP,PRRT1,SNRPD3,EIF3D,SNAPC1,APEX1,PYGB,EIF3E,EXOSC5,FBL,RPL18A,TWISTNB,RPA3,YAE1,MRPL32,RPL19,LTA4H,ADTRP,RPS12,DNPH1,THG1L,SKP1,SYF2,EBPL,ATP5F1E,MPHOSPH10,ALKBH7,UBA2,NOP53,YEATS4,EIF3K,PMPCB,LSM8,QTRT1,DTWD1,TRIM28,EIF2S3,EIF3G,ACSS2,AOC2,NDFIP1,SNRPA1,KDM6B,NXT1,NASP,CARS2,CDK4,TBRG4,RSAD1,NDUFB5,IMP4,RPL35,MRPS18B,TLR2,RSL24D1,RNF138,THOC1,RTRAF,ALDH2,EIF3J,APH1B…
GO Process	GO:0016070	RNA metabolic process	137	1550	0.39	1.16e-18	9606.ENSP00000202816,9606.ENSP00000206542,9606.ENSP00000215829,9606.ENSP00000216294,9606.ENSP00000216714,9606.ENSP00000220849,9606.ENSP00000221233,9606.ENSP00000221801,9606.ENSP00000222567,9606.ENSP00000231198,9606.ENSP00000236273,9606.ENSP00000244230,9606.ENSP00000246802,9606.ENSP00000249299,9606.ENSP00000250237,9606.ENSP00000251250,9606.ENSP00000254193,9606.ENSP00000257347,9606.ENSP00000258770,…	ESF1,OSGEP,SNRPD3,SNAPC1,APEX1,EIF3E,EXOSC5,FBL,TWISTNB,THG1L,SYF2,MPHOSPH10,NOP53,LSM8,QTRT1,DTWD1,SNRPA1,CARS2,TBRG4,IMP4,RPL35,THOC1,RTRAF,DARS1,HNRNPH3,PRPF6,NOB1,TXNL4A,SMG9,FARSB,RIOK2,PPIL3,LUC7L,TRMT10B,SNRPD1,POLR1D,PA2G4,ISG20,TUT1,WDR3,MEPCE,NSUN5,TRMT10C,HNRNPD,KHDRBS1,MRPL1,HINFP,GEMIN4,RRS1,RPUSD2,KARS1,CWF19L1,THOC6,NCBP2,ZNRD1,TRMT11,RBMX2,CIR1,GTF2F2,HNRNPA1,SNRPD2,TCEA2,FCF1,PTM…
GO Process	GO:0046483	Heterocycle metabolic process	204	2891	0.29	2.52e-18	9606.ENSP00000184266,9606.ENSP00000202816,9606.ENSP00000206542,9606.ENSP00000215829,9606.ENSP00000216294,9606.ENSP00000216714,9606.ENSP00000220849,9606.ENSP00000221233,9606.ENSP00000221801,9606.ENSP00000222567,9606.ENSP00000223129,9606.ENSP00000230431,9606.ENSP00000231198,9606.ENSP00000236273,9606.ENSP00000243997,9606.ENSP00000244230,9606.ENSP00000246802,9606.ENSP00000249299,9606.ENSP00000250237,…	NDUFB4,ESF1,OSGEP,SNRPD3,SNAPC1,APEX1,EIF3E,EXOSC5,FBL,TWISTNB,RPA3,DNPH1,THG1L,SYF2,ATP5F1E,MPHOSPH10,NOP53,LSM8,QTRT1,DTWD1,TRIM28,ACSS2,SNRPA1,NASP,CARS2,TBRG4,RSAD1,NDUFB5,IMP4,RPL35,RNF138,THOC1,RTRAF,DNAJA3,LIG1,NDUFS3,DGUOK,DARS1,MCCC1,DBF4,HNRNPH3,PRPF6,C12orf10,NOB1,TXNL4A,SMG9,DNMT3L,ETAA1,NDUFB11,HSD17B12,SSRP1,RPS3,FARSB,RIOK2,NEIL2,PPIL3,ATP5PO,PDE9A,LUC7L,NPM1,ORC5,TRMT10B,SNRPD1,AT…
GO Process	GO:0006139	Nucleobase-containing compound metabolic process	195	2722	0.3	5.31e-18	9606.ENSP00000184266,9606.ENSP00000202816,9606.ENSP00000206542,9606.ENSP00000215829,9606.ENSP00000216294,9606.ENSP00000216714,9606.ENSP00000220849,9606.ENSP00000221233,9606.ENSP00000221801,9606.ENSP00000222567,9606.ENSP00000223129,9606.ENSP00000230431,9606.ENSP00000231198,9606.ENSP00000236273,9606.ENSP00000243997,9606.ENSP00000244230,9606.ENSP00000246802,9606.ENSP00000249299,9606.ENSP00000250237,…	NDUFB4,ESF1,OSGEP,SNRPD3,SNAPC1,APEX1,EIF3E,EXOSC5,FBL,TWISTNB,RPA3,DNPH1,THG1L,SYF2,ATP5F1E,MPHOSPH10,NOP53,LSM8,QTRT1,DTWD1,TRIM28,ACSS2,SNRPA1,NASP,CARS2,TBRG4,NDUFB5,IMP4,RPL35,RNF138,THOC1,RTRAF,DNAJA3,LIG1,NDUFS3,DGUOK,DARS1,DBF4,HNRNPH3,PRPF6,C12orf10,NOB1,TXNL4A,SMG9,DNMT3L,ETAA1,NDUFB11,HSD17B12,SSRP1,RPS3,FARSB,RIOK2,NEIL2,PPIL3,ATP5PO,PDE9A,LUC7L,NPM1,ORC5,TRMT10B,SNRPD1,ATP5MG,ATP5PD,…
GO Process	GO:0006725	Cellular aromatic compound metabolic process	205	2936	0.29	5.93e-18	9606.ENSP00000184266,9606.ENSP00000202816,9606.ENSP00000206542,9606.ENSP00000215829,9606.ENSP00000216294,9606.ENSP00000216714,9606.ENSP00000220849,9606.ENSP00000221233,9606.ENSP00000221801,9606.ENSP00000222567,9606.ENSP00000223129,9606.ENSP00000230431,9606.ENSP00000231198,9606.ENSP00000236273,9606.ENSP00000243997,9606.ENSP00000244230,9606.ENSP00000246802,9606.ENSP00000249299,9606.ENSP00000250237,…	NDUFB4,ESF1,OSGEP,SNRPD3,SNAPC1,APEX1,EIF3E,EXOSC5,FBL,TWISTNB,RPA3,DNPH1,THG1L,SYF2,ATP5F1E,MPHOSPH10,NOP53,LSM8,QTRT1,DTWD1,TRIM28,ACSS2,AOC2,SNRPA1,NASP,CARS2,TBRG4,RSAD1,NDUFB5,IMP4,RPL35,RNF138,THOC1,RTRAF,DNAJA3,LIG1,NDUFS3,DGUOK,DARS1,DBF4,HNRNPH3,PRPF6,C12orf10,NOB1,TXNL4A,SMG9,DNMT3L,ETAA1,NDUFB11,HSD17B12,SSRP1,RPS3,FARSB,RIOK2,NEIL2,PPIL3,ATP5PO,PDE9A,LUC7L,NPM1,ORC5,TRMT10B,SNRPD1,ATP…
GO Process	GO:0090304	Nucleic acid metabolic process	168	2203	0.32	1.89e-17	9606.ENSP00000202816,9606.ENSP00000206542,9606.ENSP00000215829,9606.ENSP00000216294,9606.ENSP00000216714,9606.ENSP00000220849,9606.ENSP00000221233,9606.ENSP00000221801,9606.ENSP00000222567,9606.ENSP00000223129,9606.ENSP00000231198,9606.ENSP00000236273,9606.ENSP00000244230,9606.ENSP00000246802,9606.ENSP00000249299,9606.ENSP00000250237,9606.ENSP00000251250,9606.ENSP00000253024,9606.ENSP00000254193,…	ESF1,OSGEP,SNRPD3,SNAPC1,APEX1,EIF3E,EXOSC5,FBL,TWISTNB,RPA3,THG1L,SYF2,MPHOSPH10,NOP53,LSM8,QTRT1,DTWD1,TRIM28,SNRPA1,NASP,CARS2,TBRG4,IMP4,RPL35,RNF138,THOC1,RTRAF,DNAJA3,LIG1,DARS1,DBF4,HNRNPH3,PRPF6,C12orf10,NOB1,TXNL4A,SMG9,DNMT3L,ETAA1,SSRP1,RPS3,FARSB,RIOK2,NEIL2,PPIL3,LUC7L,NPM1,ORC5,TRMT10B,SNRPD1,POLR1D,PA2G4,ISG20,APLF,TUT1,WDR3,MEPCE,NSUN5,TRMT10C,HNRNPD,KHDRBS1,MRPL1,RECQL5,HINFP,GEM…
GO Process	GO:1901360	Organic cyclic compound metabolic process	211	3181	0.26	3.78e-16	9606.ENSP00000184266,9606.ENSP00000202816,9606.ENSP00000206542,9606.ENSP00000215829,9606.ENSP00000216294,9606.ENSP00000216714,9606.ENSP00000220849,9606.ENSP00000221233,9606.ENSP00000221801,9606.ENSP00000222567,9606.ENSP00000223129,9606.ENSP00000230431,9606.ENSP00000231198,9606.ENSP00000236273,9606.ENSP00000242827,9606.ENSP00000243997,9606.ENSP00000244230,9606.ENSP00000246802,9606.ENSP00000249299,…	NDUFB4,ESF1,OSGEP,SNRPD3,SNAPC1,APEX1,EIF3E,EXOSC5,FBL,TWISTNB,RPA3,DNPH1,THG1L,SYF2,EBPL,ATP5F1E,MPHOSPH10,NOP53,LSM8,QTRT1,DTWD1,TRIM28,ACSS2,AOC2,SNRPA1,NASP,CARS2,TBRG4,RSAD1,NDUFB5,IMP4,RPL35,RNF138,THOC1,RTRAF,DNAJA3,LIG1,NDUFS3,DGUOK,DARS1,MCCC1,DBF4,HNRNPH3,PRPF6,C12orf10,NOB1,TXNL4A,SMG9,DNMT3L,ETAA1,NDUFB11,HSD17B12,SSRP1,RPS3,FARSB,RIOK2,NEIL2,PPIL3,ATP5PO,PDE9A,LUC7L,NPM1,ORC5,TRMT10B…
GO Process	GO:0042273	Ribosomal large subunit biogenesis	27	74	1	2.52e-14	9606.ENSP00000246802,9606.ENSP00000259469,9606.ENSP00000260443,9606.ENSP00000296930,9606.ENSP00000309830,9606.ENSP00000315017,9606.ENSP00000322396,9606.ENSP00000346725,9606.ENSP00000353246,9606.ENSP00000359345,9606.ENSP00000359688,9606.ENSP00000361076,9606.ENSP00000363018,9606.ENSP00000363944,9606.ENSP00000364320,9606.ENSP00000366934,9606.ENSP00000370532,9606.ENSP00000377640,9606.ENSP00000379506,…	NOP53,RPL35,RSL24D1,NPM1,RPL38,MRPL1,RRS1,PES1,MAK16,RPL5,RPF1,RPL7A,RPL10A,LAS1L,MRTO4,NOL9,GTF3A,RPL24,RPL14,RPL23A,RPL6,RPL10,MALSU1,WDR74,NSA2,RPL35A,RPL11
GO Process	GO:0002183	Cytoplasmic translational initiation	19	34	1.19	2.47e-12	9606.ENSP00000216190,9606.ENSP00000220849,9606.ENSP00000248342,9606.ENSP00000253039,9606.ENSP00000253108,9606.ENSP00000261868,9606.ENSP00000271764,9606.ENSP00000280557,9606.ENSP00000323063,9606.ENSP00000326381,9606.ENSP00000326806,9606.ENSP00000354125,9606.ENSP00000362688,9606.ENSP00000364119,9606.ENSP00000388806,9606.ENSP00000429931,9606.ENSP00000431800,9606.ENSP00000436049,9606.ENSP00000499067	EIF3D,EIF3E,EIF3K,EIF2S3,EIF3G,EIF3J,EIF2D,DENR,EIF2S3B,EIF4A2,NCBP2,EIF3B,EIF3I,EIF2S2,EIF4B,EIF3H,EIF3F,EIF3M,EIF3L
GO Process	GO:0042274	Ribosomal small subunit biogenesis	25	78	0.95	4e-12	9606.ENSP00000244230,9606.ENSP00000259239,9606.ENSP00000268802,9606.ENSP00000275820,9606.ENSP00000283109,9606.ENSP00000296930,9606.ENSP00000308179,9606.ENSP00000309830,9606.ENSP00000322396,9606.ENSP00000344393,9606.ENSP00000345957,9606.ENSP00000369757,9606.ENSP00000379888,9606.ENSP00000385958,9606.ENSP00000389351,9606.ENSP00000414321,9606.ENSP00000431822,9606.ENSP00000435096,9606.ENSP00000466010,…	MPHOSPH10,IMP4,NOB1,NOM1,RIOK2,NPM1,WDR3,RPL38,RRS1,FCF1,RPS21,RPS6,RPS8,RPS14,RPSA,RPS24,FAU,RPS25,RPS15,RPS19,RPS28,RPS5,GTF2H5,RPS7,RPS27
GO Process	GO:0044085	Cellular component biogenesis	176	2702	0.26	4.38e-12	9606.ENSP00000006275,9606.ENSP00000080059,9606.ENSP00000184266,9606.ENSP00000202816,9606.ENSP00000204517,9606.ENSP00000206474,9606.ENSP00000215829,9606.ENSP00000216190,9606.ENSP00000220849,9606.ENSP00000221233,9606.ENSP00000221801,9606.ENSP00000231198,9606.ENSP00000240079,9606.ENSP00000244230,9606.ENSP00000246747,9606.ENSP00000246802,9606.ENSP00000248342,9606.ENSP00000253039,9606.ENSP00000253108,…	TRAPPC6A,HDAC7,NDUFB4,ESF1,TFAP4,HAUS4,SNRPD3,EIF3D,EIF3E,EXOSC5,FBL,THG1L,WASHC3,MPHOSPH10,ARL2,NOP53,EIF3K,EIF2S3,EIF3G,ABCB7,SNRPA1,NASP,NDUFB5,IMP4,RPL35,TLR2,RSL24D1,EIF3J,NDUFS3,DARS1,PRPF6,RAB20,NOB1,TXNL4A,DNMT3L,EIF2D,HIGD2A,NOM1,NDUFB11,SSRP1,RPS3,DENR,PTPRO,FARSB,RIOK2,CCT8,MTERF3,LUC7L,RPS23,NPM1,DCHS1,SNRPD1,LTBP3,PA2G4,RFX2,TBCA,CHCHD7,ISG20,WDR3,NSUN5,RPL38,ISCU,TMEM70,MRPL1,GEMIN4…
GO Process	GO:0006413	Translational initiation	24	75	0.95	1.34e-11	9606.ENSP00000216190,9606.ENSP00000220849,9606.ENSP00000248342,9606.ENSP00000253039,9606.ENSP00000253108,9606.ENSP00000261868,9606.ENSP00000271764,9606.ENSP00000278572,9606.ENSP00000280557,9606.ENSP00000289371,9606.ENSP00000323063,9606.ENSP00000326381,9606.ENSP00000326806,9606.ENSP00000346050,9606.ENSP00000354125,9606.ENSP00000362688,9606.ENSP00000364119,9606.ENSP00000388806,9606.ENSP00000429931,…	EIF3D,EIF3E,EIF3K,EIF2S3,EIF3G,EIF3J,EIF2D,RPS3,DENR,EIF5B,EIF2S3B,EIF4A2,NCBP2,RPS3A,EIF3B,EIF3I,EIF2S2,EIF4B,EIF3H,EIF3F,EIF3M,RPS5,EIF2B5,EIF3L
GO Process	GO:0006417	Regulation of translation	54	456	0.52	1.31e-10	9606.ENSP00000216190,9606.ENSP00000220849,9606.ENSP00000221233,9606.ENSP00000248342,9606.ENSP00000253039,9606.ENSP00000253108,9606.ENSP00000261868,9606.ENSP00000271764,9606.ENSP00000278572,9606.ENSP00000280557,9606.ENSP00000289371,9606.ENSP00000296930,9606.ENSP00000302886,9606.ENSP00000309126,9606.ENSP00000309830,9606.ENSP00000312356,9606.ENSP00000313199,9606.ENSP00000313829,9606.ENSP00000323063,…	EIF3D,EIF3E,EXOSC5,EIF3K,EIF2S3,EIF3G,EIF3J,EIF2D,RPS3,DENR,EIF5B,NPM1,PA2G4,NSUN5,RPL38,TRMT10C,HNRNPD,KHDRBS1,EIF2S3B,EIF4A2,NCBP2,EEF1A1,TCEA2,RPL22,FXR1,EIF3B,RPL5,EXOSC2,YBX1,TCEAL4,EIF3I,RPS4X,EIF2S2,RBM3,DDX1,RPS9,RPL13A,EEF1B2,RPS14,EIF4B,BZW2,PNPT1,EEF1D,CNBP,RPL10,MALSU1,SERP1,RACK1,EIF3H,EIF3F,EIF3M,CIRBP,EIF2B5,EIF3L
GO Process	GO:0010608	Post-transcriptional regulation of gene expression	59	546	0.48	3.43e-10	9606.ENSP00000216190,9606.ENSP00000216714,9606.ENSP00000220849,9606.ENSP00000221233,9606.ENSP00000248342,9606.ENSP00000253039,9606.ENSP00000253108,9606.ENSP00000258770,9606.ENSP00000261868,9606.ENSP00000271764,9606.ENSP00000278572,9606.ENSP00000280557,9606.ENSP00000289371,9606.ENSP00000296930,9606.ENSP00000302886,9606.ENSP00000309126,9606.ENSP00000309830,9606.ENSP00000312356,9606.ENSP00000313199,…	EIF3D,APEX1,EIF3E,EXOSC5,EIF3K,EIF2S3,EIF3G,TBRG4,EIF3J,EIF2D,RPS3,DENR,EIF5B,NPM1,PA2G4,NSUN5,RPL38,TRMT10C,HNRNPD,KHDRBS1,EIF2S3B,EIF4A2,NCBP2,EEF1A1,TCEA2,RPL22,RBM38,FXR1,EIF3B,RPL5,SERBP1,EXOSC2,YBX1,TCEAL4,EIF3I,RPS4X,EIF2S2,RBM3,DDX1,RPS9,RPL13A,EEF1B2,RPS14,EIF4B,BZW2,PNPT1,EEF1D,CNBP,RPL10,MALSU1,SERP1,RACK1,EIF3H,EIF3F,EIF3M,HNRNPC,CIRBP,EIF2B5,EIF3L
GO Process	GO:0042255	Ribosome assembly	20	60	0.97	9.21e-10	9606.ENSP00000246802,9606.ENSP00000287025,9606.ENSP00000296930,9606.ENSP00000309830,9606.ENSP00000322396,9606.ENSP00000359345,9606.ENSP00000364320,9606.ENSP00000377640,9606.ENSP00000385958,9606.ENSP00000389103,9606.ENSP00000389351,9606.ENSP00000403172,9606.ENSP00000413436,9606.ENSP00000431822,9606.ENSP00000466010,9606.ENSP00000470972,9606.ENSP00000472469,9606.ENSP00000472985,9606.ENSP00000496250,…	NOP53,MTERF3,NPM1,RPL38,RRS1,RPL5,MRTO4,RPL24,RPS14,RPL23A,RPSA,RPL6,RPL10,FAU,RPS15,RPS19,RPS28,RPS5,RPL11,RPS27
GO Process	GO:0065003	Protein-containing complex assembly	100	1303	0.33	1.58e-09	9606.ENSP00000006275,9606.ENSP00000184266,9606.ENSP00000204517,9606.ENSP00000215829,9606.ENSP00000216190,9606.ENSP00000220849,9606.ENSP00000231198,9606.ENSP00000240079,9606.ENSP00000246802,9606.ENSP00000248342,9606.ENSP00000253039,9606.ENSP00000253108,9606.ENSP00000254193,9606.ENSP00000255120,9606.ENSP00000259037,9606.ENSP00000261868,9606.ENSP00000263774,9606.ENSP00000264161,9606.ENSP00000266079,…	TRAPPC6A,NDUFB4,TFAP4,SNRPD3,EIF3D,EIF3E,THG1L,WASHC3,NOP53,EIF3K,EIF2S3,EIF3G,SNRPA1,NASP,NDUFB5,EIF3J,NDUFS3,DARS1,PRPF6,TXNL4A,EIF2D,HIGD2A,NDUFB11,SSRP1,DENR,FARSB,CCT8,LUC7L,NPM1,SNRPD1,TBCA,CHCHD7,RPL38,TMEM70,GEMIN4,RRS1,EIF2S3B,DNAAF4,RBMX2,PTK2,SNRPD2,H1-0,ANP32B,GPX4,DMAC1,MAX,EIF3B,COX7A2,RPL5,VMA21,RBMX,NDUFS5,NAP1L3,EIF3I,EIF2S2,MRTO4,AIF1,SF1,POLR1E,SMN1,TAF9,DDX1,RPL24,TSPAN4,FKBP1…
GO Process	GO:0034248	Regulation of cellular amide metabolic process	55	516	0.47	3.2e-09	9606.ENSP00000216190,9606.ENSP00000220849,9606.ENSP00000221233,9606.ENSP00000248342,9606.ENSP00000253039,9606.ENSP00000253108,9606.ENSP00000261868,9606.ENSP00000271764,9606.ENSP00000278572,9606.ENSP00000280557,9606.ENSP00000289371,9606.ENSP00000296930,9606.ENSP00000302886,9606.ENSP00000309126,9606.ENSP00000309830,9606.ENSP00000312356,9606.ENSP00000313199,9606.ENSP00000313829,9606.ENSP00000323063,…	EIF3D,EIF3E,EXOSC5,EIF3K,EIF2S3,EIF3G,EIF3J,EIF2D,RPS3,DENR,EIF5B,NPM1,PA2G4,NSUN5,RPL38,TRMT10C,HNRNPD,KHDRBS1,EIF2S3B,EIF4A2,NCBP2,EEF1A1,TCEA2,RPL22,FXR1,EIF3B,RPL5,EXOSC2,YBX1,TCEAL4,EIF3I,RPS4X,EIF2S2,RBM3,DDX1,RPS9,RPL13A,EEF1B2,NFE2L2,RPS14,EIF4B,BZW2,PNPT1,EEF1D,CNBP,RPL10,MALSU1,SERP1,RACK1,EIF3H,EIF3F,EIF3M,CIRBP,EIF2B5,EIF3L
GO Process	GO:0043933	Protein-containing complex organization	107	1465	0.31	4.08e-09	9606.ENSP00000006275,9606.ENSP00000184266,9606.ENSP00000204517,9606.ENSP00000215829,9606.ENSP00000216190,9606.ENSP00000220669,9606.ENSP00000220849,9606.ENSP00000231198,9606.ENSP00000240079,9606.ENSP00000246802,9606.ENSP00000247843,9606.ENSP00000248342,9606.ENSP00000253039,9606.ENSP00000253108,9606.ENSP00000254193,9606.ENSP00000255120,9606.ENSP00000259037,9606.ENSP00000261868,9606.ENSP00000263774,…	TRAPPC6A,NDUFB4,TFAP4,SNRPD3,EIF3D,ZFAND1,EIF3E,THG1L,WASHC3,NOP53,YEATS4,EIF3K,EIF2S3,EIF3G,SNRPA1,NASP,NDUFB5,EIF3J,NDUFS3,DARS1,PRPF6,TXNL4A,SH3GL1,EIF2D,HIGD2A,NDUFB11,SSRP1,DENR,FARSB,CCT8,LUC7L,NPM1,SNRPD1,TBCA,CHCHD7,DDIT4,RPL38,TMEM70,GEMIN4,RRS1,EIF2S3B,DNAAF4,RBMX2,PTK2,SNRPD2,H1-0,ANP32B,GPX4,DMAC1,MAX,EIF3B,COX7A2,RPL5,VMA21,RBMX,NDUFS5,NAP1L3,EIF3I,EIF2S2,MRTO4,AIF1,SF1,POLR1E,SMN1,T…
GO Process	GO:2000112	Regulation of cellular macromolecule biosynthetic process	56	539	0.46	4.92e-09	9606.ENSP00000216190,9606.ENSP00000220849,9606.ENSP00000221233,9606.ENSP00000248342,9606.ENSP00000253039,9606.ENSP00000253108,9606.ENSP00000261868,9606.ENSP00000271764,9606.ENSP00000278572,9606.ENSP00000280557,9606.ENSP00000289371,9606.ENSP00000296930,9606.ENSP00000302886,9606.ENSP00000309126,9606.ENSP00000309830,9606.ENSP00000312356,9606.ENSP00000313199,9606.ENSP00000313829,9606.ENSP00000323063,…	EIF3D,EIF3E,EXOSC5,EIF3K,EIF2S3,EIF3G,EIF3J,EIF2D,RPS3,DENR,EIF5B,NPM1,PA2G4,NSUN5,RPL38,TRMT10C,HNRNPD,KHDRBS1,EIF2S3B,EIF4A2,NCBP2,EEF1A1,TCEA2,RPL22,FXR1,EIF3B,RPL5,EXOSC2,YBX1,TCEAL4,EIF3I,RPS4X,EIF2S2,RBM3,DDX1,RPS9,RPL13A,EEF1B2,RPS14,EIF4B,BZW2,PNPT1,PRMT1,EEF1D,CNBP,RPL10,MALSU1,SERP1,RACK1,SLC25A37,EIF3H,EIF3F,EIF3M,CIRBP,EIF2B5,EIF3L
GO Process	GO:0016071	mRNA metabolic process	60	611	0.43	7.29e-09	9606.ENSP00000215829,9606.ENSP00000220849,9606.ENSP00000221233,9606.ENSP00000236273,9606.ENSP00000249299,9606.ENSP00000254193,9606.ENSP00000258770,9606.ENSP00000261600,9606.ENSP00000265866,9606.ENSP00000266079,9606.ENSP00000269601,9606.ENSP00000270066,9606.ENSP00000286175,9606.ENSP00000293872,9606.ENSP00000300413,9606.ENSP00000308000,9606.ENSP00000312356,9606.ENSP00000313199,9606.ENSP00000313829,…	SNRPD3,EIF3E,EXOSC5,SYF2,LSM8,SNRPA1,TBRG4,THOC1,HNRNPH3,PRPF6,TXNL4A,SMG9,PPIL3,LUC7L,SNRPD1,TUT1,TRMT10C,HNRNPD,KHDRBS1,GEMIN4,RPUSD2,CWF19L1,THOC6,NCBP2,ZNRD1,RBMX2,CIR1,HNRNPA1,SNRPD2,RBM38,HNRNPH1,HNRNPA1L2,DDX47,PCBP2,RBMX,EXOSC2,C9orf78,YBX1,MRTO4,PUS1,SF1,SMN1,TAF9,DDX1,TRMT61A,AKAP8L,SSB,RBM17,SNRPE,PNPT1,EEF1D,LSM5,CLNS1A,RNH1,SFSWAP,HNRNPC,SRSF5,LSM4,NBDY,PQBP1
GO Process	GO:0001732	Formation of cytoplasmic translation initiation complex	12	16	1.32	1.63e-08	9606.ENSP00000216190,9606.ENSP00000220849,9606.ENSP00000248342,9606.ENSP00000253108,9606.ENSP00000261868,9606.ENSP00000354125,9606.ENSP00000362688,9606.ENSP00000364119,9606.ENSP00000429931,9606.ENSP00000431800,9606.ENSP00000436049,9606.ENSP00000499067	EIF3D,EIF3E,EIF3K,EIF3G,EIF3J,EIF3B,EIF3I,EIF2S2,EIF3H,EIF3F,EIF3M,EIF3L
GO Process	GO:0019538	Protein metabolic process	215	3910	0.18	2.11e-08	9606.ENSP00000080059,9606.ENSP00000081029,9606.ENSP00000211413,9606.ENSP00000215829,9606.ENSP00000216190,9606.ENSP00000220849,9606.ENSP00000221801,9606.ENSP00000222247,9606.ENSP00000223273,9606.ENSP00000223324,9606.ENSP00000225430,9606.ENSP00000228740,9606.ENSP00000230050,9606.ENSP00000231487,9606.ENSP00000246548,9606.ENSP00000247843,9606.ENSP00000248342,9606.ENSP00000249269,9606.ENSP00000253024,…	HDAC7,MRPS35,PRRT1,SNRPD3,EIF3D,EIF3E,FBL,RPL18A,YAE1,MRPL32,RPL19,LTA4H,RPS12,SKP1,UBA2,YEATS4,EIF3K,PMPCB,TRIM28,EIF2S3,EIF3G,NDFIP1,KDM6B,CARS2,CDK4,RPL35,MRPS18B,TLR2,RSL24D1,RNF138,EIF3J,APH1B,CSNK2A2,RPL8,DGUOK,DARS1,PCNP,MARCHF9,UQCRC2,SCYL1,RPS11,RCN3,EIF2D,RPS27A,ABHD10,RPL37,RPS3,AIP,DENR,PTPRO,FARSB,RIOK2,TRIM74,PPIL3,CASP10,MRPL17,EIF5B,UBXN1,RPL29,RPS23,HINT1,RPL13,MRPL11,B4GAT1,SH3R…
GO Process	GO:0008380	RNA splicing	43	370	0.51	4.94e-08	9606.ENSP00000215829,9606.ENSP00000236273,9606.ENSP00000244230,9606.ENSP00000249299,9606.ENSP00000254193,9606.ENSP00000261600,9606.ENSP00000261700,9606.ENSP00000265866,9606.ENSP00000266079,9606.ENSP00000269601,9606.ENSP00000286175,9606.ENSP00000293872,9606.ENSP00000300413,9606.ENSP00000321706,9606.ENSP00000326411,9606.ENSP00000326531,9606.ENSP00000326806,9606.ENSP00000339090,9606.ENSP00000339723,…	SNRPD3,SYF2,MPHOSPH10,LSM8,SNRPA1,THOC1,RTRAF,HNRNPH3,PRPF6,TXNL4A,PPIL3,LUC7L,SNRPD1,GEMIN4,CWF19L1,THOC6,NCBP2,RBMX2,CIR1,HNRNPA1,SNRPD2,RBM38,HNRNPH1,HNRNPA1L2,DDX47,RBMX,C9orf78,YBX1,PUS1,SF1,SMN1,DDX1,AKAP8L,RBM17,SNRPE,PRMT1,LSM5,CLNS1A,SFSWAP,HNRNPC,SRSF5,LSM4,PQBP1
GO Process	GO:0006119	Oxidative phosphorylation	23	122	0.72	3.45e-07	9606.ENSP00000184266,9606.ENSP00000243997,9606.ENSP00000259037,9606.ENSP00000263774,9606.ENSP00000264093,9606.ENSP00000268379,9606.ENSP00000276062,9606.ENSP00000290299,9606.ENSP00000300688,9606.ENSP00000301587,9606.ENSP00000309565,9606.ENSP00000327268,9606.ENSP00000339720,9606.ENSP00000359098,9606.ENSP00000362058,9606.ENSP00000381736,9606.ENSP00000384973,9606.ENSP00000419243,9606.ENSP00000425759,…	NDUFB4,ATP5F1E,NDUFB5,NDUFS3,DGUOK,UQCRC2,NDUFB11,ATP5PO,ATP5MG,ATP5PD,UQCRH,NDUFV2,NDUFA4,COX7A2,NDUFS5,ATP5F1A,CHCHD10,FXN,COX7C,COX6C,UQCRB,COX4I1,TAZ
GO Process	GO:0000375	RNA splicing, via transesterification reactions	33	249	0.56	3.49e-07	9606.ENSP00000215829,9606.ENSP00000236273,9606.ENSP00000244230,9606.ENSP00000249299,9606.ENSP00000254193,9606.ENSP00000265866,9606.ENSP00000266079,9606.ENSP00000269601,9606.ENSP00000286175,9606.ENSP00000293872,9606.ENSP00000300413,9606.ENSP00000321706,9606.ENSP00000326411,9606.ENSP00000326806,9606.ENSP00000339090,9606.ENSP00000341826,9606.ENSP00000342374,9606.ENSP00000349168,9606.ENSP00000350090,…	SNRPD3,SYF2,MPHOSPH10,LSM8,SNRPA1,HNRNPH3,PRPF6,TXNL4A,PPIL3,LUC7L,SNRPD1,GEMIN4,CWF19L1,NCBP2,RBMX2,HNRNPA1,SNRPD2,HNRNPH1,HNRNPA1L2,RBMX,C9orf78,SF1,SMN1,DDX1,RBM17,SNRPE,LSM5,CLNS1A,SFSWAP,HNRNPC,SRSF5,LSM4,PQBP1
GO Process	GO:1901564	Organonitrogen compound metabolic process	253	4981	0.15	4.12e-07	9606.ENSP00000080059,9606.ENSP00000081029,9606.ENSP00000184266,9606.ENSP00000211413,9606.ENSP00000215829,9606.ENSP00000216190,9606.ENSP00000220849,9606.ENSP00000221801,9606.ENSP00000222247,9606.ENSP00000223273,9606.ENSP00000223324,9606.ENSP00000225430,9606.ENSP00000228740,9606.ENSP00000230050,9606.ENSP00000230431,9606.ENSP00000231487,9606.ENSP00000243997,9606.ENSP00000246548,9606.ENSP00000247843,…	HDAC7,MRPS35,NDUFB4,PRRT1,SNRPD3,EIF3D,EIF3E,FBL,RPL18A,YAE1,MRPL32,RPL19,LTA4H,RPS12,DNPH1,SKP1,ATP5F1E,UBA2,YEATS4,EIF3K,PMPCB,TRIM28,EIF2S3,EIF3G,ACSS2,AOC2,NDFIP1,KDM6B,CARS2,CDK4,RSAD1,NDUFB5,RPL35,MRPS18B,TLR2,RSL24D1,RNF138,EIF3J,APH1B,CSNK2A2,RPL8,NDUFS3,DGUOK,DARS1,PCNP,MCCC1,MARCHF9,UQCRC2,SOD1,SCYL1,RPS11,RCN3,EIF2D,RPS27A,ABHD10,RPL37,NDUFB11,HSD17B12,RPS3,AIP,DENR,PTPRO,FARSB,RIOK2,N…
GO Process	GO:0006397	mRNA processing	46	455	0.45	6.5e-07	9606.ENSP00000215829,9606.ENSP00000236273,9606.ENSP00000249299,9606.ENSP00000254193,9606.ENSP00000258770,9606.ENSP00000261600,9606.ENSP00000265866,9606.ENSP00000266079,9606.ENSP00000269601,9606.ENSP00000286175,9606.ENSP00000293872,9606.ENSP00000300413,9606.ENSP00000308000,9606.ENSP00000313829,9606.ENSP00000321706,9606.ENSP00000323288,9606.ENSP00000326411,9606.ENSP00000326531,9606.ENSP00000326806,…	SNRPD3,SYF2,LSM8,SNRPA1,TBRG4,THOC1,HNRNPH3,PRPF6,TXNL4A,PPIL3,LUC7L,SNRPD1,TUT1,KHDRBS1,GEMIN4,RPUSD2,CWF19L1,THOC6,NCBP2,RBMX2,CIR1,HNRNPA1,SNRPD2,RBM38,HNRNPH1,HNRNPA1L2,DDX47,RBMX,C9orf78,YBX1,PUS1,SF1,SMN1,DDX1,AKAP8L,RBM17,SNRPE,PNPT1,LSM5,CLNS1A,SFSWAP,HNRNPC,SRSF5,LSM4,NBDY,PQBP1
GO Process	GO:0000398	mRNA splicing, via spliceosome	32	245	0.56	8.14e-07	9606.ENSP00000215829,9606.ENSP00000236273,9606.ENSP00000249299,9606.ENSP00000254193,9606.ENSP00000265866,9606.ENSP00000266079,9606.ENSP00000269601,9606.ENSP00000286175,9606.ENSP00000293872,9606.ENSP00000300413,9606.ENSP00000321706,9606.ENSP00000326411,9606.ENSP00000326806,9606.ENSP00000339090,9606.ENSP00000341826,9606.ENSP00000342374,9606.ENSP00000349168,9606.ENSP00000350090,9606.ENSP00000359645,…	SNRPD3,SYF2,LSM8,SNRPA1,HNRNPH3,PRPF6,TXNL4A,PPIL3,LUC7L,SNRPD1,GEMIN4,CWF19L1,NCBP2,RBMX2,HNRNPA1,SNRPD2,HNRNPH1,HNRNPA1L2,RBMX,C9orf78,SF1,SMN1,DDX1,RBM17,SNRPE,LSM5,CLNS1A,SFSWAP,HNRNPC,SRSF5,LSM4,PQBP1
GO Process	GO:0009060	Aerobic respiration	25	161	0.63	2.02e-06	9606.ENSP00000184266,9606.ENSP00000243997,9606.ENSP00000259037,9606.ENSP00000263774,9606.ENSP00000264093,9606.ENSP00000268379,9606.ENSP00000276062,9606.ENSP00000290299,9606.ENSP00000300688,9606.ENSP00000301587,9606.ENSP00000309565,9606.ENSP00000327268,9606.ENSP00000339720,9606.ENSP00000359098,9606.ENSP00000362058,9606.ENSP00000369134,9606.ENSP00000377446,9606.ENSP00000381736,9606.ENSP00000384973,…	NDUFB4,ATP5F1E,NDUFB5,NDUFS3,DGUOK,UQCRC2,NDUFB11,ATP5PO,ATP5MG,ATP5PD,UQCRH,NDUFV2,NDUFA4,COX7A2,NDUFS5,PDHA1,SUCLG1,ATP5F1A,CHCHD10,FXN,COX7C,COX6C,UQCRB,COX4I1,TAZ
GO Process	GO:0045333	Cellular respiration	26	192	0.57	1.22e-05	9606.ENSP00000184266,9606.ENSP00000243997,9606.ENSP00000259037,9606.ENSP00000263774,9606.ENSP00000264093,9606.ENSP00000268379,9606.ENSP00000276062,9606.ENSP00000290299,9606.ENSP00000300688,9606.ENSP00000301587,9606.ENSP00000309565,9606.ENSP00000327268,9606.ENSP00000339720,9606.ENSP00000359098,9606.ENSP00000362058,9606.ENSP00000369134,9606.ENSP00000377446,9606.ENSP00000381736,9606.ENSP00000384966,…	NDUFB4,ATP5F1E,NDUFB5,NDUFS3,DGUOK,UQCRC2,NDUFB11,ATP5PO,ATP5MG,ATP5PD,UQCRH,NDUFV2,NDUFA4,COX7A2,NDUFS5,PDHA1,SUCLG1,ATP5F1A,IMMP2L,CHCHD10,FXN,COX7C,COX6C,UQCRB,COX4I1,TAZ
GO Process	GO:0019081	Viral translation	9	15	1.22	1.49e-05	9606.ENSP00000216190,9606.ENSP00000253108,9606.ENSP00000271764,9606.ENSP00000280557,9606.ENSP00000352438,9606.ENSP00000354125,9606.ENSP00000386636,9606.ENSP00000431800,9606.ENSP00000499067	EIF3D,EIF3G,EIF2D,DENR,PCBP2,EIF3B,SSB,EIF3F,EIF3L
GO Process	GO:0000027	Ribosomal large subunit assembly	10	25	1.04	5.13e-05	9606.ENSP00000246802,9606.ENSP00000309830,9606.ENSP00000322396,9606.ENSP00000359345,9606.ENSP00000364320,9606.ENSP00000377640,9606.ENSP00000389103,9606.ENSP00000403172,9606.ENSP00000413436,9606.ENSP00000496250	NOP53,RPL38,RRS1,RPL5,MRTO4,RPL24,RPL23A,RPL6,RPL10,RPL11
GO Process	GO:0000028	Ribosomal small subunit assembly	9	19	1.12	6.71e-05	9606.ENSP00000309830,9606.ENSP00000385958,9606.ENSP00000389351,9606.ENSP00000431822,9606.ENSP00000466010,9606.ENSP00000470972,9606.ENSP00000472469,9606.ENSP00000472985,9606.ENSP00000499044	RPL38,RPS14,RPSA,FAU,RPS15,RPS19,RPS28,RPS5,RPS27
GO Process	GO:1904667	Negative regulation of ubiquitin protein ligase activity	8	13	1.23	6.85e-05	9606.ENSP00000274242,9606.ENSP00000296509,9606.ENSP00000359345,9606.ENSP00000420311,9606.ENSP00000429374,9606.ENSP00000466010,9606.ENSP00000495273,9606.ENSP00000496250	RPL37,MAD2L1,RPL5,RPL23,RPS20,RPS15,RPS7,RPL11
GO Process	GO:0000470	Maturation of LSU-rRNA	10	28	1	0.00011	9606.ENSP00000259469,9606.ENSP00000315017,9606.ENSP00000346725,9606.ENSP00000353246,9606.ENSP00000359688,9606.ENSP00000361076,9606.ENSP00000363018,9606.ENSP00000363944,9606.ENSP00000366934,9606.ENSP00000483484	RPL35,MRPL1,PES1,MAK16,RPF1,RPL7A,RPL10A,LAS1L,NOL9,NSA2
GO Process	GO:0000245	Spliceosomal complex assembly	15	76	0.74	0.00013	9606.ENSP00000215829,9606.ENSP00000254193,9606.ENSP00000266079,9606.ENSP00000269601,9606.ENSP00000293872,9606.ENSP00000300413,9606.ENSP00000339090,9606.ENSP00000342374,9606.ENSP00000359645,9606.ENSP00000366604,9606.ENSP00000370083,9606.ENSP00000370745,9606.ENSP00000400591,9606.ENSP00000437738,9606.ENSP00000452123	SNRPD3,SNRPA1,PRPF6,TXNL4A,LUC7L,SNRPD1,RBMX2,SNRPD2,RBMX,SF1,SMN1,DDX1,SNRPE,SFSWAP,SRSF5
GO Process	GO:0009451	RNA modification	23	177	0.56	0.00013	9606.ENSP00000206542,9606.ENSP00000215829,9606.ENSP00000221801,9606.ENSP00000231198,9606.ENSP00000250237,9606.ENSP00000251250,9606.ENSP00000297994,9606.ENSP00000300413,9606.ENSP00000308546,9606.ENSP00000309126,9606.ENSP00000312356,9606.ENSP00000323288,9606.ENSP00000333934,9606.ENSP00000342374,9606.ENSP00000356476,9606.ENSP00000359904,9606.ENSP00000365837,9606.ENSP00000374399,9606.ENSP00000386636,…	OSGEP,SNRPD3,FBL,THG1L,QTRT1,DTWD1,TRMT10B,SNRPD1,MEPCE,NSUN5,TRMT10C,RPUSD2,TRMT11,SNRPD2,TRMT1L,TYW3,PUS1,TRMT61A,SSB,SNRPE,BUD23,TRMT1,MRM1
GO Process	GO:0030490	Maturation of SSU-rRNA	13	55	0.82	0.00013	9606.ENSP00000244230,9606.ENSP00000259239,9606.ENSP00000268802,9606.ENSP00000283109,9606.ENSP00000308179,9606.ENSP00000322396,9606.ENSP00000344393,9606.ENSP00000345957,9606.ENSP00000379888,9606.ENSP00000385958,9606.ENSP00000470972,9606.ENSP00000472469,9606.ENSP00000476100	MPHOSPH10,IMP4,NOB1,RIOK2,WDR3,RRS1,FCF1,RPS21,RPS8,RPS14,RPS19,RPS28,GTF2H5
GO Process	GO:0001510	RNA methylation	16	89	0.7	0.00016	9606.ENSP00000215829,9606.ENSP00000221801,9606.ENSP00000297994,9606.ENSP00000300413,9606.ENSP00000308546,9606.ENSP00000309126,9606.ENSP00000312356,9606.ENSP00000333934,9606.ENSP00000342374,9606.ENSP00000356476,9606.ENSP00000359904,9606.ENSP00000374399,9606.ENSP00000400591,9606.ENSP00000401191,9606.ENSP00000466967,9606.ENSP00000481559	SNRPD3,FBL,TRMT10B,SNRPD1,MEPCE,NSUN5,TRMT10C,TRMT11,SNRPD2,TRMT1L,TYW3,TRMT61A,SNRPE,BUD23,TRMT1,MRM1
GO Process	GO:0015980	Energy derivation by oxidation of organic compounds	28	262	0.47	0.00027	9606.ENSP00000184266,9606.ENSP00000216962,9606.ENSP00000243997,9606.ENSP00000259037,9606.ENSP00000263774,9606.ENSP00000264093,9606.ENSP00000268379,9606.ENSP00000276062,9606.ENSP00000290299,9606.ENSP00000300688,9606.ENSP00000301587,9606.ENSP00000309565,9606.ENSP00000327268,9606.ENSP00000339720,9606.ENSP00000359098,9606.ENSP00000362058,9606.ENSP00000369134,9606.ENSP00000377446,9606.ENSP00000381736,…	NDUFB4,PYGB,ATP5F1E,NDUFB5,NDUFS3,DGUOK,UQCRC2,NDUFB11,ATP5PO,ATP5MG,ATP5PD,UQCRH,NDUFV2,NDUFA4,COX7A2,NDUFS5,PDHA1,SUCLG1,ATP5F1A,IMMP2L,CHCHD10,FXN,COX7C,COX6C,UQCRB,COX4I1,TAZ,PPP1R2B
GO Process	GO:0075522	IRES-dependent viral translational initiation	7	11	1.25	0.0003	9606.ENSP00000216190,9606.ENSP00000271764,9606.ENSP00000280557,9606.ENSP00000352438,9606.ENSP00000354125,9606.ENSP00000386636,9606.ENSP00000431800	EIF3D,EIF2D,DENR,PCBP2,EIF3B,SSB,EIF3F
GO Process	GO:1904666	Regulation of ubiquitin protein ligase activity	9	26	0.98	0.00048	9606.ENSP00000231487,9606.ENSP00000274242,9606.ENSP00000296509,9606.ENSP00000359345,9606.ENSP00000420311,9606.ENSP00000429374,9606.ENSP00000466010,9606.ENSP00000495273,9606.ENSP00000496250	SKP1,RPL37,MAD2L1,RPL5,RPL23,RPS20,RPS15,RPS7,RPL11
GO Process	GO:0009987	Cellular process	587	14826	0.04	0.00056	9606.ENSP00000006275,9606.ENSP00000078429,9606.ENSP00000080059,9606.ENSP00000081029,9606.ENSP00000184266,9606.ENSP00000202816,9606.ENSP00000204517,9606.ENSP00000205143,9606.ENSP00000206474,9606.ENSP00000206542,9606.ENSP00000211413,9606.ENSP00000215095,9606.ENSP00000215570,9606.ENSP00000215829,9606.ENSP00000216190,9606.ENSP00000216218,9606.ENSP00000216294,9606.ENSP00000216416,9606.ENSP00000216714,…	TRAPPC6A,GNA11,HDAC7,MRPS35,NDUFB4,ESF1,TFAP4,DLL3,HAUS4,OSGEP,PRRT1,STX1B,TIMM13,SNRPD3,EIF3D,ST13,SNAPC1,CNIH1,APEX1,PYGB,TXNL1,ZFAND1,EIF3E,DCTN6,EXOSC5,FBL,RPL18A,ARRDC2,TWISTNB,RPA3,MRPL32,RPL19,SLC25A3,LTA4H,ARHGDIB,C12orf57,ADTRP,RPS12,DNPH1,THG1L,SKP1,HSPE1,SYF2,CCNI,WASHC3,ATP5F1E,MPHOSPH10,ALKBH7,ARL2,NOP53,YEATS4,EIF3K,SGSM3,PMPCB,LSM8,QTRT1,DTWD1,TRIM28,EIF2S3,EIF3G,ACSS2,ABCB7,AOC2,N…
GO Process	GO:0000460	Maturation of 5.8S rRNA	10	36	0.89	0.00068	9606.ENSP00000322396,9606.ENSP00000344393,9606.ENSP00000345957,9606.ENSP00000346725,9606.ENSP00000353246,9606.ENSP00000359688,9606.ENSP00000361433,9606.ENSP00000363944,9606.ENSP00000366934,9606.ENSP00000483484	RRS1,FCF1,RPS21,PES1,MAK16,RPF1,EXOSC2,LAS1L,NOL9,NSA2
GO Process	GO:0140053	Mitochondrial gene expression	19	143	0.57	0.0008	9606.ENSP00000081029,9606.ENSP00000223324,9606.ENSP00000258770,9606.ENSP00000259873,9606.ENSP00000288937,9606.ENSP00000308897,9606.ENSP00000310726,9606.ENSP00000312356,9606.ENSP00000315017,9606.ENSP00000315397,9606.ENSP00000320567,9606.ENSP00000347277,9606.ENSP00000357320,9606.ENSP00000360498,9606.ENSP00000365837,9606.ENSP00000400646,9606.ENSP00000403614,9606.ENSP00000461930,9606.ENSP00000473980	MRPS35,MRPL32,TBRG4,MRPS18B,MRPL17,MRPL11,MRPL57,TRMT10C,MRPL1,MRPS31,MRPS33,MRPL52,DAP3,MRPL41,PUS1,PNPT1,MRPL55,MRPS21,MRPL37
GO Process	GO:0022607	Cellular component assembly	132	2467	0.17	0.00084	9606.ENSP00000006275,9606.ENSP00000080059,9606.ENSP00000184266,9606.ENSP00000204517,9606.ENSP00000206474,9606.ENSP00000215829,9606.ENSP00000216190,9606.ENSP00000220849,9606.ENSP00000231198,9606.ENSP00000240079,9606.ENSP00000246747,9606.ENSP00000246802,9606.ENSP00000248342,9606.ENSP00000253039,9606.ENSP00000253108,9606.ENSP00000253577,9606.ENSP00000254193,9606.ENSP00000255120,9606.ENSP00000259037,…	TRAPPC6A,HDAC7,NDUFB4,TFAP4,HAUS4,SNRPD3,EIF3D,EIF3E,THG1L,WASHC3,ARL2,NOP53,EIF3K,EIF2S3,EIF3G,ABCB7,SNRPA1,NASP,NDUFB5,TLR2,EIF3J,NDUFS3,DARS1,PRPF6,RAB20,TXNL4A,DNMT3L,EIF2D,HIGD2A,NDUFB11,SSRP1,RPS3,DENR,PTPRO,FARSB,CCT8,MTERF3,LUC7L,RPS23,NPM1,DCHS1,SNRPD1,LTBP3,RFX2,TBCA,CHCHD7,RPL38,ISCU,TMEM70,GEMIN4,RRS1,EIF2S3B,DNAAF4,SPAG16,CBX3,FGD3,RBMX2,PTK2,SNRPD2,H1-0,FBLN5,ANP32B,GPX4,IPO4,NUDCD3…
GO Process	GO:0045727	Positive regulation of translation	19	144	0.56	0.00085	9606.ENSP00000216190,9606.ENSP00000220849,9606.ENSP00000253039,9606.ENSP00000296930,9606.ENSP00000309126,9606.ENSP00000312356,9606.ENSP00000313199,9606.ENSP00000313829,9606.ENSP00000323063,9606.ENSP00000350170,9606.ENSP00000359345,9606.ENSP00000361626,9606.ENSP00000362744,9606.ENSP00000365950,9606.ENSP00000375632,9606.ENSP00000410769,9606.ENSP00000420076,9606.ENSP00000466025,9606.ENSP00000497160	EIF3D,EIF3E,EIF2S3,NPM1,NSUN5,TRMT10C,HNRNPD,KHDRBS1,EIF2S3B,FXR1,RPL5,YBX1,RPS4X,RBM3,RPS9,CNBP,SERP1,CIRBP,EIF2B5
GO Process	GO:0042775	Mitochondrial ATP synthesis coupled electron transport	15	92	0.65	0.00089	9606.ENSP00000184266,9606.ENSP00000259037,9606.ENSP00000263774,9606.ENSP00000264093,9606.ENSP00000268379,9606.ENSP00000309565,9606.ENSP00000327268,9606.ENSP00000339720,9606.ENSP00000359098,9606.ENSP00000362058,9606.ENSP00000425759,9606.ENSP00000429707,9606.ENSP00000430494,9606.ENSP00000457513,9606.ENSP00000469981	NDUFB4,NDUFB5,NDUFS3,DGUOK,UQCRC2,UQCRH,NDUFV2,NDUFA4,COX7A2,NDUFS5,COX7C,COX6C,UQCRB,COX4I1,TAZ
GO Process	GO:0006446	Regulation of translational initiation	14	82	0.67	0.0011	9606.ENSP00000220849,9606.ENSP00000248342,9606.ENSP00000289371,9606.ENSP00000296930,9606.ENSP00000313829,9606.ENSP00000326381,9606.ENSP00000326806,9606.ENSP00000354125,9606.ENSP00000370745,9606.ENSP00000375730,9606.ENSP00000388806,9606.ENSP00000397249,9606.ENSP00000429931,9606.ENSP00000497160	EIF3E,EIF3K,EIF5B,NPM1,KHDRBS1,EIF4A2,NCBP2,EIF3B,DDX1,RPL13A,EIF4B,BZW2,EIF3H,EIF2B5
GO Process	GO:0019080	Viral gene expression	11	52	0.77	0.0019	9606.ENSP00000216190,9606.ENSP00000253108,9606.ENSP00000271764,9606.ENSP00000280557,9606.ENSP00000338487,9606.ENSP00000352438,9606.ENSP00000354125,9606.ENSP00000386636,9606.ENSP00000406162,9606.ENSP00000431800,9606.ENSP00000499067	EIF3D,EIF3G,EIF2D,DENR,MGAT4B,PCBP2,EIF3B,SSB,PRMT1,EIF3F,EIF3L
GO Process	GO:0022904	Respiratory electron transport chain	16	114	0.59	0.0022	9606.ENSP00000184266,9606.ENSP00000259037,9606.ENSP00000263774,9606.ENSP00000264093,9606.ENSP00000268379,9606.ENSP00000309565,9606.ENSP00000327268,9606.ENSP00000339720,9606.ENSP00000359098,9606.ENSP00000362058,9606.ENSP00000384966,9606.ENSP00000425759,9606.ENSP00000429707,9606.ENSP00000430494,9606.ENSP00000457513,9606.ENSP00000469981	NDUFB4,NDUFB5,NDUFS3,DGUOK,UQCRC2,UQCRH,NDUFV2,NDUFA4,COX7A2,NDUFS5,IMMP2L,COX7C,COX6C,UQCRB,COX4I1,TAZ
GO Process	GO:0034250	Positive regulation of cellular amide metabolic process	20	172	0.51	0.0024	9606.ENSP00000216190,9606.ENSP00000220849,9606.ENSP00000253039,9606.ENSP00000296930,9606.ENSP00000309126,9606.ENSP00000312356,9606.ENSP00000313199,9606.ENSP00000313829,9606.ENSP00000323063,9606.ENSP00000350170,9606.ENSP00000359345,9606.ENSP00000361626,9606.ENSP00000362744,9606.ENSP00000365950,9606.ENSP00000375632,9606.ENSP00000380252,9606.ENSP00000410769,9606.ENSP00000420076,9606.ENSP00000466025,…	EIF3D,EIF3E,EIF2S3,NPM1,NSUN5,TRMT10C,HNRNPD,KHDRBS1,EIF2S3B,FXR1,RPL5,YBX1,RPS4X,RBM3,RPS9,NFE2L2,CNBP,SERP1,CIRBP,EIF2B5
GO Process	GO:0001731	Formation of translation preinitiation complex	6	11	1.18	0.0028	9606.ENSP00000253039,9606.ENSP00000271764,9606.ENSP00000280557,9606.ENSP00000323063,9606.ENSP00000364119,9606.ENSP00000388806	EIF2S3,EIF2D,DENR,EIF2S3B,EIF2S2,EIF4B
GO Process	GO:0006091	Generation of precursor metabolites and energy	34	411	0.36	0.0031	9606.ENSP00000184266,9606.ENSP00000216962,9606.ENSP00000243997,9606.ENSP00000253382,9606.ENSP00000253799,9606.ENSP00000259037,9606.ENSP00000261733,9606.ENSP00000263774,9606.ENSP00000264093,9606.ENSP00000268379,9606.ENSP00000270776,9606.ENSP00000276062,9606.ENSP00000289473,9606.ENSP00000290299,9606.ENSP00000300688,9606.ENSP00000301587,9606.ENSP00000309565,9606.ENSP00000327268,9606.ENSP00000339720,…	NDUFB4,PYGB,ATP5F1E,ACSS2,AOC2,NDUFB5,ALDH2,NDUFS3,DGUOK,UQCRC2,PGD,NDUFB11,NCF1,ATP5PO,ATP5MG,ATP5PD,UQCRH,NDUFV2,NDUFA4,COX7A2,NDUFS5,PDHA1,AVP,SUCLG1,ATP5F1A,IMMP2L,CHCHD10,FXN,COX7C,COX6C,UQCRB,COX4I1,TAZ,PPP1R2B
GO Process	GO:0008033	tRNA processing	17	134	0.55	0.0038	9606.ENSP00000206542,9606.ENSP00000231198,9606.ENSP00000250237,9606.ENSP00000251250,9606.ENSP00000261700,9606.ENSP00000297994,9606.ENSP00000312356,9606.ENSP00000325448,9606.ENSP00000333934,9606.ENSP00000356476,9606.ENSP00000358939,9606.ENSP00000359904,9606.ENSP00000365837,9606.ENSP00000370745,9606.ENSP00000374399,9606.ENSP00000386636,9606.ENSP00000466967	OSGEP,THG1L,QTRT1,DTWD1,RTRAF,TRMT10B,TRMT10C,KARS1,TRMT11,TRMT1L,SARS1,TYW3,PUS1,DDX1,TRMT61A,SSB,TRMT1
GO Process	GO:0071840	Cellular component organization or biogenesis	255	5639	0.1	0.0042	9606.ENSP00000006275,9606.ENSP00000080059,9606.ENSP00000184266,9606.ENSP00000202816,9606.ENSP00000204517,9606.ENSP00000206474,9606.ENSP00000211413,9606.ENSP00000215095,9606.ENSP00000215570,9606.ENSP00000215829,9606.ENSP00000216190,9606.ENSP00000216714,9606.ENSP00000220669,9606.ENSP00000220849,9606.ENSP00000221114,9606.ENSP00000221233,9606.ENSP00000221801,9606.ENSP00000223129,9606.ENSP00000229281,…	TRAPPC6A,HDAC7,NDUFB4,ESF1,TFAP4,HAUS4,PRRT1,STX1B,TIMM13,SNRPD3,EIF3D,APEX1,ZFAND1,EIF3E,DCTN6,EXOSC5,FBL,RPA3,C12orf57,THG1L,WASHC3,MPHOSPH10,ALKBH7,ARL2,NOP53,YEATS4,EIF3K,PMPCB,TRIM28,EIF2S3,EIF3G,ABCB7,SNRPA1,KDM6B,NASP,NDUFB5,IMP4,RPL35,TLR2,RSL24D1,EIF3J,DNAJA3,NDUFS3,DARS1,GRPEL1,PRPF6,RAB20,NOB1,TXNL4A,SH3GL1,SOD1,DNMT3L,EIF2D,CISD2,HIGD2A,NOM1,NDUFB11,HSD17B12,SSRP1,HIKESHI,RPS3,AIP,VPS…
GO Process	GO:0006399	tRNA metabolic process	21	199	0.47	0.0053	9606.ENSP00000206542,9606.ENSP00000231198,9606.ENSP00000250237,9606.ENSP00000251250,9606.ENSP00000257347,9606.ENSP00000261700,9606.ENSP00000264161,9606.ENSP00000281828,9606.ENSP00000297994,9606.ENSP00000312356,9606.ENSP00000325448,9606.ENSP00000333934,9606.ENSP00000356476,9606.ENSP00000358939,9606.ENSP00000359904,9606.ENSP00000361433,9606.ENSP00000365837,9606.ENSP00000370745,9606.ENSP00000374399,…	OSGEP,THG1L,QTRT1,DTWD1,CARS2,RTRAF,DARS1,FARSB,TRMT10B,TRMT10C,KARS1,TRMT11,TRMT1L,SARS1,TYW3,EXOSC2,PUS1,DDX1,TRMT61A,SSB,TRMT1
GO Process	GO:0007005	Mitochondrion organization	35	445	0.34	0.0059	9606.ENSP00000184266,9606.ENSP00000215570,9606.ENSP00000231198,9606.ENSP00000245812,9606.ENSP00000249269,9606.ENSP00000259037,9606.ENSP00000262375,9606.ENSP00000263774,9606.ENSP00000264954,9606.ENSP00000273986,9606.ENSP00000274787,9606.ENSP00000276062,9606.ENSP00000279146,9606.ENSP00000297494,9606.ENSP00000297994,9606.ENSP00000306425,9606.ENSP00000312599,9606.ENSP00000350961,9606.ENSP00000351214,…	NDUFB4,TIMM13,THG1L,ALKBH7,PMPCB,NDUFB5,DNAJA3,NDUFS3,GRPEL1,CISD2,HIGD2A,NDUFB11,AIP,NOS3,TRMT10B,CHCHD7,TMEM70,DMAC1,TOMM7,TOMM20,COX7A2,SLC25A5,VDAC2,NDUFS5,TIMM9,IMMP2L,CHCHD10,LETMD1,PNPT1,FXN,SSBP1,COX18,PHB2,SLIRP,TAZ
GO Process	GO:0000387	Spliceosomal snRNP assembly	9	39	0.81	0.006	9606.ENSP00000215829,9606.ENSP00000266079,9606.ENSP00000300413,9606.ENSP00000321706,9606.ENSP00000342374,9606.ENSP00000370083,9606.ENSP00000400591,9606.ENSP00000433919,9606.ENSP00000469468	SNRPD3,PRPF6,SNRPD1,GEMIN4,SNRPD2,SMN1,SNRPE,CLNS1A,LSM4
GO Process	GO:0009206	Purine ribonucleoside triphosphate biosynthetic process	14	98	0.6	0.006	9606.ENSP00000184266,9606.ENSP00000243997,9606.ENSP00000259037,9606.ENSP00000263774,9606.ENSP00000264093,9606.ENSP00000276062,9606.ENSP00000290299,9606.ENSP00000300688,9606.ENSP00000301587,9606.ENSP00000321584,9606.ENSP00000327268,9606.ENSP00000362058,9606.ENSP00000381736,9606.ENSP00000499883	NDUFB4,ATP5F1E,NDUFB5,NDUFS3,DGUOK,NDUFB11,ATP5PO,ATP5MG,ATP5PD,IMPDH2,NDUFV2,NDUFS5,ATP5F1A,ATP5MC2
GO Process	GO:0022900	Electron transport chain	19	170	0.49	0.006	9606.ENSP00000184266,9606.ENSP00000253799,9606.ENSP00000259037,9606.ENSP00000261733,9606.ENSP00000263774,9606.ENSP00000264093,9606.ENSP00000268379,9606.ENSP00000289473,9606.ENSP00000309565,9606.ENSP00000327268,9606.ENSP00000339720,9606.ENSP00000359098,9606.ENSP00000362058,9606.ENSP00000384966,9606.ENSP00000425759,9606.ENSP00000429707,9606.ENSP00000430494,9606.ENSP00000457513,9606.ENSP00000469981	NDUFB4,AOC2,NDUFB5,ALDH2,NDUFS3,DGUOK,UQCRC2,NCF1,UQCRH,NDUFV2,NDUFA4,COX7A2,NDUFS5,IMMP2L,COX7C,COX6C,UQCRB,COX4I1,TAZ
GO Process	GO:0032543	Mitochondrial translation	15	112	0.57	0.006	9606.ENSP00000081029,9606.ENSP00000223324,9606.ENSP00000259873,9606.ENSP00000288937,9606.ENSP00000308897,9606.ENSP00000310726,9606.ENSP00000315017,9606.ENSP00000315397,9606.ENSP00000320567,9606.ENSP00000347277,9606.ENSP00000357320,9606.ENSP00000360498,9606.ENSP00000403614,9606.ENSP00000461930,9606.ENSP00000473980	MRPS35,MRPL32,MRPS18B,MRPL17,MRPL11,MRPL57,MRPL1,MRPS31,MRPS33,MRPL52,DAP3,MRPL41,MRPL55,MRPS21,MRPL37
GO Process	GO:0015986	Proton motive force-driven ATP synthesis	12	74	0.65	0.0068	9606.ENSP00000184266,9606.ENSP00000243997,9606.ENSP00000259037,9606.ENSP00000263774,9606.ENSP00000276062,9606.ENSP00000290299,9606.ENSP00000300688,9606.ENSP00000301587,9606.ENSP00000327268,9606.ENSP00000362058,9606.ENSP00000381736,9606.ENSP00000499883	NDUFB4,ATP5F1E,NDUFB5,NDUFS3,NDUFB11,ATP5PO,ATP5MG,ATP5PD,NDUFV2,NDUFS5,ATP5F1A,ATP5MC2
GO Process	GO:0006754	ATP biosynthetic process	13	87	0.62	0.007	9606.ENSP00000184266,9606.ENSP00000243997,9606.ENSP00000259037,9606.ENSP00000263774,9606.ENSP00000264093,9606.ENSP00000276062,9606.ENSP00000290299,9606.ENSP00000300688,9606.ENSP00000301587,9606.ENSP00000327268,9606.ENSP00000362058,9606.ENSP00000381736,9606.ENSP00000499883	NDUFB4,ATP5F1E,NDUFB5,NDUFS3,DGUOK,NDUFB11,ATP5PO,ATP5MG,ATP5PD,NDUFV2,NDUFS5,ATP5F1A,ATP5MC2
GO Process	GO:0019646	Aerobic electron transport chain	13	87	0.62	0.007	9606.ENSP00000184266,9606.ENSP00000259037,9606.ENSP00000263774,9606.ENSP00000268379,9606.ENSP00000309565,9606.ENSP00000327268,9606.ENSP00000339720,9606.ENSP00000359098,9606.ENSP00000362058,9606.ENSP00000425759,9606.ENSP00000429707,9606.ENSP00000430494,9606.ENSP00000457513	NDUFB4,NDUFB5,NDUFS3,UQCRC2,UQCRH,NDUFV2,NDUFA4,COX7A2,NDUFS5,COX7C,COX6C,UQCRB,COX4I1
GO Process	GO:2000059	Negative regulation of ubiquitin-dependent protein catabolic process	10	51	0.74	0.007	9606.ENSP00000246802,9606.ENSP00000262506,9606.ENSP00000294119,9606.ENSP00000297156,9606.ENSP00000359345,9606.ENSP00000370193,9606.ENSP00000420311,9606.ENSP00000429931,9606.ENSP00000495273,9606.ENSP00000496250	NOP53,CSNK2A2,UBXN1,CAMLG,RPL5,TAF9,RPL23,EIF3H,RPS7,RPL11
GO Process	GO:0042776	Proton motive force-driven mitochondrial ATP synthesis	11	64	0.68	0.0085	9606.ENSP00000184266,9606.ENSP00000243997,9606.ENSP00000259037,9606.ENSP00000263774,9606.ENSP00000276062,9606.ENSP00000290299,9606.ENSP00000300688,9606.ENSP00000301587,9606.ENSP00000327268,9606.ENSP00000362058,9606.ENSP00000381736	NDUFB4,ATP5F1E,NDUFB5,NDUFS3,NDUFB11,ATP5PO,ATP5MG,ATP5PD,NDUFV2,NDUFS5,ATP5F1A
GO Process	GO:0140694	Non-membrane-bounded organelle assembly	27	314	0.38	0.0104	9606.ENSP00000206474,9606.ENSP00000246802,9606.ENSP00000278572,9606.ENSP00000287025,9606.ENSP00000296674,9606.ENSP00000296930,9606.ENSP00000309830,9606.ENSP00000322396,9606.ENSP00000359240,9606.ENSP00000359345,9606.ENSP00000364320,9606.ENSP00000372023,9606.ENSP00000377640,9606.ENSP00000385958,9606.ENSP00000389103,9606.ENSP00000389351,9606.ENSP00000403172,9606.ENSP00000413436,9606.ENSP00000431822,…	HAUS4,NOP53,RPS3,MTERF3,RPS23,NPM1,RPL38,RRS1,LZTS2,RPL5,MRTO4,CHEK2,RPL24,RPS14,RPL23A,RPSA,RPL6,RPL10,FAU,RPS15,CIRBP,LSM4,RPS19,RPS28,RPS5,RPL11,RPS27
GO Process	GO:0006400	tRNA modification	13	93	0.59	0.0122	9606.ENSP00000206542,9606.ENSP00000231198,9606.ENSP00000250237,9606.ENSP00000251250,9606.ENSP00000297994,9606.ENSP00000312356,9606.ENSP00000333934,9606.ENSP00000356476,9606.ENSP00000359904,9606.ENSP00000365837,9606.ENSP00000374399,9606.ENSP00000386636,9606.ENSP00000466967	OSGEP,THG1L,QTRT1,DTWD1,TRMT10B,TRMT10C,TRMT11,TRMT1L,TYW3,PUS1,TRMT61A,SSB,TRMT1
GO Process	GO:0051438	Regulation of ubiquitin-protein transferase activity	10	58	0.68	0.0173	9606.ENSP00000231487,9606.ENSP00000274242,9606.ENSP00000296509,9606.ENSP00000341885,9606.ENSP00000359345,9606.ENSP00000420311,9606.ENSP00000429374,9606.ENSP00000466010,9606.ENSP00000495273,9606.ENSP00000496250	SKP1,RPL37,MAD2L1,RPS2,RPL5,RPL23,RPS20,RPS15,RPS7,RPL11
GO Process	GO:0006164	Purine nucleotide biosynthetic process	20	206	0.43	0.0198	9606.ENSP00000184266,9606.ENSP00000243997,9606.ENSP00000253382,9606.ENSP00000259037,9606.ENSP00000263774,9606.ENSP00000264093,9606.ENSP00000276062,9606.ENSP00000278353,9606.ENSP00000290299,9606.ENSP00000300688,9606.ENSP00000301587,9606.ENSP00000321584,9606.ENSP00000327268,9606.ENSP00000361512,9606.ENSP00000362058,9606.ENSP00000367615,9606.ENSP00000369134,9606.ENSP00000381736,9606.ENSP00000499465,…	NDUFB4,ATP5F1E,ACSS2,NDUFB5,NDUFS3,DGUOK,NDUFB11,HSD17B12,ATP5PO,ATP5MG,ATP5PD,IMPDH2,NDUFV2,PRPS1,NDUFS5,APRT,PDHA1,ATP5F1A,AMPD2,ATP5MC2
GO Process	GO:0051246	Regulation of protein metabolic process	130	2622	0.14	0.022	9606.ENSP00000204517,9606.ENSP00000215742,9606.ENSP00000216190,9606.ENSP00000220849,9606.ENSP00000221233,9606.ENSP00000229583,9606.ENSP00000231487,9606.ENSP00000233893,9606.ENSP00000237654,9606.ENSP00000246548,9606.ENSP00000246802,9606.ENSP00000248342,9606.ENSP00000248929,9606.ENSP00000253039,9606.ENSP00000253108,9606.ENSP00000253814,9606.ENSP00000261313,9606.ENSP00000261700,9606.ENSP00000261868,…	TFAP4,THAP7,EIF3D,EIF3E,EXOSC5,ADTRP,SKP1,HSPE1,CCNI,UBA2,NOP53,EIF3K,SGSM3,EIF2S3,EIF3G,NDFIP1,PEBP1,RTRAF,EIF3J,APH1B,DNAJA3,CSNK2A2,YWHAE,DBF4,SOD1,RCN3,EIF2D,ETAA1,RPL37,RPS3,DENR,PTPRO,CASP10,EIF5B,NCF1,UBXN1,MAD2L1,NPM1,CAMLG,PA2G4,DDIT4,NSUN5,SH3RF3,RPL38,VEGFB,TRMT10C,HNRNPD,KHDRBS1,EIF2S3B,DNAAF4,EIF4A2,NCBP2,HAX1,EBAG9,EEF1A1,MYB,PTK2,RPS2,TCEA2,CCNG1,MGAT3,ANP32B,RPLP1,RPL22,UBE2I,FXR1…
GO Process	GO:0075525	Viral translational termination-reinitiation	4	5	1.35	0.0232	9606.ENSP00000216190,9606.ENSP00000253108,9606.ENSP00000354125,9606.ENSP00000499067	EIF3D,EIF3G,EIF3B,EIF3L
GO Process	GO:0009152	Purine ribonucleotide biosynthetic process	19	197	0.43	0.03	9606.ENSP00000184266,9606.ENSP00000243997,9606.ENSP00000253382,9606.ENSP00000259037,9606.ENSP00000263774,9606.ENSP00000264093,9606.ENSP00000276062,9606.ENSP00000278353,9606.ENSP00000290299,9606.ENSP00000300688,9606.ENSP00000301587,9606.ENSP00000321584,9606.ENSP00000327268,9606.ENSP00000362058,9606.ENSP00000367615,9606.ENSP00000369134,9606.ENSP00000381736,9606.ENSP00000499465,9606.ENSP00000499883	NDUFB4,ATP5F1E,ACSS2,NDUFB5,NDUFS3,DGUOK,NDUFB11,HSD17B12,ATP5PO,ATP5MG,ATP5PD,IMPDH2,NDUFV2,NDUFS5,APRT,PDHA1,ATP5F1A,AMPD2,ATP5MC2
GO Process	GO:0034614	Cellular response to reactive oxygen species	14	118	0.52	0.03	9606.ENSP00000216714,9606.ENSP00000254846,9606.ENSP00000255174,9606.ENSP00000270142,9606.ENSP00000278572,9606.ENSP00000289473,9606.ENSP00000297494,9606.ENSP00000301522,9606.ENSP00000321617,9606.ENSP00000347134,9606.ENSP00000380252,9606.ENSP00000419243,9606.ENSP00000430432,9606.ENSP00000495855	APEX1,KDM6B,OSER1,SOD1,RPS3,NCF1,NOS3,PRDX2,ANKZF1,NET1,NFE2L2,FXN,HDAC2,PJVK
GO Process	GO:1901796	Regulation of signal transduction by p53 class mediator	13	105	0.54	0.0334	9606.ENSP00000246802,9606.ENSP00000274242,9606.ENSP00000285947,9606.ENSP00000296930,9606.ENSP00000322396,9606.ENSP00000359345,9606.ENSP00000370193,9606.ENSP00000372023,9606.ENSP00000420311,9606.ENSP00000429374,9606.ENSP00000466010,9606.ENSP00000495273,9606.ENSP00000496250	NOP53,RPL37,SETD9,NPM1,RRS1,RPL5,TAF9,CHEK2,RPL23,RPS20,RPS15,RPS7,RPL11
GO Process	GO:0046390	Ribose phosphate biosynthetic process	20	218	0.41	0.0368	9606.ENSP00000184266,9606.ENSP00000243997,9606.ENSP00000253382,9606.ENSP00000259037,9606.ENSP00000263774,9606.ENSP00000264093,9606.ENSP00000276062,9606.ENSP00000278353,9606.ENSP00000290299,9606.ENSP00000300688,9606.ENSP00000301587,9606.ENSP00000321584,9606.ENSP00000327268,9606.ENSP00000361512,9606.ENSP00000362058,9606.ENSP00000367615,9606.ENSP00000369134,9606.ENSP00000381736,9606.ENSP00000499465,…	NDUFB4,ATP5F1E,ACSS2,NDUFB5,NDUFS3,DGUOK,NDUFB11,HSD17B12,ATP5PO,ATP5MG,ATP5PD,IMPDH2,NDUFV2,PRPS1,NDUFS5,APRT,PDHA1,ATP5F1A,AMPD2,ATP5MC2
GO Function	GO:0003723	RNA binding	225	1672	0.57	8.39e-62	9606.ENSP00000081029,9606.ENSP00000202816,9606.ENSP00000215829,9606.ENSP00000216190,9606.ENSP00000216714,9606.ENSP00000220849,9606.ENSP00000221233,9606.ENSP00000221801,9606.ENSP00000222247,9606.ENSP00000223324,9606.ENSP00000225430,9606.ENSP00000228740,9606.ENSP00000230050,9606.ENSP00000231198,9606.ENSP00000233893,9606.ENSP00000236273,9606.ENSP00000244230,9606.ENSP00000246802,9606.ENSP00000248342,…	MRPS35,ESF1,SNRPD3,EIF3D,APEX1,EIF3E,EXOSC5,FBL,RPL18A,MRPL32,RPL19,LTA4H,RPS12,THG1L,HSPE1,SYF2,MPHOSPH10,NOP53,EIF3K,LSM8,TRIM28,EIF2S3,EIF3G,ZCCHC9,SNRPA1,CCDC59,TBRG4,IMP4,RPL35,PEBP1,THOC1,RTRAF,RPL8,FAM32A,DARS1,YWHAE,HNRNPH3,PRPF6,RPS11,EIF2D,RPS27A,CISD2,RPL37,CCT6A,NOM1,SSRP1,RPS3,DENR,FARSB,EIF5B,LUC7L,RPL29,RPS23,NPM1,TRMT10B,SNRPD1,PA2G4,TBCA,ISG20,RPL13,TUT1,WDR3,MEPCE,MRPL11,NSUN5,R…
GO Function	GO:0003735	Structural constituent of ribosome	84	169	1.14	1.15e-55	9606.ENSP00000081029,9606.ENSP00000222247,9606.ENSP00000223324,9606.ENSP00000225430,9606.ENSP00000230050,9606.ENSP00000259469,9606.ENSP00000259873,9606.ENSP00000260443,9606.ENSP00000262584,9606.ENSP00000270625,9606.ENSP00000272317,9606.ENSP00000274242,9606.ENSP00000278572,9606.ENSP00000288937,9606.ENSP00000294189,9606.ENSP00000296674,9606.ENSP00000307889,9606.ENSP00000308897,9606.ENSP00000309334,…	MRPS35,RPL18A,MRPL32,RPL19,RPS12,RPL35,MRPS18B,RSL24D1,RPL8,RPS11,RPS27A,RPL37,RPS3,MRPL17,RPL29,RPS23,RPL13,MRPL11,RPL15,RPL38,MRPL57,RPL4,MRPL1,MRPS31,RPS15A,MRPS33,RPS2,RPS21,RPL3,RPL27A,RPLP1,RPS3A,RPL22L1,RPL22,MRPL52,RPL12,RPL39,DAP3,RPL5,MRPL41,RPL7A,RPS4X,RPL10A,RPS6,RPS9,RPL13A,RPL24,RPL34,RPS29,RPL14,RPS8,RPS14,RPL31,UBA52,RPL23A,RPSA,RPS18,RPL6,MRPL55,RPL10,RPS24,RPL32,RPL23,RPL30,RPS2…
GO Function	GO:0003676	Nucleic acid binding	292	4003	0.31	9.73e-32	9606.ENSP00000081029,9606.ENSP00000202816,9606.ENSP00000204517,9606.ENSP00000215742,9606.ENSP00000215829,9606.ENSP00000216190,9606.ENSP00000216294,9606.ENSP00000216714,9606.ENSP00000219069,9606.ENSP00000220849,9606.ENSP00000221233,9606.ENSP00000221801,9606.ENSP00000222247,9606.ENSP00000223129,9606.ENSP00000223324,9606.ENSP00000225430,9606.ENSP00000228740,9606.ENSP00000230050,9606.ENSP00000231198,…	MRPS35,ESF1,TFAP4,THAP7,SNRPD3,EIF3D,SNAPC1,APEX1,ZNF263,EIF3E,EXOSC5,FBL,RPL18A,RPA3,MRPL32,RPL19,LTA4H,RPS12,THG1L,HSPE1,SYF2,MPHOSPH10,NOP53,EIF3K,LSM8,ZNF232,TRIM28,EIF2S3,EIF3G,ZCCHC9,SNRPA1,KDM6B,CCDC59,TBRG4,IMP4,RPL35,PEBP1,RNF138,THOC1,RTRAF,EIF3J,RPL8,LIG1,FAM32A,DARS1,YWHAE,DBF4,HNRNPH3,PRPF6,SCYL1,RPS11,EIF2D,RPS27A,CISD2,RPL37,CCT6A,NOM1,SSRP1,RPS3,DENR,FARSB,NEIL2,MTERF3,EIF5B,CIART…
GO Function	GO:0005198	Structural molecule activity	93	776	0.52	2.64e-19	9606.ENSP00000081029,9606.ENSP00000222247,9606.ENSP00000223324,9606.ENSP00000225430,9606.ENSP00000230050,9606.ENSP00000247843,9606.ENSP00000259469,9606.ENSP00000259873,9606.ENSP00000260443,9606.ENSP00000262584,9606.ENSP00000270625,9606.ENSP00000272317,9606.ENSP00000274242,9606.ENSP00000278572,9606.ENSP00000288937,9606.ENSP00000294189,9606.ENSP00000296674,9606.ENSP00000307889,9606.ENSP00000308897,…	MRPS35,RPL18A,MRPL32,RPL19,RPS12,YEATS4,RPL35,MRPS18B,RSL24D1,RPL8,RPS11,RPS27A,RPL37,RPS3,MRPL17,RPL29,RPS23,RPL13,MRPL11,RPL15,RPL38,MRPL57,RPL4,MRPL1,MRPS31,RPS15A,MRPS33,RPS2,H1-0,RPS21,RPL3,RPL27A,RPLP1,RPS3A,RPL22L1,RPL22,MRPL52,COL18A1,RPL12,RPL39,DAP3,RPL5,MRPL41,RPL7A,COL9A2,RPS4X,RPL10A,RPS6,KRT18,RPS9,RPL13A,RPL24,RPL34,RPS29,RPL14,RPS8,RPS14,RPL31,UBA52,RPL23A,RPSA,RPS18,HMGA1,RPL6,MR…
GO Function	GO:1901363	Heterocyclic compound binding	339	5977	0.2	1.65e-18	9606.ENSP00000078429,9606.ENSP00000081029,9606.ENSP00000202816,9606.ENSP00000204517,9606.ENSP00000215742,9606.ENSP00000215829,9606.ENSP00000216190,9606.ENSP00000216294,9606.ENSP00000216714,9606.ENSP00000216962,9606.ENSP00000219069,9606.ENSP00000220849,9606.ENSP00000221233,9606.ENSP00000221801,9606.ENSP00000222247,9606.ENSP00000223129,9606.ENSP00000223324,9606.ENSP00000225430,9606.ENSP00000228740,…	GNA11,MRPS35,ESF1,TFAP4,THAP7,SNRPD3,EIF3D,SNAPC1,APEX1,PYGB,ZNF263,EIF3E,EXOSC5,FBL,RPL18A,RPA3,MRPL32,RPL19,LTA4H,RPS12,THG1L,HSPE1,SYF2,MPHOSPH10,UBA2,ARL2,NOP53,EIF3K,LSM8,ZNF232,TRIM28,EIF2S3,EIF3G,ACSS2,ABCB7,ZCCHC9,SNRPA1,KDM6B,CCDC59,CARS2,CDK4,CCT7,TBRG4,RSAD1,IMP4,RPL35,PEBP1,RNF138,THOC1,RTRAF,ALDH2,EIF3J,DNAJA3,CSNK2A2,RPL8,LIG1,FAM32A,DGUOK,DARS1,YWHAE,GRPEL1,MCCC1,DBF4,HNRNPH3,PRPF6…
GO Function	GO:0097159	Organic cyclic compound binding	339	6050	0.19	1.08e-17	9606.ENSP00000078429,9606.ENSP00000081029,9606.ENSP00000202816,9606.ENSP00000204517,9606.ENSP00000215742,9606.ENSP00000215829,9606.ENSP00000216190,9606.ENSP00000216294,9606.ENSP00000216714,9606.ENSP00000216962,9606.ENSP00000219069,9606.ENSP00000220849,9606.ENSP00000221233,9606.ENSP00000221801,9606.ENSP00000222247,9606.ENSP00000223129,9606.ENSP00000223324,9606.ENSP00000225430,9606.ENSP00000228740,…	GNA11,MRPS35,ESF1,TFAP4,THAP7,SNRPD3,EIF3D,SNAPC1,APEX1,PYGB,ZNF263,EIF3E,EXOSC5,FBL,RPL18A,RPA3,MRPL32,RPL19,LTA4H,RPS12,THG1L,HSPE1,SYF2,MPHOSPH10,UBA2,ARL2,NOP53,EIF3K,LSM8,ZNF232,TRIM28,EIF2S3,EIF3G,ACSS2,ABCB7,ZCCHC9,SNRPA1,KDM6B,CCDC59,CARS2,CDK4,CCT7,TBRG4,RSAD1,IMP4,RPL35,PEBP1,RNF138,THOC1,RTRAF,ALDH2,EIF3J,DNAJA3,CSNK2A2,RPL8,LIG1,FAM32A,DGUOK,DARS1,YWHAE,GRPEL1,MCCC1,DBF4,HNRNPH3,PRPF6…
GO Function	GO:0019843	rRNA binding	24	67	1	3.25e-12	9606.ENSP00000246802,9606.ENSP00000259239,9606.ENSP00000262584,9606.ENSP00000270625,9606.ENSP00000274242,9606.ENSP00000278572,9606.ENSP00000296930,9606.ENSP00000308897,9606.ENSP00000322396,9606.ENSP00000346001,9606.ENSP00000354739,9606.ENSP00000359345,9606.ENSP00000359688,9606.ENSP00000362744,9606.ENSP00000370532,9606.ENSP00000375632,9606.ENSP00000385958,9606.ENSP00000389103,9606.ENSP00000393241,…	NOP53,IMP4,RPL8,RPS11,RPL37,RPS3,NPM1,MRPL11,RRS1,RPL3,RPL12,RPL5,RPF1,RPS4X,GTF3A,RPS9,RPS14,RPL23A,RPS18,RPL23,RPS13,CIRBP,RPS5,RPL11
GO Function	GO:0045182	Translation regulator activity	32	152	0.77	3e-11	9606.ENSP00000216190,9606.ENSP00000220849,9606.ENSP00000248342,9606.ENSP00000253039,9606.ENSP00000253108,9606.ENSP00000261868,9606.ENSP00000271764,9606.ENSP00000280557,9606.ENSP00000289371,9606.ENSP00000323063,9606.ENSP00000326381,9606.ENSP00000339063,9606.ENSP00000343515,9606.ENSP00000346088,9606.ENSP00000350170,9606.ENSP00000354125,9606.ENSP00000361712,9606.ENSP00000362688,9606.ENSP00000364119,…	EIF3D,EIF3E,EIF3K,EIF2S3,EIF3G,EIF3J,EIF2D,DENR,EIF5B,EIF2S3B,EIF4A2,EEF1A1,TCEA2,RPL22,FXR1,EIF3B,TCEAL4,EIF3I,EIF2S2,RPS9,EEF1B2,RPS14,EIF4B,EEF1D,CNBP,RPL10,EIF3H,EIF3F,EIF3M,CIRBP,EIF2B5,EIF3L
GO Function	GO:0008135	Translation factor activity, RNA binding	25	98	0.85	4.27e-10	9606.ENSP00000216190,9606.ENSP00000220849,9606.ENSP00000248342,9606.ENSP00000253039,9606.ENSP00000253108,9606.ENSP00000261868,9606.ENSP00000271764,9606.ENSP00000280557,9606.ENSP00000289371,9606.ENSP00000323063,9606.ENSP00000326381,9606.ENSP00000339063,9606.ENSP00000343515,9606.ENSP00000354125,9606.ENSP00000361712,9606.ENSP00000362688,9606.ENSP00000364119,9606.ENSP00000376055,9606.ENSP00000388806,…	EIF3D,EIF3E,EIF3K,EIF2S3,EIF3G,EIF3J,EIF2D,DENR,EIF5B,EIF2S3B,EIF4A2,EEF1A1,TCEA2,EIF3B,TCEAL4,EIF3I,EIF2S2,EEF1B2,EIF4B,EEF1D,EIF3H,EIF3F,EIF3M,EIF2B5,EIF3L
GO Function	GO:0003743	Translation initiation factor activity	20	57	0.99	5.99e-10	9606.ENSP00000216190,9606.ENSP00000220849,9606.ENSP00000248342,9606.ENSP00000253039,9606.ENSP00000253108,9606.ENSP00000261868,9606.ENSP00000271764,9606.ENSP00000280557,9606.ENSP00000289371,9606.ENSP00000323063,9606.ENSP00000326381,9606.ENSP00000354125,9606.ENSP00000362688,9606.ENSP00000364119,9606.ENSP00000388806,9606.ENSP00000429931,9606.ENSP00000431800,9606.ENSP00000436049,9606.ENSP00000497160,…	EIF3D,EIF3E,EIF3K,EIF2S3,EIF3G,EIF3J,EIF2D,DENR,EIF5B,EIF2S3B,EIF4A2,EIF3B,EIF3I,EIF2S2,EIF4B,EIF3H,EIF3F,EIF3M,EIF2B5,EIF3L
GO Function	GO:0003729	mRNA binding	36	326	0.49	7.2e-06	9606.ENSP00000216190,9606.ENSP00000259469,9606.ENSP00000278572,9606.ENSP00000280557,9606.ENSP00000293872,9606.ENSP00000308000,9606.ENSP00000313199,9606.ENSP00000313829,9606.ENSP00000326806,9606.ENSP00000341826,9606.ENSP00000341885,9606.ENSP00000346050,9606.ENSP00000348538,9606.ENSP00000350090,9606.ENSP00000350170,9606.ENSP00000352438,9606.ENSP00000359345,9606.ENSP00000359645,9606.ENSP00000360034,…	EIF3D,RPL35,RPS3,DENR,LUC7L,TUT1,HNRNPD,KHDRBS1,NCBP2,HNRNPA1,RPS2,RPS3A,RBM38,HNRNPA1L2,FXR1,PCBP2,RPL5,RBMX,SERBP1,YBX1,EIF2S2,RBM3,SF1,RPL13A,RPL24,RPS14,SSB,CNBP,RPS13,RPL41,SLIRP,HNRNPC,SRSF5,CIRBP,RPS5,RPS7
GO Function	GO:1990948	Ubiquitin ligase inhibitor activity	7	9	1.33	0.0002	9606.ENSP00000274242,9606.ENSP00000359345,9606.ENSP00000420311,9606.ENSP00000429374,9606.ENSP00000466010,9606.ENSP00000495273,9606.ENSP00000496250	RPL37,RPL5,RPL23,RPS20,RPS15,RPS7,RPL11
GO Function	GO:0140098	Catalytic activity, acting on RNA	35	380	0.41	0.00048	9606.ENSP00000216714,9606.ENSP00000221233,9606.ENSP00000221801,9606.ENSP00000250237,9606.ENSP00000251250,9606.ENSP00000257347,9606.ENSP00000264161,9606.ENSP00000268802,9606.ENSP00000281828,9606.ENSP00000297994,9606.ENSP00000302478,9606.ENSP00000306565,9606.ENSP00000308000,9606.ENSP00000308546,9606.ENSP00000309126,9606.ENSP00000312356,9606.ENSP00000325448,9606.ENSP00000326381,9606.ENSP00000333934,…	APEX1,EXOSC5,FBL,QTRT1,DTWD1,CARS2,DARS1,NOB1,FARSB,TRMT10B,POLR1D,ISG20,TUT1,MEPCE,NSUN5,TRMT10C,KARS1,EIF4A2,TRMT11,DDX47,TSNAX,TRMT1L,SARS1,TYW3,DDX31,EXOSC2,DDX50,PUS1,DDX1,TRMT61A,DDX51,PNPT1,BUD23,TRMT1,MRM1
GO Function	GO:0000049	tRNA binding	14	74	0.72	0.00062	9606.ENSP00000231198,9606.ENSP00000253039,9606.ENSP00000297994,9606.ENSP00000312356,9606.ENSP00000323063,9606.ENSP00000325448,9606.ENSP00000333934,9606.ENSP00000339063,9606.ENSP00000356476,9606.ENSP00000358939,9606.ENSP00000365837,9606.ENSP00000386636,9606.ENSP00000466967,9606.ENSP00000495672	THG1L,EIF2S3,TRMT10B,TRMT10C,EIF2S3B,KARS1,TRMT11,EEF1A1,TRMT1L,SARS1,PUS1,SSB,TRMT1,RPL35A
GO Function	GO:0005488	Binding	519	12838	0.05	0.002	9606.ENSP00000078429,9606.ENSP00000080059,9606.ENSP00000081029,9606.ENSP00000202816,9606.ENSP00000204517,9606.ENSP00000205143,9606.ENSP00000206474,9606.ENSP00000206542,9606.ENSP00000211413,9606.ENSP00000215095,9606.ENSP00000215570,9606.ENSP00000215742,9606.ENSP00000215829,9606.ENSP00000216190,9606.ENSP00000216218,9606.ENSP00000216294,9606.ENSP00000216714,9606.ENSP00000216962,9606.ENSP00000219069,…	GNA11,HDAC7,MRPS35,ESF1,TFAP4,DLL3,HAUS4,OSGEP,PRRT1,STX1B,TIMM13,THAP7,SNRPD3,EIF3D,ST13,SNAPC1,APEX1,PYGB,ZNF263,ZFAND1,EIF3E,DCTN6,EXOSC5,FBL,RPL18A,RPA3,MRPL32,RPL19,SLC25A3,LTA4H,ARHGDIB,RPS12,DNPH1,THG1L,SKP1,TNNC1,HSPE1,SYF2,LGALSL,MPHOSPH10,ALKBH7,UBA2,ARL2,NOP53,YEATS4,EIF3K,SGSM3,PMPCB,LSM8,ZNF232,QTRT1,TRIM28,EIF2S3,EIF3G,ACSS2,ABCB7,AOC2,NDFIP1,ZCCHC9,SNRPA1,KDM6B,NXT1,NASP,CCDC59,CAR…
GO Function	GO:0008097	5S rRNA binding	6	10	1.22	0.0028	9606.ENSP00000246802,9606.ENSP00000322396,9606.ENSP00000346001,9606.ENSP00000359345,9606.ENSP00000370532,9606.ENSP00000496250	NOP53,RRS1,RPL3,RPL5,GTF3A,RPL11
GO Function	GO:0008173	RNA methyltransferase activity	12	64	0.72	0.003	9606.ENSP00000221801,9606.ENSP00000297994,9606.ENSP00000308546,9606.ENSP00000309126,9606.ENSP00000312356,9606.ENSP00000333934,9606.ENSP00000356476,9606.ENSP00000359904,9606.ENSP00000374399,9606.ENSP00000401191,9606.ENSP00000466967,9606.ENSP00000481559	FBL,TRMT10B,MEPCE,NSUN5,TRMT10C,TRMT11,TRMT1L,TYW3,TRMT61A,BUD23,TRMT1,MRM1
GO Function	GO:0140640	Catalytic activity, acting on a nucleic acid	43	575	0.32	0.0035	9606.ENSP00000216714,9606.ENSP00000221233,9606.ENSP00000221801,9606.ENSP00000250237,9606.ENSP00000251250,9606.ENSP00000257347,9606.ENSP00000263274,9606.ENSP00000264161,9606.ENSP00000268802,9606.ENSP00000278572,9606.ENSP00000281828,9606.ENSP00000284503,9606.ENSP00000297994,9606.ENSP00000302478,9606.ENSP00000306565,9606.ENSP00000307004,9606.ENSP00000308000,9606.ENSP00000308546,9606.ENSP00000309126,…	APEX1,EXOSC5,FBL,QTRT1,DTWD1,CARS2,LIG1,DARS1,NOB1,RPS3,FARSB,NEIL2,TRMT10B,POLR1D,ISG20,APLF,TUT1,MEPCE,NSUN5,TRMT10C,RECQL5,KARS1,EIF4A2,TOP1MT,TRMT11,GTF2F2,DDX47,TSNAX,TRMT1L,SARS1,TYW3,DDX31,EXOSC2,DDX50,PUS1,DDX1,TRMT61A,DDX51,HMGA1,PNPT1,BUD23,TRMT1,MRM1
GO Function	GO:0003727	Single-stranded RNA binding	13	86	0.62	0.0092	9606.ENSP00000313829,9606.ENSP00000341826,9606.ENSP00000349168,9606.ENSP00000350170,9606.ENSP00000359645,9606.ENSP00000365837,9606.ENSP00000370745,9606.ENSP00000386636,9606.ENSP00000388806,9606.ENSP00000400646,9606.ENSP00000410769,9606.ENSP00000451291,9606.ENSP00000483254	KHDRBS1,HNRNPA1,HNRNPH1,FXR1,RBMX,PUS1,DDX1,SSB,EIF4B,PNPT1,CNBP,HNRNPC,HNRNPDL
GO Function	GO:0043021	Ribonucleoprotein complex binding	17	152	0.49	0.0192	9606.ENSP00000248342,9606.ENSP00000266079,9606.ENSP00000296930,9606.ENSP00000300413,9606.ENSP00000316598,9606.ENSP00000321706,9606.ENSP00000346037,9606.ENSP00000346725,9606.ENSP00000360034,9606.ENSP00000365950,9606.ENSP00000368565,9606.ENSP00000388806,9606.ENSP00000389351,9606.ENSP00000389903,9606.ENSP00000419370,9606.ENSP00000426909,9606.ENSP00000498362	EIF3K,PRPF6,NPM1,SNRPD1,GTPBP6,GEMIN4,RPLP1,PES1,SERBP1,RBM3,DNAJC2,EIF4B,RPSA,LETMD1,MALSU1,RACK1,PQBP1
GO Function	GO:0140101	Catalytic activity, acting on a tRNA	15	131	0.5	0.0371	9606.ENSP00000250237,9606.ENSP00000251250,9606.ENSP00000257347,9606.ENSP00000264161,9606.ENSP00000281828,9606.ENSP00000297994,9606.ENSP00000312356,9606.ENSP00000325448,9606.ENSP00000333934,9606.ENSP00000356476,9606.ENSP00000358939,9606.ENSP00000359904,9606.ENSP00000365837,9606.ENSP00000374399,9606.ENSP00000466967	QTRT1,DTWD1,CARS2,DARS1,FARSB,TRMT10B,TRMT10C,KARS1,TRMT11,TRMT1L,SARS1,TYW3,PUS1,TRMT61A,TRMT1
GO Function	GO:0016423	tRNA (guanine) methyltransferase activity	5	12	1.06	0.0436	9606.ENSP00000297994,9606.ENSP00000312356,9606.ENSP00000333934,9606.ENSP00000356476,9606.ENSP00000466967	TRMT10B,TRMT10C,TRMT11,TRMT1L,TRMT1
GO Component	GO:1990904	Ribonucleoprotein complex	153	687	0.79	1.25e-64	9606.ENSP00000081029,9606.ENSP00000215829,9606.ENSP00000216190,9606.ENSP00000220849,9606.ENSP00000221801,9606.ENSP00000222247,9606.ENSP00000223324,9606.ENSP00000225430,9606.ENSP00000230050,9606.ENSP00000236273,9606.ENSP00000244230,9606.ENSP00000248342,9606.ENSP00000249299,9606.ENSP00000253108,9606.ENSP00000254193,9606.ENSP00000259239,9606.ENSP00000259469,9606.ENSP00000259873,9606.ENSP00000261868,…	MRPS35,SNRPD3,EIF3D,EIF3E,FBL,RPL18A,MRPL32,RPL19,RPS12,SYF2,MPHOSPH10,EIF3K,LSM8,EIF3G,SNRPA1,IMP4,RPL35,MRPS18B,EIF3J,RPL8,HNRNPH3,PRPF6,NOB1,TXNL4A,RPS11,RPS27A,RPL37,RPS3,RIOK2,PPIL3,MRPL17,LUC7L,RPL29,RPS23,NPM1,SNRPD1,RPL13,WDR3,MEPCE,MRPL11,RPL15,RPL38,MRPL57,RPL4,TRMT10C,HNRNPD,MRPL1,MRPS31,RPS15A,MRPS33,GEMIN4,RRS1,CWF19L1,RBMX2,HNRNPA1,RPS2,SNRPD2,FCF1,RPS21,RPL3,RPL27A,RPLP1,RPS3A,RPL2…
GO Component	GO:0005840	Ribosome	92	228	1.05	2.03e-55	9606.ENSP00000081029,9606.ENSP00000216714,9606.ENSP00000222247,9606.ENSP00000223324,9606.ENSP00000225430,9606.ENSP00000230050,9606.ENSP00000259469,9606.ENSP00000259873,9606.ENSP00000260443,9606.ENSP00000262584,9606.ENSP00000270625,9606.ENSP00000272317,9606.ENSP00000274242,9606.ENSP00000278572,9606.ENSP00000288937,9606.ENSP00000294189,9606.ENSP00000296674,9606.ENSP00000296930,9606.ENSP00000307889,…	MRPS35,APEX1,RPL18A,MRPL32,RPL19,RPS12,RPL35,MRPS18B,RSL24D1,RPL8,RPS11,RPS27A,RPL37,RPS3,MRPL17,RPL29,RPS23,NPM1,RPL13,MRPL11,RPL15,RPL38,MRPL57,RPL4,MRPL1,MRPS31,RPS15A,MRPS33,RPS2,RPS21,RPL3,RPL27A,RPLP1,RPS3A,RPL22L1,RPL22,MRPL52,RPL12,RPL39,DAP3,RPL5,MRPL41,RPL7A,RPS4X,RPL10A,SF1,RPS6,BTF3,RPS9,RPL13A,RPL24,RPL34,RPS29,RPL14,RPS8,RPS14,RPL31,UBA52,RPL23A,RPSA,RPS18,PNPT1,RPL6,MRPL55,RPL10,RP…
GO Component	GO:0044391	Ribosomal subunit	84	187	1.1	1.89e-53	9606.ENSP00000081029,9606.ENSP00000222247,9606.ENSP00000223324,9606.ENSP00000225430,9606.ENSP00000230050,9606.ENSP00000259469,9606.ENSP00000259873,9606.ENSP00000262584,9606.ENSP00000270625,9606.ENSP00000272317,9606.ENSP00000274242,9606.ENSP00000278572,9606.ENSP00000288937,9606.ENSP00000294189,9606.ENSP00000296674,9606.ENSP00000296930,9606.ENSP00000307889,9606.ENSP00000308897,9606.ENSP00000309334,…	MRPS35,RPL18A,MRPL32,RPL19,RPS12,RPL35,MRPS18B,RPL8,RPS11,RPS27A,RPL37,RPS3,MRPL17,RPL29,RPS23,NPM1,RPL13,MRPL11,RPL15,RPL38,MRPL57,RPL4,MRPL1,MRPS31,RPS15A,MRPS33,RPS2,RPS21,RPL3,RPL27A,RPLP1,RPS3A,RPL22,MRPL52,RPL12,RPL39,DAP3,RPL5,MRPL41,RPL7A,RPS4X,RPL10A,RPS6,RPS9,RPL13A,RPL24,RPL34,RPS29,RPL14,RPS8,RPS14,RPL31,UBA52,RPL23A,RPSA,RPS18,RPL6,MRPL55,RPL10,RPS24,RPL32,RPL23,RACK1,RPL30,RPS20,RPL…
GO Component	GO:0022626	Cytosolic ribosome	69	101	1.28	8.74e-53	9606.ENSP00000222247,9606.ENSP00000225430,9606.ENSP00000230050,9606.ENSP00000259469,9606.ENSP00000262584,9606.ENSP00000270625,9606.ENSP00000272317,9606.ENSP00000274242,9606.ENSP00000278572,9606.ENSP00000294189,9606.ENSP00000296674,9606.ENSP00000307889,9606.ENSP00000309334,9606.ENSP00000309830,9606.ENSP00000311430,9606.ENSP00000315017,9606.ENSP00000318646,9606.ENSP00000341885,9606.ENSP00000345957,…	RPL18A,RPL19,RPS12,RPL35,RPL8,RPS11,RPS27A,RPL37,RPS3,RPL29,RPS23,RPL13,RPL15,RPL38,RPL4,MRPL1,RPS15A,RPS2,RPS21,RPL3,RPL27A,RPLP1,RPS3A,RPL22,RPL12,RPL39,RPL5,RPL7A,RPS4X,RPL10A,RPS6,RPS9,RPL13A,RPL24,RPL34,RPS29,RPL14,RPS8,RPS14,RPL31,UBA52,RPL23A,RPSA,RPS18,RPL6,RPL10,RPS24,RPL32,RPL23,RACK1,RPL30,RPS20,RPLP2,FAU,RPS25,RPS13,RPL18,RPL41,RPL28,RPL36,RPL27,RPS15,RPS19,RPS28,RPS5,RPS7,RPL35A,RPL1…
GO Component	GO:0022625	Cytosolic large ribosomal subunit	40	56	1.3	1.83e-30	9606.ENSP00000222247,9606.ENSP00000225430,9606.ENSP00000259469,9606.ENSP00000262584,9606.ENSP00000274242,9606.ENSP00000294189,9606.ENSP00000307889,9606.ENSP00000309334,9606.ENSP00000309830,9606.ENSP00000311430,9606.ENSP00000315017,9606.ENSP00000346001,9606.ENSP00000346015,9606.ENSP00000346037,9606.ENSP00000346088,9606.ENSP00000354739,9606.ENSP00000355315,9606.ENSP00000359345,9606.ENSP00000361076,…	RPL18A,RPL19,RPL35,RPL8,RPL37,RPL29,RPL13,RPL15,RPL38,RPL4,MRPL1,RPL3,RPL27A,RPLP1,RPL22,RPL12,RPL39,RPL5,RPL7A,RPL10A,RPL13A,RPL24,RPL34,RPL14,RPL31,UBA52,RPL23A,RPL6,RPL10,RPL32,RPL23,RPL30,RPLP2,RPL18,RPL41,RPL28,RPL36,RPL27,RPL35A,RPL11
GO Component	GO:0015934	Large ribosomal subunit	49	113	1.08	5.58e-30	9606.ENSP00000222247,9606.ENSP00000223324,9606.ENSP00000225430,9606.ENSP00000259469,9606.ENSP00000262584,9606.ENSP00000274242,9606.ENSP00000288937,9606.ENSP00000294189,9606.ENSP00000296930,9606.ENSP00000307889,9606.ENSP00000308897,9606.ENSP00000309334,9606.ENSP00000309830,9606.ENSP00000310726,9606.ENSP00000311430,9606.ENSP00000315017,9606.ENSP00000346001,9606.ENSP00000346015,9606.ENSP00000346037,…	RPL18A,MRPL32,RPL19,RPL35,RPL8,RPL37,MRPL17,RPL29,NPM1,RPL13,MRPL11,RPL15,RPL38,MRPL57,RPL4,MRPL1,RPL3,RPL27A,RPLP1,RPL22,MRPL52,RPL12,RPL39,RPL5,MRPL41,RPL7A,RPL10A,RPL13A,RPL24,RPL34,RPL14,RPL31,UBA52,RPL23A,RPL6,MRPL55,RPL10,RPL32,RPL23,RPL30,RPLP2,RPL18,RPL41,RPL28,RPL36,RPL27,MRPL37,RPL35A,RPL11
GO Component	GO:0032991	Protein-containing complex	338	5506	0.23	4.44e-25	9606.ENSP00000006275,9606.ENSP00000078429,9606.ENSP00000080059,9606.ENSP00000081029,9606.ENSP00000184266,9606.ENSP00000204517,9606.ENSP00000206474,9606.ENSP00000206542,9606.ENSP00000215095,9606.ENSP00000215570,9606.ENSP00000215829,9606.ENSP00000216190,9606.ENSP00000216294,9606.ENSP00000216714,9606.ENSP00000217515,9606.ENSP00000220849,9606.ENSP00000221114,9606.ENSP00000221233,9606.ENSP00000221801,…	TRAPPC6A,GNA11,HDAC7,MRPS35,NDUFB4,TFAP4,HAUS4,OSGEP,STX1B,TIMM13,SNRPD3,EIF3D,SNAPC1,APEX1,TXNL1,EIF3E,DCTN6,EXOSC5,FBL,RPL18A,TWISTNB,RPA3,MRPL32,RPL19,RPS12,THG1L,SKP1,TNNC1,SYF2,CCNI,WASHC3,ATP5F1E,MPHOSPH10,UBA2,YEATS4,EIF3K,PMPCB,LSM8,QTRT1,TRIM28,EIF2S3,EIF3G,SNRPA1,KDM6B,NXT1,NASP,CDK4,CCT7,NDUFB5,IMP4,RPL35,MRPS18B,TLR2,THOC1,RTRAF,EIF3J,APH1B,CSNK2A2,RPL8,NDUFS3,DARS1,GRPEL1,MCCC1,DBF4,…
GO Component	GO:0070013	Intracellular organelle lumen	342	5660	0.22	2.58e-24	9606.ENSP00000080059,9606.ENSP00000081029,9606.ENSP00000184266,9606.ENSP00000202816,9606.ENSP00000204517,9606.ENSP00000206542,9606.ENSP00000215095,9606.ENSP00000215570,9606.ENSP00000215742,9606.ENSP00000215829,9606.ENSP00000216294,9606.ENSP00000216714,9606.ENSP00000216962,9606.ENSP00000220849,9606.ENSP00000221233,9606.ENSP00000221801,9606.ENSP00000222567,9606.ENSP00000223129,9606.ENSP00000223324,…	HDAC7,MRPS35,NDUFB4,ESF1,TFAP4,OSGEP,STX1B,TIMM13,THAP7,SNRPD3,SNAPC1,APEX1,PYGB,EIF3E,EXOSC5,FBL,TWISTNB,RPA3,MRPL32,RPL19,LTA4H,C12orf57,RPS12,SKP1,HSPE1,SYF2,NUDCD1,ATP5F1E,MPHOSPH10,ALKBH7,UBA2,ARL2,NOP53,YEATS4,PMPCB,LSM8,ZNF232,TRIM28,ACSS2,ZCCHC9,SNRPA1,KDM6B,NXT1,NASP,CCDC59,CARS2,CDK4,TBRG4,LIMD2,NDUFB5,IMP4,HEMGN,RPL35,MRPS18B,C11orf1,RSL24D1,THOC1,RTRAF,ALDH2,DNAJA3,CSNK2A2,LGALS3BP,ZN…
GO Component	GO:0015935	Small ribosomal subunit	37	77	1.12	8.59e-24	9606.ENSP00000081029,9606.ENSP00000230050,9606.ENSP00000259873,9606.ENSP00000270625,9606.ENSP00000272317,9606.ENSP00000278572,9606.ENSP00000296674,9606.ENSP00000296930,9606.ENSP00000315397,9606.ENSP00000318646,9606.ENSP00000320567,9606.ENSP00000341885,9606.ENSP00000345957,9606.ENSP00000346050,9606.ENSP00000357320,9606.ENSP00000362744,9606.ENSP00000369757,9606.ENSP00000375632,9606.ENSP00000379339,…	MRPS35,RPS12,MRPS18B,RPS11,RPS27A,RPS3,RPS23,NPM1,MRPS31,RPS15A,MRPS33,RPS2,RPS21,RPS3A,DAP3,RPS4X,RPS6,RPS9,RPS29,RPS8,RPS14,UBA52,RPSA,RPS18,RPS24,RACK1,RPS20,FAU,RPS25,RPS13,MRPS21,RPS15,RPS19,RPS28,RPS5,RPS7,RPS27
GO Component	GO:0022627	Cytosolic small ribosomal subunit	30	44	1.28	1.89e-22	9606.ENSP00000230050,9606.ENSP00000270625,9606.ENSP00000272317,9606.ENSP00000278572,9606.ENSP00000296674,9606.ENSP00000318646,9606.ENSP00000341885,9606.ENSP00000345957,9606.ENSP00000346050,9606.ENSP00000362744,9606.ENSP00000369757,9606.ENSP00000375632,9606.ENSP00000379339,9606.ENSP00000379888,9606.ENSP00000385958,9606.ENSP00000388107,9606.ENSP00000389351,9606.ENSP00000393241,9606.ENSP00000414321,…	RPS12,RPS11,RPS27A,RPS3,RPS23,RPS15A,RPS2,RPS21,RPS3A,RPS4X,RPS6,RPS9,RPS29,RPS8,RPS14,UBA52,RPSA,RPS18,RPS24,RACK1,RPS20,FAU,RPS25,RPS13,RPS15,RPS19,RPS28,RPS5,RPS7,RPS27
GO Component	GO:0005622	Intracellular anatomical structure	645	14891	0.08	2.32e-22	9606.ENSP00000006275,9606.ENSP00000078429,9606.ENSP00000080059,9606.ENSP00000081029,9606.ENSP00000184266,9606.ENSP00000202816,9606.ENSP00000204517,9606.ENSP00000206474,9606.ENSP00000206542,9606.ENSP00000211413,9606.ENSP00000215095,9606.ENSP00000215570,9606.ENSP00000215742,9606.ENSP00000215829,9606.ENSP00000216190,9606.ENSP00000216218,9606.ENSP00000216294,9606.ENSP00000216416,9606.ENSP00000216714,…	TRAPPC6A,GNA11,HDAC7,MRPS35,NDUFB4,ESF1,TFAP4,HAUS4,OSGEP,PRRT1,STX1B,TIMM13,THAP7,SNRPD3,EIF3D,ST13,SNAPC1,CNIH1,APEX1,PYGB,TXNL1,ZNF263,ZFAND1,EIF3E,DCTN6,EXOSC5,FBL,RPL18A,ARRDC2,TWISTNB,RPA3,YAE1,MRPL32,RPL19,SLC25A3,LTA4H,ARHGDIB,C12orf57,RPS12,DNPH1,THG1L,SKP1,TNNC1,HSPE1,SYF2,CCNI,NUDCD1,WASHC3,EBPL,ATP5F1E,MPHOSPH10,ALKBH7,UBA2,ARL2,NOP53,YEATS4,EIF3K,SGSM3,PMPCB,LSM8,ZNF232,QTRT1,DTWD1,T…
GO Component	GO:0031981	Nuclear lumen	281	4526	0.24	5.24e-20	9606.ENSP00000080059,9606.ENSP00000184266,9606.ENSP00000202816,9606.ENSP00000204517,9606.ENSP00000206542,9606.ENSP00000215095,9606.ENSP00000215570,9606.ENSP00000215742,9606.ENSP00000215829,9606.ENSP00000216294,9606.ENSP00000216714,9606.ENSP00000220849,9606.ENSP00000221233,9606.ENSP00000221801,9606.ENSP00000222567,9606.ENSP00000223129,9606.ENSP00000225430,9606.ENSP00000228740,9606.ENSP00000229281,…	HDAC7,NDUFB4,ESF1,TFAP4,OSGEP,STX1B,TIMM13,THAP7,SNRPD3,SNAPC1,APEX1,EIF3E,EXOSC5,FBL,TWISTNB,RPA3,RPL19,LTA4H,C12orf57,RPS12,SKP1,SYF2,NUDCD1,MPHOSPH10,UBA2,ARL2,NOP53,YEATS4,LSM8,ZNF232,TRIM28,ZCCHC9,SNRPA1,KDM6B,NXT1,NASP,CCDC59,CDK4,LIMD2,NDUFB5,IMP4,HEMGN,RPL35,MRPS18B,C11orf1,RSL24D1,THOC1,RTRAF,CSNK2A2,ZNF330,LIG1,FAM32A,NDUFS3,CYTIP,GRPEL1,PCNP,DBF4,HNRNPH3,PRPF6,C12orf10,UQCRC2,NOB1,TXNL…
GO Component	GO:0042788	Polysomal ribosome	23	31	1.31	1.11e-17	9606.ENSP00000222247,9606.ENSP00000225430,9606.ENSP00000262584,9606.ENSP00000296674,9606.ENSP00000309830,9606.ENSP00000345957,9606.ENSP00000355315,9606.ENSP00000361076,9606.ENSP00000363018,9606.ENSP00000369965,9606.ENSP00000377640,9606.ENSP00000379339,9606.ENSP00000386717,9606.ENSP00000400646,9606.ENSP00000403172,9606.ENSP00000416429,9606.ENSP00000428085,9606.ENSP00000429931,9606.ENSP00000447001,…	RPL18A,RPL19,RPL8,RPS23,RPL38,RPS21,RPL39,RPL7A,RPL10A,BTF3,RPL24,RPS29,RPL31,PNPT1,RPL6,RPL32,RPL30,EIF3H,RPL18,RPL41,RPL36,RPS28,RPL11
GO Component	GO:0043226	Organelle	610	14017	0.08	1.11e-17	9606.ENSP00000006275,9606.ENSP00000078429,9606.ENSP00000080059,9606.ENSP00000081029,9606.ENSP00000184266,9606.ENSP00000202816,9606.ENSP00000204517,9606.ENSP00000206474,9606.ENSP00000206542,9606.ENSP00000211413,9606.ENSP00000215095,9606.ENSP00000215570,9606.ENSP00000215742,9606.ENSP00000215829,9606.ENSP00000216218,9606.ENSP00000216294,9606.ENSP00000216416,9606.ENSP00000216714,9606.ENSP00000216962,…	TRAPPC6A,GNA11,HDAC7,MRPS35,NDUFB4,ESF1,TFAP4,HAUS4,OSGEP,PRRT1,STX1B,TIMM13,THAP7,SNRPD3,ST13,SNAPC1,CNIH1,APEX1,PYGB,TXNL1,ZNF263,ZFAND1,EIF3E,DCTN6,EXOSC5,FBL,RPL18A,ARRDC2,TWISTNB,RPA3,YAE1,MRPL32,RPL19,SLC25A3,LTA4H,ARHGDIB,C12orf57,RPS12,DNPH1,THG1L,SKP1,TNNC1,HSPE1,SYF2,CCNI,NUDCD1,WASHC3,EBPL,ATP5F1E,MPHOSPH10,ALKBH7,UBA2,ARL2,NOP53,YEATS4,EIF3K,PMPCB,LSM8,ZNF232,QTRT1,DTWD1,TRIM28,EIF2S3…
GO Component	GO:0098798	Mitochondrial protein-containing complex	53	296	0.7	1.38e-17	9606.ENSP00000081029,9606.ENSP00000184266,9606.ENSP00000215570,9606.ENSP00000223324,9606.ENSP00000243997,9606.ENSP00000249269,9606.ENSP00000259037,9606.ENSP00000259873,9606.ENSP00000263774,9606.ENSP00000264954,9606.ENSP00000265594,9606.ENSP00000268379,9606.ENSP00000276062,9606.ENSP00000288937,9606.ENSP00000290299,9606.ENSP00000297994,9606.ENSP00000300688,9606.ENSP00000301587,9606.ENSP00000308897,…	MRPS35,NDUFB4,TIMM13,MRPL32,ATP5F1E,PMPCB,NDUFB5,MRPS18B,NDUFS3,GRPEL1,MCCC1,UQCRC2,NDUFB11,MRPL17,ATP5PO,TRMT10B,ATP5MG,ATP5PD,MRPL11,UQCRH,MRPL57,TRMT10C,MRPL1,MRPS31,MRPS33,NDUFV2,SMDT1,NDUFA4,MRPL52,TOMM7,TOMM20,DAP3,COX7A2,MRPL41,SLC25A5,NDUFS5,PDHA1,HADHA,SUCLG1,TIMM9,ATP5F1A,IMMP2L,CHCHD10,PNPT1,MRPL55,COX7C,COX6C,UQCRB,PHB2,COX4I1,MRPS21,MRPL37,ATP5MC2
GO Component	GO:0043227	Membrane-bounded organelle	585	13188	0.09	1.56e-17	9606.ENSP00000006275,9606.ENSP00000078429,9606.ENSP00000080059,9606.ENSP00000081029,9606.ENSP00000184266,9606.ENSP00000202816,9606.ENSP00000204517,9606.ENSP00000206542,9606.ENSP00000211413,9606.ENSP00000215095,9606.ENSP00000215570,9606.ENSP00000215742,9606.ENSP00000215829,9606.ENSP00000216218,9606.ENSP00000216294,9606.ENSP00000216416,9606.ENSP00000216714,9606.ENSP00000216962,9606.ENSP00000217515,…	TRAPPC6A,GNA11,HDAC7,MRPS35,NDUFB4,ESF1,TFAP4,OSGEP,PRRT1,STX1B,TIMM13,THAP7,SNRPD3,ST13,SNAPC1,CNIH1,APEX1,PYGB,TXNL1,ZNF263,EIF3E,EXOSC5,FBL,ARRDC2,TWISTNB,RPA3,YAE1,MRPL32,RPL19,SLC25A3,LTA4H,ARHGDIB,C12orf57,RPS12,DNPH1,THG1L,SKP1,HSPE1,SYF2,CCNI,NUDCD1,WASHC3,EBPL,ATP5F1E,MPHOSPH10,ALKBH7,UBA2,ARL2,NOP53,YEATS4,EIF3K,PMPCB,LSM8,ZNF232,QTRT1,DTWD1,TRIM28,EIF2S3,ACSS2,ABCB7,NDFIP1,ZCCHC9,SNRPA…
GO Component	GO:0043229	Intracellular organelle	585	13231	0.09	4.21e-17	9606.ENSP00000006275,9606.ENSP00000078429,9606.ENSP00000080059,9606.ENSP00000081029,9606.ENSP00000184266,9606.ENSP00000202816,9606.ENSP00000204517,9606.ENSP00000206474,9606.ENSP00000206542,9606.ENSP00000211413,9606.ENSP00000215095,9606.ENSP00000215570,9606.ENSP00000215742,9606.ENSP00000215829,9606.ENSP00000216294,9606.ENSP00000216416,9606.ENSP00000216714,9606.ENSP00000216962,9606.ENSP00000217515,…	TRAPPC6A,GNA11,HDAC7,MRPS35,NDUFB4,ESF1,TFAP4,HAUS4,OSGEP,PRRT1,STX1B,TIMM13,THAP7,SNRPD3,SNAPC1,CNIH1,APEX1,PYGB,TXNL1,ZNF263,ZFAND1,EIF3E,DCTN6,EXOSC5,FBL,RPL18A,ARRDC2,TWISTNB,RPA3,YAE1,MRPL32,RPL19,SLC25A3,LTA4H,ARHGDIB,C12orf57,RPS12,DNPH1,THG1L,SKP1,TNNC1,HSPE1,SYF2,CCNI,NUDCD1,WASHC3,EBPL,ATP5F1E,MPHOSPH10,ALKBH7,UBA2,ARL2,NOP53,YEATS4,EIF3K,PMPCB,LSM8,ZNF232,QTRT1,DTWD1,TRIM28,ACSS2,ABCB7…
GO Component	GO:0005844	Polysome	28	65	1.08	4.96e-17	9606.ENSP00000222247,9606.ENSP00000225430,9606.ENSP00000262584,9606.ENSP00000278572,9606.ENSP00000296674,9606.ENSP00000309830,9606.ENSP00000345957,9606.ENSP00000350170,9606.ENSP00000355315,9606.ENSP00000361076,9606.ENSP00000362744,9606.ENSP00000363018,9606.ENSP00000369757,9606.ENSP00000369965,9606.ENSP00000377640,9606.ENSP00000379339,9606.ENSP00000386717,9606.ENSP00000400646,9606.ENSP00000403172,…	RPL18A,RPL19,RPL8,RPS3,RPS23,RPL38,RPS21,FXR1,RPL39,RPL7A,RPS4X,RPL10A,RPS6,BTF3,RPL24,RPS29,RPL31,PNPT1,RPL6,RPL32,RWDD1,RPL30,EIF3H,RPL18,RPL41,RPL36,RPS28,RPL11
GO Component	GO:0005829	Cytosol	305	5438	0.19	7.25e-16	9606.ENSP00000006275,9606.ENSP00000080059,9606.ENSP00000206474,9606.ENSP00000215095,9606.ENSP00000215829,9606.ENSP00000216190,9606.ENSP00000216218,9606.ENSP00000217515,9606.ENSP00000220849,9606.ENSP00000221114,9606.ENSP00000221233,9606.ENSP00000222247,9606.ENSP00000225430,9606.ENSP00000228740,9606.ENSP00000228945,9606.ENSP00000230050,9606.ENSP00000230431,9606.ENSP00000231198,9606.ENSP00000231487,…	TRAPPC6A,HDAC7,HAUS4,STX1B,SNRPD3,EIF3D,ST13,TXNL1,EIF3E,DCTN6,EXOSC5,RPL18A,RPL19,LTA4H,ARHGDIB,RPS12,DNPH1,THG1L,SKP1,TNNC1,NUDCD1,ARL2,NOP53,EIF3K,SGSM3,ZNF232,EIF2S3,EIF3G,ACSS2,NXT1,CDK4,CCT7,LIMD2,RPL35,PEBP1,RTRAF,EIF3J,DNAJA3,CSNK2A2,RPL8,RASA4,DGUOK,DARS1,CYTIP,YWHAE,MCCC1,NOB1,TXNL4A,SH3GL1,SMG9,SOD1,DNMT3L,SCYL1,RPS11,PGD,EIF2D,RPS27A,ETAA1,ABHD10,RPL37,CCT6A,HIKESHI,RPS3,AIP,VPS51,FAR…
GO Component	GO:0043231	Intracellular membrane-bounded organelle	547	12149	0.1	9.58e-16	9606.ENSP00000006275,9606.ENSP00000078429,9606.ENSP00000080059,9606.ENSP00000081029,9606.ENSP00000184266,9606.ENSP00000202816,9606.ENSP00000204517,9606.ENSP00000206542,9606.ENSP00000211413,9606.ENSP00000215095,9606.ENSP00000215570,9606.ENSP00000215742,9606.ENSP00000215829,9606.ENSP00000216294,9606.ENSP00000216416,9606.ENSP00000216714,9606.ENSP00000216962,9606.ENSP00000217515,9606.ENSP00000219069,…	TRAPPC6A,GNA11,HDAC7,MRPS35,NDUFB4,ESF1,TFAP4,OSGEP,PRRT1,STX1B,TIMM13,THAP7,SNRPD3,SNAPC1,CNIH1,APEX1,PYGB,TXNL1,ZNF263,EIF3E,EXOSC5,FBL,ARRDC2,TWISTNB,RPA3,YAE1,MRPL32,RPL19,SLC25A3,LTA4H,ARHGDIB,C12orf57,RPS12,DNPH1,THG1L,SKP1,HSPE1,SYF2,CCNI,NUDCD1,WASHC3,EBPL,ATP5F1E,MPHOSPH10,ALKBH7,UBA2,ARL2,NOP53,YEATS4,EIF3K,PMPCB,LSM8,ZNF232,QTRT1,DTWD1,TRIM28,ACSS2,ABCB7,NDFIP1,ZCCHC9,SNRPA1,KDM6B,NXT1…
GO Component	GO:0005737	Cytoplasm	542	12056	0.1	3.78e-15	9606.ENSP00000006275,9606.ENSP00000078429,9606.ENSP00000080059,9606.ENSP00000081029,9606.ENSP00000184266,9606.ENSP00000204517,9606.ENSP00000206474,9606.ENSP00000206542,9606.ENSP00000211413,9606.ENSP00000215095,9606.ENSP00000215570,9606.ENSP00000215829,9606.ENSP00000216190,9606.ENSP00000216218,9606.ENSP00000216416,9606.ENSP00000216714,9606.ENSP00000216962,9606.ENSP00000217515,9606.ENSP00000220669,…	TRAPPC6A,GNA11,HDAC7,MRPS35,NDUFB4,TFAP4,HAUS4,OSGEP,PRRT1,STX1B,TIMM13,SNRPD3,EIF3D,ST13,CNIH1,APEX1,PYGB,TXNL1,ZFAND1,EIF3E,DCTN6,EXOSC5,RPL18A,ARRDC2,YAE1,MRPL32,RPL19,SLC25A3,LTA4H,ARHGDIB,C12orf57,RPS12,DNPH1,THG1L,SKP1,TNNC1,HSPE1,CCNI,NUDCD1,WASHC3,EBPL,ATP5F1E,ALKBH7,UBA2,ARL2,NOP53,EIF3K,SGSM3,PMPCB,ZNF232,QTRT1,EIF2S3,EIF3G,ACSS2,ABCB7,AOC2,NDFIP1,NXT1,NASP,CARS2,CDK4,CCT7,TBRG4,RSAD1,L…
GO Component	GO:0005654	Nucleoplasm	247	4169	0.22	1.78e-14	9606.ENSP00000080059,9606.ENSP00000184266,9606.ENSP00000202816,9606.ENSP00000204517,9606.ENSP00000206542,9606.ENSP00000215095,9606.ENSP00000215742,9606.ENSP00000215829,9606.ENSP00000216294,9606.ENSP00000216714,9606.ENSP00000220849,9606.ENSP00000221233,9606.ENSP00000221801,9606.ENSP00000222567,9606.ENSP00000223129,9606.ENSP00000228740,9606.ENSP00000229281,9606.ENSP00000230050,9606.ENSP00000231487,…	HDAC7,NDUFB4,ESF1,TFAP4,OSGEP,STX1B,THAP7,SNRPD3,SNAPC1,APEX1,EIF3E,EXOSC5,FBL,TWISTNB,RPA3,LTA4H,C12orf57,RPS12,SKP1,SYF2,NUDCD1,MPHOSPH10,UBA2,ARL2,NOP53,YEATS4,LSM8,ZNF232,TRIM28,ZCCHC9,SNRPA1,KDM6B,NXT1,NASP,CCDC59,CDK4,LIMD2,NDUFB5,IMP4,HEMGN,MRPS18B,C11orf1,RSL24D1,THOC1,RTRAF,CSNK2A2,ZNF330,LIG1,FAM32A,NDUFS3,CYTIP,GRPEL1,PCNP,DBF4,HNRNPH3,PRPF6,C12orf10,UQCRC2,NOB1,TXNL4A,SOD1,DNMT3L,RPS1…
GO Component	GO:0005730	Nucleolus	94	996	0.42	2.23e-14	9606.ENSP00000202816,9606.ENSP00000215570,9606.ENSP00000216294,9606.ENSP00000216714,9606.ENSP00000221233,9606.ENSP00000221801,9606.ENSP00000222567,9606.ENSP00000225430,9606.ENSP00000244230,9606.ENSP00000246747,9606.ENSP00000246802,9606.ENSP00000254037,9606.ENSP00000257904,9606.ENSP00000259239,9606.ENSP00000259469,9606.ENSP00000260443,9606.ENSP00000262990,9606.ENSP00000263384,9606.ENSP00000267103,…	ESF1,TIMM13,SNAPC1,APEX1,EXOSC5,FBL,TWISTNB,RPL19,MPHOSPH10,ARL2,NOP53,ZCCHC9,CDK4,IMP4,RPL35,RSL24D1,ZNF330,FAM32A,C12orf10,RPS11,RPS27A,NOM1,SSRP1,RPS3,VPS51,ARL14EP,AGPAT5,NPM1,POLR1D,PA2G4,TBCA,ISG20,RPL13,TUT1,WDR3,NSUN5,RPL4,MRPS31,GEMIN4,RRS1,ZNRD1,EEF1A1,FCF1,RPL3,RPS3A,PES1,FXR1,DDX47,MAK16,RPL12,ILF2,NPM3,RPL5,RPF1,RPL7A,DDX31,EXOSC2,DDX50,LAS1L,MRTO4,NOL9,POLR1E,DNAJC2,RGCC,PDHA1,RPS6,…
GO Component	GO:0005634	Nucleus	386	7672	0.14	2.6e-14	9606.ENSP00000080059,9606.ENSP00000184266,9606.ENSP00000202816,9606.ENSP00000204517,9606.ENSP00000206542,9606.ENSP00000215095,9606.ENSP00000215570,9606.ENSP00000215742,9606.ENSP00000215829,9606.ENSP00000216294,9606.ENSP00000216714,9606.ENSP00000217515,9606.ENSP00000219069,9606.ENSP00000220849,9606.ENSP00000221233,9606.ENSP00000221801,9606.ENSP00000222567,9606.ENSP00000223129,9606.ENSP00000223273,…	HDAC7,NDUFB4,ESF1,TFAP4,OSGEP,STX1B,TIMM13,THAP7,SNRPD3,SNAPC1,APEX1,TXNL1,ZNF263,EIF3E,EXOSC5,FBL,TWISTNB,RPA3,YAE1,RPL19,LTA4H,C12orf57,RPS12,DNPH1,SKP1,SYF2,CCNI,NUDCD1,MPHOSPH10,UBA2,ARL2,NOP53,YEATS4,EIF3K,LSM8,ZNF232,QTRT1,DTWD1,TRIM28,ZCCHC9,SNRPA1,KDM6B,NXT1,NASP,CCDC59,CDK4,LIMD2,NDUFB5,IMP4,HEMGN,RPL35,MRPS18B,C11orf1,RSL24D1,PEBP1,RNF138,THOC1,RTRAF,DNAJA3,CSNK2A2,ZNF330,LIG1,FAM32A,ND…
GO Component	GO:0005743	Mitochondrial inner membrane	56	502	0.49	8.93e-11	9606.ENSP00000081029,9606.ENSP00000184266,9606.ENSP00000215570,9606.ENSP00000223324,9606.ENSP00000228318,9606.ENSP00000243997,9606.ENSP00000249269,9606.ENSP00000253577,9606.ENSP00000259037,9606.ENSP00000259873,9606.ENSP00000263774,9606.ENSP00000264954,9606.ENSP00000268379,9606.ENSP00000274787,9606.ENSP00000276062,9606.ENSP00000278572,9606.ENSP00000288937,9606.ENSP00000290299,9606.ENSP00000297994,…	MRPS35,NDUFB4,TIMM13,MRPL32,SLC25A3,ATP5F1E,PMPCB,ABCB7,NDUFB5,MRPS18B,NDUFS3,GRPEL1,UQCRC2,HIGD2A,NDUFB11,RPS3,MRPL17,ATP5PO,TRMT10B,ATP5MG,ATP5PD,MRPL11,UQCRH,MRPL57,TMEM70,MRPL1,MRPS31,MRPS33,NDUFV2,SMDT1,NDUFA4,MRPL52,DMAC1,DAP3,COX7A2,MRPL41,SLC25A5,NDUFS5,HADHA,TIMM9,ATP5F1A,IMMP2L,CHCHD10,LETMD1,MRPL55,COX18,COX7C,SLC25A37,COX6C,UQCRB,PHB2,COX4I1,MRPS21,TAZ,MRPL37,ATP5MC2
GO Component	GO:0043232	Intracellular non-membrane-bounded organelle	275	5191	0.17	9.77e-11	9606.ENSP00000081029,9606.ENSP00000202816,9606.ENSP00000204517,9606.ENSP00000206474,9606.ENSP00000215095,9606.ENSP00000215570,9606.ENSP00000215742,9606.ENSP00000216294,9606.ENSP00000216714,9606.ENSP00000220669,9606.ENSP00000221114,9606.ENSP00000221233,9606.ENSP00000221801,9606.ENSP00000222247,9606.ENSP00000222567,9606.ENSP00000223129,9606.ENSP00000223324,9606.ENSP00000225430,9606.ENSP00000228945,…	MRPS35,ESF1,TFAP4,HAUS4,STX1B,TIMM13,THAP7,SNAPC1,APEX1,ZFAND1,DCTN6,EXOSC5,FBL,RPL18A,TWISTNB,RPA3,MRPL32,RPL19,ARHGDIB,RPS12,SKP1,TNNC1,MPHOSPH10,ARL2,NOP53,YEATS4,TRIM28,ZCCHC9,NASP,CDK4,CCT7,TBRG4,IMP4,GYPC,RPL35,MRPS18B,RSL24D1,RNF138,RTRAF,DNAJA3,CSNK2A2,RPL8,ZNF330,FAM32A,C12orf10,SH3GL1,DNMT3L,SCYL1,RPS11,RPS27A,ETAA1,RPL37,CCT6A,NOM1,SSRP1,RPS3,VPS51,ARL14EP,NEIL2,AGPAT5,CCT8,MRPL17,NCKI…
GO Component	GO:0005740	Mitochondrial envelope	73	802	0.4	2.72e-10	9606.ENSP00000081029,9606.ENSP00000184266,9606.ENSP00000215570,9606.ENSP00000223324,9606.ENSP00000228318,9606.ENSP00000231198,9606.ENSP00000243997,9606.ENSP00000246747,9606.ENSP00000249269,9606.ENSP00000250237,9606.ENSP00000253577,9606.ENSP00000259037,9606.ENSP00000259873,9606.ENSP00000263774,9606.ENSP00000264954,9606.ENSP00000268379,9606.ENSP00000270142,9606.ENSP00000272317,9606.ENSP00000273986,…	MRPS35,NDUFB4,TIMM13,MRPL32,SLC25A3,THG1L,ATP5F1E,ARL2,PMPCB,QTRT1,ABCB7,NDUFB5,MRPS18B,NDUFS3,GRPEL1,UQCRC2,SOD1,RPS27A,CISD2,HIGD2A,NDUFB11,RPS3,AGPAT5,MTERF3,MRPL17,ATP5PO,TRMT10B,ATP5MG,ATP5PD,CHCHD7,MRPL11,UQCRH,MRPL57,TMEM70,MRPL1,MRPS31,MRPS33,NDUFV2,SMDT1,HAX1,NDUFA4,MRPL52,DMAC1,TOMM7,TOMM20,DAP3,COX7A2,MRPL41,SLC25A5,VDAC2,ARMCX1,NDUFS5,HADHA,TIMM9,ATP5F1A,IMMP2L,CHCHD10,UBA52,LETMD1,PN…
GO Component	GO:0005739	Mitochondrion	118	1681	0.29	6.71e-10	9606.ENSP00000081029,9606.ENSP00000184266,9606.ENSP00000204517,9606.ENSP00000215570,9606.ENSP00000216714,9606.ENSP00000223324,9606.ENSP00000228318,9606.ENSP00000231198,9606.ENSP00000233893,9606.ENSP00000243997,9606.ENSP00000245812,9606.ENSP00000246747,9606.ENSP00000249269,9606.ENSP00000250237,9606.ENSP00000253382,9606.ENSP00000253577,9606.ENSP00000257347,9606.ENSP00000258770,9606.ENSP00000258955,…	MRPS35,NDUFB4,TFAP4,TIMM13,APEX1,MRPL32,SLC25A3,THG1L,HSPE1,ATP5F1E,ALKBH7,ARL2,PMPCB,QTRT1,ACSS2,ABCB7,CARS2,TBRG4,RSAD1,NDUFB5,MRPS18B,ALDH2,DNAJA3,LIG1,NDUFS3,DGUOK,GRPEL1,MCCC1,C12orf10,UQCRC2,SOD1,RPS27A,ABHD10,CISD2,HIGD2A,NDUFB11,RPS3,AGPAT5,MTERF3,MRPL17,EIF5B,ATP5PO,TRMT10B,ATP5MG,ATP5PD,CHCHD7,DDIT4,MRPL11,UQCRH,ISCU,MRPL57,TRMT10C,TMEM70,MRPL1,METAP1D,MRPS31,MRPS33,KARS1,NDUFV2,SMDT1,T…
GO Component	GO:0031966	Mitochondrial membrane	69	752	0.41	7.46e-10	9606.ENSP00000081029,9606.ENSP00000184266,9606.ENSP00000215570,9606.ENSP00000223324,9606.ENSP00000228318,9606.ENSP00000231198,9606.ENSP00000243997,9606.ENSP00000249269,9606.ENSP00000250237,9606.ENSP00000253577,9606.ENSP00000259037,9606.ENSP00000259873,9606.ENSP00000263774,9606.ENSP00000264954,9606.ENSP00000268379,9606.ENSP00000272317,9606.ENSP00000273986,9606.ENSP00000274787,9606.ENSP00000276062,…	MRPS35,NDUFB4,TIMM13,MRPL32,SLC25A3,THG1L,ATP5F1E,PMPCB,QTRT1,ABCB7,NDUFB5,MRPS18B,NDUFS3,GRPEL1,UQCRC2,RPS27A,CISD2,HIGD2A,NDUFB11,RPS3,AGPAT5,MTERF3,MRPL17,ATP5PO,TRMT10B,ATP5MG,ATP5PD,MRPL11,UQCRH,MRPL57,TMEM70,MRPL1,MRPS31,MRPS33,NDUFV2,SMDT1,HAX1,NDUFA4,MRPL52,DMAC1,TOMM7,TOMM20,DAP3,COX7A2,MRPL41,SLC25A5,VDAC2,ARMCX1,NDUFS5,HADHA,TIMM9,ATP5F1A,IMMP2L,CHCHD10,UBA52,LETMD1,MRPL55,FAM162A,COX1…
GO Component	GO:0005759	Mitochondrial matrix	53	494	0.47	1.15e-09	9606.ENSP00000081029,9606.ENSP00000223324,9606.ENSP00000233893,9606.ENSP00000243997,9606.ENSP00000245812,9606.ENSP00000246747,9606.ENSP00000249269,9606.ENSP00000253382,9606.ENSP00000257347,9606.ENSP00000258770,9606.ENSP00000259873,9606.ENSP00000261733,9606.ENSP00000262375,9606.ENSP00000263774,9606.ENSP00000264093,9606.ENSP00000264954,9606.ENSP00000265594,9606.ENSP00000267103,9606.ENSP00000270142,…	MRPS35,MRPL32,HSPE1,ATP5F1E,ALKBH7,ARL2,PMPCB,ACSS2,CARS2,TBRG4,MRPS18B,ALDH2,DNAJA3,NDUFS3,DGUOK,GRPEL1,MCCC1,C12orf10,SOD1,ABHD10,RPS3,MRPL17,MRPL11,ISCU,MRPL57,TRMT10C,MRPL1,MRPS31,MRPS33,KARS1,SMDT1,TOP1MT,PPA2,MRPL52,DAP3,MRPL41,SLC25A5,VDAC2,PUS1,PDHA1,HADHA,SUCLG1,ATP5F1A,PNPT1,MRPL55,FXN,MALSU1,SSBP1,LYRM4,MRPS21,MRPL37,PPM1K,MRM1
GO Component	GO:0019866	Organelle inner membrane	57	566	0.45	1.85e-09	9606.ENSP00000081029,9606.ENSP00000184266,9606.ENSP00000215570,9606.ENSP00000223324,9606.ENSP00000228318,9606.ENSP00000243997,9606.ENSP00000249269,9606.ENSP00000253577,9606.ENSP00000259037,9606.ENSP00000259873,9606.ENSP00000263774,9606.ENSP00000264954,9606.ENSP00000268379,9606.ENSP00000274787,9606.ENSP00000276062,9606.ENSP00000278572,9606.ENSP00000288937,9606.ENSP00000290299,9606.ENSP00000297994,…	MRPS35,NDUFB4,TIMM13,MRPL32,SLC25A3,ATP5F1E,PMPCB,ABCB7,NDUFB5,MRPS18B,NDUFS3,GRPEL1,UQCRC2,HIGD2A,NDUFB11,RPS3,MRPL17,ATP5PO,TRMT10B,ATP5MG,ATP5PD,MRPL11,UQCRH,MRPL57,TMEM70,MRPL1,MRPS31,MRPS33,NDUFV2,SMDT1,CBX3,NDUFA4,MRPL52,DMAC1,DAP3,COX7A2,MRPL41,SLC25A5,NDUFS5,HADHA,TIMM9,ATP5F1A,IMMP2L,CHCHD10,LETMD1,MRPL55,COX18,COX7C,SLC25A37,COX6C,UQCRB,PHB2,COX4I1,MRPS21,TAZ,MRPL37,ATP5MC2
GO Component	GO:0098800	Inner mitochondrial membrane protein complex	27	158	0.68	1.76e-08	9606.ENSP00000184266,9606.ENSP00000243997,9606.ENSP00000259037,9606.ENSP00000263774,9606.ENSP00000264954,9606.ENSP00000268379,9606.ENSP00000276062,9606.ENSP00000290299,9606.ENSP00000297994,9606.ENSP00000300688,9606.ENSP00000301587,9606.ENSP00000309565,9606.ENSP00000327268,9606.ENSP00000327467,9606.ENSP00000339720,9606.ENSP00000359098,9606.ENSP00000362058,9606.ENSP00000378588,9606.ENSP00000381736,…	NDUFB4,ATP5F1E,NDUFB5,NDUFS3,GRPEL1,UQCRC2,NDUFB11,ATP5PO,TRMT10B,ATP5MG,ATP5PD,UQCRH,NDUFV2,SMDT1,NDUFA4,COX7A2,NDUFS5,TIMM9,ATP5F1A,IMMP2L,CHCHD10,COX7C,COX6C,UQCRB,PHB2,COX4I1,ATP5MC2
GO Component	GO:0005852	Eukaryotic translation initiation factor 3 complex	11	15	1.31	2.31e-08	9606.ENSP00000216190,9606.ENSP00000220849,9606.ENSP00000248342,9606.ENSP00000253108,9606.ENSP00000261868,9606.ENSP00000354125,9606.ENSP00000362688,9606.ENSP00000429931,9606.ENSP00000431800,9606.ENSP00000436049,9606.ENSP00000499067	EIF3D,EIF3E,EIF3K,EIF3G,EIF3J,EIF3B,EIF3I,EIF3H,EIF3F,EIF3M,EIF3L
GO Component	GO:0033290	Eukaryotic 48S preinitiation complex	11	15	1.31	2.31e-08	9606.ENSP00000216190,9606.ENSP00000220849,9606.ENSP00000248342,9606.ENSP00000253108,9606.ENSP00000261868,9606.ENSP00000354125,9606.ENSP00000362688,9606.ENSP00000429931,9606.ENSP00000431800,9606.ENSP00000436049,9606.ENSP00000499067	EIF3D,EIF3E,EIF3K,EIF3G,EIF3J,EIF3B,EIF3I,EIF3H,EIF3F,EIF3M,EIF3L
GO Component	GO:0005925	Focal adhesion	45	416	0.48	2.76e-08	9606.ENSP00000225430,9606.ENSP00000246747,9606.ENSP00000262584,9606.ENSP00000264335,9606.ENSP00000270625,9606.ENSP00000278572,9606.ENSP00000282032,9606.ENSP00000296930,9606.ENSP00000309830,9606.ENSP00000311430,9606.ENSP00000341189,9606.ENSP00000341885,9606.ENSP00000346001,9606.ENSP00000346037,9606.ENSP00000346050,9606.ENSP00000346088,9606.ENSP00000352438,9606.ENSP00000354739,9606.ENSP00000359345,…	RPL19,ARL2,RPL8,YWHAE,RPS11,RPS3,ARL14EP,NPM1,RPL38,RPL4,PTK2,RPS2,RPL3,RPLP1,RPS3A,RPL22,PCBP2,RPL12,RPL5,RPL7A,RPS4X,RPL10A,GDI2,RPS9,RPL13A,TGFB1I1,RPS29,RPS8,TSPAN4,RPS14,RPL31,RPS18,HMGA1,RPL6,RPL23,LAMTOR3,RPL30,RPLP2,RPS13,RPL18,RPL27,RPS15,RPS19,RPS5,RPS7
GO Component	GO:0016282	Eukaryotic 43S preinitiation complex	11	17	1.25	5.43e-08	9606.ENSP00000216190,9606.ENSP00000220849,9606.ENSP00000248342,9606.ENSP00000253108,9606.ENSP00000261868,9606.ENSP00000354125,9606.ENSP00000362688,9606.ENSP00000429931,9606.ENSP00000431800,9606.ENSP00000436049,9606.ENSP00000499067	EIF3D,EIF3E,EIF3K,EIF3G,EIF3J,EIF3B,EIF3I,EIF3H,EIF3F,EIF3M,EIF3L
GO Component	GO:0005681	Spliceosomal complex	29	197	0.61	7.37e-08	9606.ENSP00000215829,9606.ENSP00000236273,9606.ENSP00000249299,9606.ENSP00000254193,9606.ENSP00000265866,9606.ENSP00000266079,9606.ENSP00000269601,9606.ENSP00000286175,9606.ENSP00000293872,9606.ENSP00000300413,9606.ENSP00000326411,9606.ENSP00000339090,9606.ENSP00000341826,9606.ENSP00000342374,9606.ENSP00000349168,9606.ENSP00000350090,9606.ENSP00000359645,9606.ENSP00000361524,9606.ENSP00000361626,…	SNRPD3,SYF2,LSM8,SNRPA1,HNRNPH3,PRPF6,TXNL4A,PPIL3,LUC7L,SNRPD1,CWF19L1,RBMX2,HNRNPA1,SNRPD2,HNRNPH1,HNRNPA1L2,RBMX,C9orf78,YBX1,RBM3,SF1,RBM17,SNRPE,LSM5,CLNS1A,HNRNPC,CIRBP,LSM4,HNRNPDL
GO Component	GO:0031967	Organelle envelope	90	1262	0.3	9.72e-08	9606.ENSP00000081029,9606.ENSP00000184266,9606.ENSP00000215570,9606.ENSP00000215742,9606.ENSP00000223324,9606.ENSP00000228318,9606.ENSP00000231198,9606.ENSP00000237654,9606.ENSP00000243997,9606.ENSP00000246747,9606.ENSP00000247843,9606.ENSP00000249269,9606.ENSP00000250237,9606.ENSP00000253577,9606.ENSP00000254998,9606.ENSP00000257904,9606.ENSP00000259037,9606.ENSP00000259873,9606.ENSP00000263774,…	MRPS35,NDUFB4,TIMM13,THAP7,MRPL32,SLC25A3,THG1L,CCNI,ATP5F1E,ARL2,YEATS4,PMPCB,QTRT1,ABCB7,NXT1,CDK4,NDUFB5,MRPS18B,NDUFS3,GRPEL1,UQCRC2,TXNL4A,SOD1,RPS27A,CISD2,HIGD2A,NDUFB11,RPS3,AGPAT5,MTERF3,MRPL17,ATP5PO,MAD2L1,TRMT10B,ATP5MG,ATP5PD,CHCHD7,WDR3,MRPL11,UQCRH,MRPL57,TMEM70,MRPL1,MRPS31,MRPS33,NDUFV2,SMDT1,HAX1,CBX3,NDUFA4,GPX4,MRPL52,UBE2I,DMAC1,ZC3HC1,TOMM7,TOMM20,CACYBP,DAP3,COX7A2,MRPL41,S…
GO Component	GO:0070062	Extracellular exosome	124	2096	0.21	2.76e-06	9606.ENSP00000078429,9606.ENSP00000216218,9606.ENSP00000216962,9606.ENSP00000220849,9606.ENSP00000221801,9606.ENSP00000228318,9606.ENSP00000228740,9606.ENSP00000228945,9606.ENSP00000230431,9606.ENSP00000233893,9606.ENSP00000253039,9606.ENSP00000258091,9606.ENSP00000261313,9606.ENSP00000261733,9606.ENSP00000262776,9606.ENSP00000263100,9606.ENSP00000264161,9606.ENSP00000264335,9606.ENSP00000270142,…	GNA11,ST13,PYGB,EIF3E,FBL,SLC25A3,LTA4H,ARHGDIB,DNPH1,HSPE1,EIF2S3,CCT7,PEBP1,ALDH2,LGALS3BP,A1BG,DARS1,YWHAE,SOD1,RPS11,PGD,RPS27A,CCT6A,RPS3,PTPRO,CCT8,FXYD2,PRDX2,LTBP3,PA2G4,HINT1,B4GAT1,RPL4,MPI,RPS15A,IMPDH2,GEMIN4,ZNF486,EEF1A1,GANAB,HNRNPA1,RPS2,SNRPD2,FBLN5,ANP32B,RPL3,RPS3A,RPL22,GPX4,UBE2D3,PCBP2,COL18A1,EIF3B,CCL28,AMY2B,RPL12,PSMB5,CYB5R1,CACYBP,UFC1,IGSF8,SARS1,RPL5,RBMX,SERBP1,YBX1…
GO Component	GO:0030684	Preribosome	16	76	0.77	4.74e-06	9606.ENSP00000221801,9606.ENSP00000244230,9606.ENSP00000259239,9606.ENSP00000268802,9606.ENSP00000283109,9606.ENSP00000308179,9606.ENSP00000322396,9606.ENSP00000344393,9606.ENSP00000346725,9606.ENSP00000353246,9606.ENSP00000359688,9606.ENSP00000363944,9606.ENSP00000364320,9606.ENSP00000432119,9606.ENSP00000483484,9606.ENSP00000495273	FBL,MPHOSPH10,IMP4,NOB1,RIOK2,WDR3,RRS1,FCF1,PES1,MAK16,RPF1,LAS1L,MRTO4,WDR74,NSA2,RPS7
GO Component	GO:0120114	Sm-like protein family complex	16	85	0.72	1.65e-05	9606.ENSP00000215829,9606.ENSP00000249299,9606.ENSP00000254193,9606.ENSP00000266079,9606.ENSP00000269601,9606.ENSP00000293872,9606.ENSP00000300413,9606.ENSP00000308546,9606.ENSP00000321706,9606.ENSP00000339090,9606.ENSP00000342374,9606.ENSP00000370083,9606.ENSP00000400591,9606.ENSP00000410758,9606.ENSP00000433919,9606.ENSP00000469468	SNRPD3,LSM8,SNRPA1,PRPF6,TXNL4A,LUC7L,SNRPD1,MEPCE,GEMIN4,RBMX2,SNRPD2,SMN1,SNRPE,LSM5,CLNS1A,LSM4
GO Component	GO:0030532	Small nuclear ribonucleoprotein complex	14	74	0.72	8.11e-05	9606.ENSP00000215829,9606.ENSP00000249299,9606.ENSP00000254193,9606.ENSP00000266079,9606.ENSP00000269601,9606.ENSP00000293872,9606.ENSP00000300413,9606.ENSP00000308546,9606.ENSP00000321706,9606.ENSP00000339090,9606.ENSP00000342374,9606.ENSP00000400591,9606.ENSP00000410758,9606.ENSP00000469468	SNRPD3,LSM8,SNRPA1,PRPF6,TXNL4A,LUC7L,SNRPD1,MEPCE,GEMIN4,RBMX2,SNRPD2,SNRPE,LSM5,LSM4
GO Component	GO:0071541	Eukaryotic translation initiation factor 3 complex, eIF3m	6	7	1.38	9.59e-05	9606.ENSP00000216190,9606.ENSP00000354125,9606.ENSP00000362688,9606.ENSP00000429931,9606.ENSP00000431800,9606.ENSP00000436049	EIF3D,EIF3B,EIF3I,EIF3H,EIF3F,EIF3M
GO Component	GO:0005761	Mitochondrial ribosome	15	90	0.66	0.00014	9606.ENSP00000081029,9606.ENSP00000223324,9606.ENSP00000259873,9606.ENSP00000288937,9606.ENSP00000308897,9606.ENSP00000310726,9606.ENSP00000315017,9606.ENSP00000315397,9606.ENSP00000320567,9606.ENSP00000347277,9606.ENSP00000357320,9606.ENSP00000360498,9606.ENSP00000403614,9606.ENSP00000461930,9606.ENSP00000473980	MRPS35,MRPL32,MRPS18B,MRPL17,MRPL11,MRPL57,MRPL1,MRPS31,MRPS33,MRPL52,DAP3,MRPL41,MRPL55,MRPS21,MRPL37
GO Component	GO:0140513	Nuclear protein-containing complex	80	1290	0.24	0.00014	9606.ENSP00000080059,9606.ENSP00000215829,9606.ENSP00000221233,9606.ENSP00000222567,9606.ENSP00000223129,9606.ENSP00000236273,9606.ENSP00000244230,9606.ENSP00000246548,9606.ENSP00000247843,9606.ENSP00000249299,9606.ENSP00000253024,9606.ENSP00000254193,9606.ENSP00000254846,9606.ENSP00000254998,9606.ENSP00000257904,9606.ENSP00000259239,9606.ENSP00000261600,9606.ENSP00000265866,9606.ENSP00000266079,…	HDAC7,SNRPD3,EXOSC5,TWISTNB,RPA3,SYF2,MPHOSPH10,UBA2,YEATS4,LSM8,TRIM28,SNRPA1,KDM6B,NXT1,CDK4,IMP4,THOC1,HNRNPH3,PRPF6,TXNL4A,DNMT3L,SSRP1,RPS3,PPIL3,LUC7L,MAD2L1,ORC5,SNRPD1,POLR1D,HINT1,WDR3,MEPCE,RECQL5,GEMIN4,CWF19L1,THOC6,ZNRD1,CBX3,NPAS2,RBMX2,MYB,GTF2F2,HNRNPA1,SNRPD2,TCEA2,PES1,UBE2I,HNRNPH1,HNRNPA1L2,MAX,NFKB2,RBMX,EXOSC2,C9orf78,YBX1,LAS1L,XPA,ING1,RBM3,SF1,POLR1E,TAF9,NFE2L2,ZC3H8,RBM…
GO Component	GO:0030687	Preribosome, large subunit precursor	8	21	1.02	0.00017	9606.ENSP00000322396,9606.ENSP00000346725,9606.ENSP00000353246,9606.ENSP00000359688,9606.ENSP00000363944,9606.ENSP00000364320,9606.ENSP00000432119,9606.ENSP00000483484	RRS1,PES1,MAK16,RPF1,LAS1L,MRTO4,WDR74,NSA2
GO Component	GO:0071005	U2-type precatalytic spliceosome	11	50	0.78	0.00026	9606.ENSP00000215829,9606.ENSP00000249299,9606.ENSP00000254193,9606.ENSP00000266079,9606.ENSP00000269601,9606.ENSP00000300413,9606.ENSP00000339090,9606.ENSP00000342374,9606.ENSP00000400591,9606.ENSP00000410758,9606.ENSP00000469468	SNRPD3,LSM8,SNRPA1,PRPF6,TXNL4A,SNRPD1,RBMX2,SNRPD2,SNRPE,LSM5,LSM4
GO Component	GO:0070469	Respirasome	15	101	0.61	0.00043	9606.ENSP00000184266,9606.ENSP00000259037,9606.ENSP00000263774,9606.ENSP00000268379,9606.ENSP00000274787,9606.ENSP00000276062,9606.ENSP00000309565,9606.ENSP00000327268,9606.ENSP00000339720,9606.ENSP00000359098,9606.ENSP00000362058,9606.ENSP00000425759,9606.ENSP00000429707,9606.ENSP00000430494,9606.ENSP00000457513	NDUFB4,NDUFB5,NDUFS3,UQCRC2,HIGD2A,NDUFB11,UQCRH,NDUFV2,NDUFA4,COX7A2,NDUFS5,COX7C,COX6C,UQCRB,COX4I1
GO Component	GO:0097525	Spliceosomal snRNP complex	12	65	0.71	0.00046	9606.ENSP00000215829,9606.ENSP00000249299,9606.ENSP00000254193,9606.ENSP00000266079,9606.ENSP00000269601,9606.ENSP00000293872,9606.ENSP00000300413,9606.ENSP00000339090,9606.ENSP00000342374,9606.ENSP00000400591,9606.ENSP00000410758,9606.ENSP00000469468	SNRPD3,LSM8,SNRPA1,PRPF6,TXNL4A,LUC7L,SNRPD1,RBMX2,SNRPD2,SNRPE,LSM5,LSM4
GO Component	GO:0098803	Respiratory chain complex	14	90	0.63	0.0005	9606.ENSP00000184266,9606.ENSP00000259037,9606.ENSP00000263774,9606.ENSP00000268379,9606.ENSP00000276062,9606.ENSP00000309565,9606.ENSP00000327268,9606.ENSP00000339720,9606.ENSP00000359098,9606.ENSP00000362058,9606.ENSP00000425759,9606.ENSP00000429707,9606.ENSP00000430494,9606.ENSP00000457513	NDUFB4,NDUFB5,NDUFS3,UQCRC2,NDUFB11,UQCRH,NDUFV2,NDUFA4,COX7A2,NDUFS5,COX7C,COX6C,UQCRB,COX4I1
GO Component	GO:0034715	pICln-Sm protein complex	5	6	1.36	0.00065	9606.ENSP00000215829,9606.ENSP00000300413,9606.ENSP00000342374,9606.ENSP00000400591,9606.ENSP00000433919	SNRPD3,SNRPD1,SNRPD2,SNRPE,CLNS1A
GO Component	GO:0046540	U4/U6 x U5 tri-snRNP complex	9	36	0.84	0.00067	9606.ENSP00000215829,9606.ENSP00000249299,9606.ENSP00000266079,9606.ENSP00000269601,9606.ENSP00000300413,9606.ENSP00000342374,9606.ENSP00000400591,9606.ENSP00000410758,9606.ENSP00000469468	SNRPD3,LSM8,PRPF6,TXNL4A,SNRPD1,SNRPD2,SNRPE,LSM5,LSM4
GO Component	GO:0034709	Methylosome	6	12	1.14	0.00071	9606.ENSP00000215829,9606.ENSP00000300413,9606.ENSP00000342374,9606.ENSP00000400591,9606.ENSP00000406162,9606.ENSP00000433919	SNRPD3,SNRPD1,SNRPD2,SNRPE,PRMT1,CLNS1A
GO Component	GO:0005746	Mitochondrial respirasome	14	94	0.62	0.00072	9606.ENSP00000184266,9606.ENSP00000259037,9606.ENSP00000263774,9606.ENSP00000268379,9606.ENSP00000276062,9606.ENSP00000309565,9606.ENSP00000327268,9606.ENSP00000339720,9606.ENSP00000359098,9606.ENSP00000362058,9606.ENSP00000425759,9606.ENSP00000429707,9606.ENSP00000430494,9606.ENSP00000457513	NDUFB4,NDUFB5,NDUFS3,UQCRC2,NDUFB11,UQCRH,NDUFV2,NDUFA4,COX7A2,NDUFS5,COX7C,COX6C,UQCRB,COX4I1
GO Component	GO:0034708	Methyltransferase complex	14	100	0.59	0.0013	9606.ENSP00000215829,9606.ENSP00000254846,9606.ENSP00000270172,9606.ENSP00000300413,9606.ENSP00000312356,9606.ENSP00000342374,9606.ENSP00000351490,9606.ENSP00000363944,9606.ENSP00000370193,9606.ENSP00000374399,9606.ENSP00000400591,9606.ENSP00000406162,9606.ENSP00000430432,9606.ENSP00000433919	SNRPD3,KDM6B,DNMT3L,SNRPD1,TRMT10C,SNRPD2,MAX,LAS1L,TAF9,TRMT61A,SNRPE,PRMT1,HDAC2,CLNS1A
GO Component	GO:0071013	Catalytic step 2 spliceosome	13	90	0.6	0.0018	9606.ENSP00000215829,9606.ENSP00000236273,9606.ENSP00000254193,9606.ENSP00000266079,9606.ENSP00000286175,9606.ENSP00000300413,9606.ENSP00000341826,9606.ENSP00000342374,9606.ENSP00000349168,9606.ENSP00000350090,9606.ENSP00000359645,9606.ENSP00000400591,9606.ENSP00000451291	SNRPD3,SYF2,SNRPA1,PRPF6,PPIL3,SNRPD1,HNRNPA1,SNRPD2,HNRNPH1,HNRNPA1L2,RBMX,SNRPE,HNRNPC
GO Component	GO:0005684	U2-type spliceosomal complex	13	93	0.59	0.0024	9606.ENSP00000215829,9606.ENSP00000236273,9606.ENSP00000249299,9606.ENSP00000254193,9606.ENSP00000266079,9606.ENSP00000269601,9606.ENSP00000293872,9606.ENSP00000300413,9606.ENSP00000339090,9606.ENSP00000342374,9606.ENSP00000400591,9606.ENSP00000410758,9606.ENSP00000469468	SNRPD3,SYF2,LSM8,SNRPA1,PRPF6,TXNL4A,LUC7L,SNRPD1,RBMX2,SNRPD2,SNRPE,LSM5,LSM4
GO Component	GO:0034719	SMN-Sm protein complex	6	17	0.99	0.0031	9606.ENSP00000215829,9606.ENSP00000300413,9606.ENSP00000321706,9606.ENSP00000342374,9606.ENSP00000370083,9606.ENSP00000400591	SNRPD3,SNRPD1,GEMIN4,SNRPD2,SMN1,SNRPE
GO Component	GO:0005682	U5 snRNP	6	19	0.94	0.0051	9606.ENSP00000215829,9606.ENSP00000266079,9606.ENSP00000269601,9606.ENSP00000300413,9606.ENSP00000342374,9606.ENSP00000400591	SNRPD3,PRPF6,TXNL4A,SNRPD1,SNRPD2,SNRPE
GO Component	GO:0031982	Vesicle	183	3957	0.11	0.0057	9606.ENSP00000078429,9606.ENSP00000211413,9606.ENSP00000215095,9606.ENSP00000216218,9606.ENSP00000216416,9606.ENSP00000216962,9606.ENSP00000220849,9606.ENSP00000221801,9606.ENSP00000222250,9606.ENSP00000228318,9606.ENSP00000228740,9606.ENSP00000228945,9606.ENSP00000230431,9606.ENSP00000233893,9606.ENSP00000240079,9606.ENSP00000253039,9606.ENSP00000253814,9606.ENSP00000258091,9606.ENSP00000260010,…	GNA11,PRRT1,STX1B,ST13,CNIH1,PYGB,EIF3E,FBL,ARRDC2,SLC25A3,LTA4H,ARHGDIB,DNPH1,HSPE1,WASHC3,EIF2S3,NDFIP1,CCT7,TLR2,PEBP1,ALDH2,APH1B,CSNK2A2,LGALS3BP,A1BG,DARS1,CYTIP,YWHAE,RAB20,SH3GL1,SOD1,SCYL1,RPS11,PGD,RPS27A,CCT6A,RPS3,VPS51,PTPRO,CCT8,NCF1,RGL4,FXYD2,BRI3,NOS3,PRDX2,LTBP3,PA2G4,HINT1,B4GAT1,LRRC7,RIN1,VEGFB,RPL4,MPI,RPS15A,IMPDH2,GEMIN4,AP2A2,HAX1,ZNF486,EBAG9,EEF1A1,GANAB,HNRNPA1,RPS2,SN…
GO Component	GO:0070069	Cytochrome complex	8	40	0.74	0.0064	9606.ENSP00000268379,9606.ENSP00000309565,9606.ENSP00000339720,9606.ENSP00000359098,9606.ENSP00000425759,9606.ENSP00000429707,9606.ENSP00000430494,9606.ENSP00000457513	UQCRC2,UQCRH,NDUFA4,COX7A2,COX7C,COX6C,UQCRB,COX4I1
GO Component	GO:0110165	Cellular anatomical entity	683	18293	0.01	0.0081	9606.ENSP00000006275,9606.ENSP00000078429,9606.ENSP00000080059,9606.ENSP00000081029,9606.ENSP00000184266,9606.ENSP00000202816,9606.ENSP00000204517,9606.ENSP00000205143,9606.ENSP00000206474,9606.ENSP00000206542,9606.ENSP00000211413,9606.ENSP00000215095,9606.ENSP00000215570,9606.ENSP00000215742,9606.ENSP00000215829,9606.ENSP00000216190,9606.ENSP00000216218,9606.ENSP00000216294,9606.ENSP00000216416,…	TRAPPC6A,GNA11,HDAC7,MRPS35,NDUFB4,ESF1,TFAP4,DLL3,HAUS4,OSGEP,PRRT1,STX1B,TIMM13,THAP7,SNRPD3,EIF3D,ST13,SNAPC1,CNIH1,APEX1,PYGB,TXNL1,ZNF263,ZFAND1,EIF3E,DCTN6,EXOSC5,FBL,RPL18A,ARRDC2,TWISTNB,RPA3,YAE1,MRPL32,RPL19,SLC25A3,LTA4H,ARHGDIB,C12orf57,ADTRP,RPS12,DNPH1,THG1L,SKP1,TNNC1,HSPE1,SYF2,CCNI,NUDCD1,WASHC3,EBPL,ATP5F1E,MPHOSPH10,ALKBH7,UBA2,ARL2,NOP53,EVI2A,YEATS4,EIF3K,SGSM3,PMPCB,LSM8,ZNF…
GO Component	GO:0005753	Mitochondrial proton-transporting ATP synthase complex	6	22	0.88	0.0093	9606.ENSP00000243997,9606.ENSP00000290299,9606.ENSP00000300688,9606.ENSP00000301587,9606.ENSP00000381736,9606.ENSP00000499883	ATP5F1E,ATP5PO,ATP5MG,ATP5PD,ATP5F1A,ATP5MC2
GO Component	GO:0005762	Mitochondrial large ribosomal subunit	9	56	0.65	0.0108	9606.ENSP00000223324,9606.ENSP00000288937,9606.ENSP00000308897,9606.ENSP00000310726,9606.ENSP00000315017,9606.ENSP00000347277,9606.ENSP00000360498,9606.ENSP00000403614,9606.ENSP00000473980	MRPL32,MRPL17,MRPL11,MRPL57,MRPL1,MRPL52,MRPL41,MRPL55,MRPL37
GO Component	GO:0005751	Mitochondrial respiratory chain complex IV	6	24	0.84	0.0133	9606.ENSP00000268379,9606.ENSP00000339720,9606.ENSP00000359098,9606.ENSP00000425759,9606.ENSP00000429707,9606.ENSP00000457513	UQCRC2,NDUFA4,COX7A2,COX7C,COX6C,COX4I1
GO Component	GO:0014069	Postsynaptic density	25	324	0.33	0.0146	9606.ENSP00000211413,9606.ENSP00000262584,9606.ENSP00000278193,9606.ENSP00000278572,9606.ENSP00000281171,9606.ENSP00000309245,9606.ENSP00000309830,9606.ENSP00000350170,9606.ENSP00000352438,9606.ENSP00000353496,9606.ENSP00000354739,9606.ENSP00000363018,9606.ENSP00000379506,9606.ENSP00000385958,9606.ENSP00000393241,9606.ENSP00000403172,9606.ENSP00000428085,9606.ENSP00000435096,9606.ENSP00000435777,…	PRRT1,RPL8,LIN7C,RPS3,PTPRO,LRRC7,RPL38,FXR1,PCBP2,LZTS3,RPL12,RPL10A,RPL14,RPS14,RPS18,RPL6,RPL30,RPS25,RPS13,IQSEC3,PHB2,RPS19,SHISA8,DLG4,RPS27
GO Component	GO:0005686	U2 snRNP	6	25	0.82	0.0154	9606.ENSP00000215829,9606.ENSP00000254193,9606.ENSP00000300413,9606.ENSP00000339090,9606.ENSP00000342374,9606.ENSP00000400591	SNRPD3,SNRPA1,SNRPD1,RBMX2,SNRPD2,SNRPE
GO Component	GO:1902494	Catalytic complex	81	1539	0.16	0.0154	9606.ENSP00000078429,9606.ENSP00000080059,9606.ENSP00000184266,9606.ENSP00000215829,9606.ENSP00000217515,9606.ENSP00000221233,9606.ENSP00000222567,9606.ENSP00000231198,9606.ENSP00000231487,9606.ENSP00000236273,9606.ENSP00000237654,9606.ENSP00000246548,9606.ENSP00000247843,9606.ENSP00000250237,9606.ENSP00000254193,9606.ENSP00000254846,9606.ENSP00000257904,9606.ENSP00000259037,9606.ENSP00000263774,…	GNA11,HDAC7,NDUFB4,SNRPD3,TXNL1,EXOSC5,TWISTNB,THG1L,SKP1,SYF2,CCNI,UBA2,YEATS4,QTRT1,SNRPA1,KDM6B,CDK4,NDUFB5,NDUFS3,MCCC1,PRPF6,UQCRC2,DNMT3L,NDUFB11,HSD17B12,FARSB,PPIL3,CASP10,NCF1,SNRPD1,POLR1D,HINT1,UQCRH,TRMT10C,RECQL5,NDUFV2,ZNRD1,NDUFA4,GTF2F2,HNRNPA1,SNRPD2,CCNG1,NUDCD3,UBE2I,HNRNPH1,HNRNPA1L2,MAX,PSMB5,TSNAX,CACYBP,RBMX,EXOSC2,PRPS1,NDUFS5,CCND3,LAS1L,ING1,POLR1E,DYNLT3,PDHA1,TAF9,GNG7…
GO Component	GO:0098984	Neuron to neuron synapse	26	355	0.31	0.0221	9606.ENSP00000211413,9606.ENSP00000262584,9606.ENSP00000278193,9606.ENSP00000278572,9606.ENSP00000281171,9606.ENSP00000309245,9606.ENSP00000309830,9606.ENSP00000350170,9606.ENSP00000352438,9606.ENSP00000353496,9606.ENSP00000354739,9606.ENSP00000363018,9606.ENSP00000379506,9606.ENSP00000385749,9606.ENSP00000385958,9606.ENSP00000393241,9606.ENSP00000403172,9606.ENSP00000428085,9606.ENSP00000435096,…	PRRT1,RPL8,LIN7C,RPS3,PTPRO,LRRC7,RPL38,FXR1,PCBP2,LZTS3,RPL12,RPL10A,RPL14,PRKAR1B,RPS14,RPS18,RPL6,RPL30,RPS25,RPS13,IQSEC3,PHB2,RPS19,SHISA8,DLG4,RPS27
GO Component	GO:0005687	U4 snRNP	4	10	1.04	0.0263	9606.ENSP00000215829,9606.ENSP00000300413,9606.ENSP00000342374,9606.ENSP00000400591	SNRPD3,SNRPD1,SNRPD2,SNRPE
GO Component	GO:0016469	Proton-transporting two-sector ATPase complex	8	53	0.62	0.0283	9606.ENSP00000243997,9606.ENSP00000290299,9606.ENSP00000300688,9606.ENSP00000301587,9606.ENSP00000363162,9606.ENSP00000381736,9606.ENSP00000411672,9606.ENSP00000499883	ATP5F1E,ATP5PO,ATP5MG,ATP5PD,ATP6V1G1,ATP5F1A,ATP6V0E2,ATP5MC2
GO Component	GO:0005685	U1 snRNP	5	19	0.86	0.0288	9606.ENSP00000215829,9606.ENSP00000293872,9606.ENSP00000300413,9606.ENSP00000342374,9606.ENSP00000400591	SNRPD3,LUC7L,SNRPD1,SNRPD2,SNRPE
GO Component	GO:0005791	Rough endoplasmic reticulum	10	81	0.53	0.0288	9606.ENSP00000289473,9606.ENSP00000296674,9606.ENSP00000311430,9606.ENSP00000345957,9606.ENSP00000363463,9606.ENSP00000379339,9606.ENSP00000403172,9606.ENSP00000447001,9606.ENSP00000464813,9606.ENSP00000472469	NCF1,RPS23,RPL4,RPS21,MACO1,RPS29,RPL6,RPL18,RPL27,RPS28
GO Component	GO:0005853	Eukaryotic translation elongation factor 1 complex	3	4	1.32	0.0298	9606.ENSP00000339063,9606.ENSP00000376055,9606.ENSP00000410059	EEF1A1,EEF1B2,EEF1D
GO Component	GO:0071007	U2-type catalytic step 2 spliceosome	6	30	0.74	0.0311	9606.ENSP00000215829,9606.ENSP00000236273,9606.ENSP00000254193,9606.ENSP00000300413,9606.ENSP00000342374,9606.ENSP00000400591	SNRPD3,SYF2,SNRPA1,SNRPD1,SNRPD2,SNRPE
GO Component	GO:0005850	Eukaryotic translation initiation factor 2 complex	3	5	1.22	0.0455	9606.ENSP00000253039,9606.ENSP00000323063,9606.ENSP00000364119	EIF2S3,EIF2S3B,EIF2S2
GO Component	GO:0098556	Cytoplasmic side of rough endoplasmic reticulum membrane	3	5	1.22	0.0455	9606.ENSP00000379339,9606.ENSP00000464813,9606.ENSP00000472469	RPS29,RPL27,RPS28
GO Component	GO:0005763	Mitochondrial small ribosomal subunit	6	33	0.7	0.0461	9606.ENSP00000081029,9606.ENSP00000259873,9606.ENSP00000315397,9606.ENSP00000320567,9606.ENSP00000357320,9606.ENSP00000461930	MRPS35,MRPS18B,MRPS31,MRPS33,DAP3,MRPS21
GO Component	GO:0042645	Mitochondrial nucleoid	7	46	0.62	0.0488	9606.ENSP00000262375,9606.ENSP00000312356,9606.ENSP00000328835,9606.ENSP00000360671,9606.ENSP00000361635,9606.ENSP00000370023,9606.ENSP00000419665	DNAJA3,TRMT10C,TOP1MT,SLC25A5,VDAC2,HADHA,SSBP1
STRING clusters	CL:140	Eukaryotic Translation Elongation, and Sec61 translocon complex	70	116	1.22	6.45e-50	9606.ENSP00000225430,9606.ENSP00000230050,9606.ENSP00000258955,9606.ENSP00000259469,9606.ENSP00000262584,9606.ENSP00000270625,9606.ENSP00000272317,9606.ENSP00000274242,9606.ENSP00000278572,9606.ENSP00000294189,9606.ENSP00000296674,9606.ENSP00000307889,9606.ENSP00000309334,9606.ENSP00000309830,9606.ENSP00000311430,9606.ENSP00000318646,9606.ENSP00000339063,9606.ENSP00000341885,9606.ENSP00000345957,…	RPL19,RPS12,RSAD1,RPL35,RPL8,RPS11,RPS27A,RPL37,RPS3,RPL29,RPS23,RPL13,RPL15,RPL38,RPL4,RPS15A,EEF1A1,RPS2,RPS21,RPL3,RPL27A,RPLP1,RPS3A,RPL22L1,RPL22,RPL12,RPL39,RPL5,SERBP1,RPL7A,RPS4X,RPL10A,RPS9,RPL13A,EEF1B2,RPL24,RPL34,RPS29,RPL14,RPS8,RPS14,RPL31,RPSA,RPS18,RPL6,EEF1D,RPL10,RPS24,RPL32,RPL23,RACK1,RPL30,RPS20,RPLP2,FAU,RPS25,RPS13,RPL18,RPL28,RPL36,RPL27,RPS15,RPS19,RPS28,RPS5,TPT1,RPS7,RP…
STRING clusters	CL:125	Eukaryotic Translation Elongation, and This family consists of several GAGE and XAGE proteins which are found exclusively in humans. The function of this family is unknown although they have been implicated in human cancers (PMID:11992404)	72	140	1.15	2.3e-48	9606.ENSP00000225430,9606.ENSP00000230050,9606.ENSP00000258955,9606.ENSP00000259469,9606.ENSP00000262584,9606.ENSP00000270625,9606.ENSP00000272317,9606.ENSP00000274242,9606.ENSP00000278572,9606.ENSP00000294189,9606.ENSP00000296674,9606.ENSP00000307889,9606.ENSP00000309334,9606.ENSP00000309830,9606.ENSP00000311430,9606.ENSP00000318646,9606.ENSP00000339063,9606.ENSP00000341885,9606.ENSP00000345957,…	RPL19,RPS12,RSAD1,RPL35,RPL8,RPS11,RPS27A,RPL37,RPS3,RPL29,RPS23,RPL13,RPL15,RPL38,RPL4,RPS15A,EEF1A1,RPS2,RPS21,RPL3,RPL27A,RPLP1,RPS3A,RPL22L1,RPL22,RPL12,RPL39,RPL5,SERBP1,RPL7A,RPS4X,RPL10A,BTF3,RPS9,RPL13A,EEF1B2,RPL24,RPL34,RPS29,RPL14,RPS8,RPS14,RPL31,RPSA,RPS18,RPL6,EEF1D,RPL10,RPS24,RPL32,RPL23,RACK1,RPL30,RPS20,RPLP2,FAU,RPS25,RPS13,RPL18,NACA,RPL28,RPL36,RPL27,RPS15,RPS19,RPS28,RPS5,TP…
STRING clusters	CL:143	Viral mRNA Translation, and Sec61 translocon complex	66	108	1.23	6.64e-48	9606.ENSP00000225430,9606.ENSP00000230050,9606.ENSP00000258955,9606.ENSP00000259469,9606.ENSP00000262584,9606.ENSP00000270625,9606.ENSP00000272317,9606.ENSP00000274242,9606.ENSP00000278572,9606.ENSP00000294189,9606.ENSP00000296674,9606.ENSP00000307889,9606.ENSP00000309334,9606.ENSP00000309830,9606.ENSP00000311430,9606.ENSP00000318646,9606.ENSP00000341885,9606.ENSP00000345957,9606.ENSP00000346001,…	RPL19,RPS12,RSAD1,RPL35,RPL8,RPS11,RPS27A,RPL37,RPS3,RPL29,RPS23,RPL13,RPL15,RPL38,RPL4,RPS15A,RPS2,RPS21,RPL3,RPL27A,RPLP1,RPS3A,RPL22L1,RPL22,RPL12,RPL39,RPL5,SERBP1,RPL7A,RPS4X,RPL10A,RPS9,RPL13A,RPL24,RPL34,RPS29,RPL14,RPS8,RPS14,RPL31,RPSA,RPS18,RPL6,RPL10,RPS24,RPL32,RPL23,RACK1,RPL30,RPS20,RPLP2,FAU,RPS25,RPS13,RPL18,RPL28,RPL36,RPL27,RPS15,RPS19,RPS28,RPS5,RPS7,RPL35A,RPL11,RPS27
STRING clusters	CL:114	Mixed, incl. Eukaryotic Translation Elongation, and This family consists of several GAGE and XAGE proteins which are found exclusively in humans. The function of this family is unknown although they have been implicated in human cancers (PMID:11992404)	74	163	1.1	4.34e-47	9606.ENSP00000225430,9606.ENSP00000230050,9606.ENSP00000258955,9606.ENSP00000259469,9606.ENSP00000262584,9606.ENSP00000270625,9606.ENSP00000272317,9606.ENSP00000274242,9606.ENSP00000278572,9606.ENSP00000289371,9606.ENSP00000294189,9606.ENSP00000296674,9606.ENSP00000307889,9606.ENSP00000309334,9606.ENSP00000309830,9606.ENSP00000311430,9606.ENSP00000318646,9606.ENSP00000325312,9606.ENSP00000339063,…	RPL19,RPS12,RSAD1,RPL35,RPL8,RPS11,RPS27A,RPL37,RPS3,EIF5B,RPL29,RPS23,RPL13,RPL15,RPL38,RPL4,RPS15A,METAP2,EEF1A1,RPS2,RPS21,RPL3,RPL27A,RPLP1,RPS3A,RPL22L1,RPL22,RPL12,RPL39,RPL5,SERBP1,RPL7A,RPS4X,RPL10A,BTF3,RPS9,RPL13A,EEF1B2,RPL24,RPL34,RPS29,RPL14,RPS8,RPS14,RPL31,RPSA,RPS18,RPL6,EEF1D,RPL10,RPS24,RPL32,RPL23,RACK1,RPL30,RPS20,RPLP2,FAU,RPS25,RPS13,RPL18,NACA,RPL28,RPL36,RPL27,RPS15,RPS19,…
STRING clusters	CL:152	Viral mRNA Translation	60	81	1.31	4.34e-47	9606.ENSP00000225430,9606.ENSP00000230050,9606.ENSP00000259469,9606.ENSP00000262584,9606.ENSP00000272317,9606.ENSP00000274242,9606.ENSP00000294189,9606.ENSP00000296674,9606.ENSP00000307889,9606.ENSP00000309334,9606.ENSP00000309830,9606.ENSP00000311430,9606.ENSP00000318646,9606.ENSP00000341885,9606.ENSP00000345957,9606.ENSP00000346001,9606.ENSP00000346015,9606.ENSP00000346037,9606.ENSP00000346050,…	RPL19,RPS12,RPL35,RPL8,RPS27A,RPL37,RPL29,RPS23,RPL13,RPL15,RPL38,RPL4,RPS15A,RPS2,RPS21,RPL3,RPL27A,RPLP1,RPS3A,RPL22L1,RPL22,RPL12,RPL39,SERBP1,RPL7A,RPS4X,RPL10A,RPS9,RPL13A,RPL24,RPL34,RPS29,RPL14,RPS8,RPS14,RPL31,RPSA,RPL6,RPL10,RPS24,RPL32,RPL23,RACK1,RPL30,RPS20,RPLP2,FAU,RPS25,RPS13,RPL18,RPL28,RPL36,RPL27,RPS15,RPS19,RPS28,RPS5,RPS7,RPL35A,RPS27
STRING clusters	CL:156	Viral mRNA Translation	59	76	1.33	4.34e-47	9606.ENSP00000225430,9606.ENSP00000230050,9606.ENSP00000259469,9606.ENSP00000262584,9606.ENSP00000272317,9606.ENSP00000274242,9606.ENSP00000294189,9606.ENSP00000296674,9606.ENSP00000307889,9606.ENSP00000309334,9606.ENSP00000309830,9606.ENSP00000311430,9606.ENSP00000318646,9606.ENSP00000341885,9606.ENSP00000345957,9606.ENSP00000346001,9606.ENSP00000346015,9606.ENSP00000346037,9606.ENSP00000346050,…	RPL19,RPS12,RPL35,RPL8,RPS27A,RPL37,RPL29,RPS23,RPL13,RPL15,RPL38,RPL4,RPS15A,RPS2,RPS21,RPL3,RPL27A,RPLP1,RPS3A,RPL22,RPL12,RPL39,SERBP1,RPL7A,RPS4X,RPL10A,RPS9,RPL13A,RPL24,RPL34,RPS29,RPL14,RPS8,RPS14,RPL31,RPSA,RPL6,RPL10,RPS24,RPL32,RPL23,RACK1,RPL30,RPS20,RPLP2,FAU,RPS25,RPS13,RPL18,RPL28,RPL36,RPL27,RPS15,RPS19,RPS28,RPS5,RPS7,RPL35A,RPS27
STRING clusters	CL:159	Viral mRNA Translation	57	71	1.35	3.41e-46	9606.ENSP00000225430,9606.ENSP00000230050,9606.ENSP00000259469,9606.ENSP00000262584,9606.ENSP00000272317,9606.ENSP00000274242,9606.ENSP00000294189,9606.ENSP00000296674,9606.ENSP00000307889,9606.ENSP00000309334,9606.ENSP00000309830,9606.ENSP00000311430,9606.ENSP00000318646,9606.ENSP00000341885,9606.ENSP00000345957,9606.ENSP00000346001,9606.ENSP00000346015,9606.ENSP00000346037,9606.ENSP00000346088,…	RPL19,RPS12,RPL35,RPL8,RPS27A,RPL37,RPL29,RPS23,RPL13,RPL15,RPL38,RPL4,RPS15A,RPS2,RPS21,RPL3,RPL27A,RPLP1,RPL22,RPL12,RPL39,RPL7A,RPS4X,RPL10A,RPS9,RPL13A,RPL24,RPL34,RPS29,RPL14,RPS8,RPS14,RPL31,RPSA,RPL6,RPL10,RPS24,RPL32,RPL23,RACK1,RPL30,RPS20,RPLP2,FAU,RPS25,RPS13,RPL18,RPL28,RPL36,RPL27,RPS15,RPS19,RPS28,RPS5,RPS7,RPL35A,RPS27
STRING clusters	CL:162	Cytoplasmic ribosomal proteins	55	66	1.36	3.48e-45	9606.ENSP00000225430,9606.ENSP00000230050,9606.ENSP00000259469,9606.ENSP00000262584,9606.ENSP00000272317,9606.ENSP00000274242,9606.ENSP00000294189,9606.ENSP00000296674,9606.ENSP00000307889,9606.ENSP00000309334,9606.ENSP00000309830,9606.ENSP00000311430,9606.ENSP00000318646,9606.ENSP00000341885,9606.ENSP00000345957,9606.ENSP00000346001,9606.ENSP00000346015,9606.ENSP00000346037,9606.ENSP00000346088,…	RPL19,RPS12,RPL35,RPL8,RPS27A,RPL37,RPL29,RPS23,RPL13,RPL15,RPL38,RPL4,RPS15A,RPS2,RPS21,RPL3,RPL27A,RPLP1,RPL22,RPL12,RPL39,RPL7A,RPS4X,RPL10A,RPS9,RPL13A,RPL24,RPL34,RPS29,RPL14,RPS8,RPS14,RPL31,RPSA,RPL6,RPL10,RPS24,RPL32,RPL23,RPL30,RPS20,RPLP2,FAU,RPS25,RPS13,RPL18,RPL28,RPL36,RPS15,RPS19,RPS28,RPS5,RPS7,RPL35A,RPS27
STRING clusters	CL:165	Cytoplasmic ribosomal proteins	53	61	1.38	3.66e-44	9606.ENSP00000225430,9606.ENSP00000230050,9606.ENSP00000259469,9606.ENSP00000262584,9606.ENSP00000272317,9606.ENSP00000274242,9606.ENSP00000294189,9606.ENSP00000296674,9606.ENSP00000307889,9606.ENSP00000309334,9606.ENSP00000309830,9606.ENSP00000311430,9606.ENSP00000318646,9606.ENSP00000341885,9606.ENSP00000345957,9606.ENSP00000346001,9606.ENSP00000346015,9606.ENSP00000346037,9606.ENSP00000354739,…	RPL19,RPS12,RPL35,RPL8,RPS27A,RPL37,RPL29,RPS23,RPL13,RPL15,RPL38,RPL4,RPS15A,RPS2,RPS21,RPL3,RPL27A,RPLP1,RPL12,RPL39,RPL7A,RPS4X,RPL10A,RPS9,RPL13A,RPL24,RPL34,RPS29,RPL14,RPS8,RPS14,RPSA,RPL6,RPL10,RPS24,RPL32,RPL23,RPL30,RPS20,RPLP2,FAU,RPS25,RPS13,RPL18,RPL28,RPL36,RPS15,RPS19,RPS28,RPS5,RPS7,RPL35A,RPS27
STRING clusters	CL:166	Cytoplasmic ribosomal proteins	46	53	1.38	3.88e-38	9606.ENSP00000225430,9606.ENSP00000259469,9606.ENSP00000262584,9606.ENSP00000272317,9606.ENSP00000274242,9606.ENSP00000294189,9606.ENSP00000296674,9606.ENSP00000307889,9606.ENSP00000309334,9606.ENSP00000311430,9606.ENSP00000341885,9606.ENSP00000345957,9606.ENSP00000346001,9606.ENSP00000346015,9606.ENSP00000346037,9606.ENSP00000354739,9606.ENSP00000361076,9606.ENSP00000362744,9606.ENSP00000363018,…	RPL19,RPL35,RPL8,RPS27A,RPL37,RPL29,RPS23,RPL13,RPL15,RPL4,RPS2,RPS21,RPL3,RPL27A,RPLP1,RPL12,RPL7A,RPS4X,RPL10A,RPS9,RPL13A,RPL24,RPL34,RPS29,RPL14,RPS8,RPS14,RPSA,RPL10,RPS24,RPL32,RPL23,RPLP2,FAU,RPS25,RPS13,RPL18,RPL28,RPL36,RPS15,RPS19,RPS28,RPS5,RPS7,RPL35A,RPS27
STRING clusters	CL:167	Cytoplasmic ribosomal proteins	39	45	1.38	3.91e-32	9606.ENSP00000259469,9606.ENSP00000262584,9606.ENSP00000272317,9606.ENSP00000274242,9606.ENSP00000294189,9606.ENSP00000296674,9606.ENSP00000307889,9606.ENSP00000309334,9606.ENSP00000311430,9606.ENSP00000341885,9606.ENSP00000345957,9606.ENSP00000346015,9606.ENSP00000354739,9606.ENSP00000361076,9606.ENSP00000362744,9606.ENSP00000375632,9606.ENSP00000375730,9606.ENSP00000377640,9606.ENSP00000378163,…	RPL35,RPL8,RPS27A,RPL37,RPL29,RPS23,RPL13,RPL15,RPL4,RPS2,RPS21,RPL27A,RPL12,RPL7A,RPS4X,RPS9,RPL13A,RPL24,RPL34,RPS29,RPL14,RPS8,RPS14,RPSA,RPL10,RPS24,RPL23,RPLP2,FAU,RPS25,RPS13,RPL18,RPL28,RPL36,RPS15,RPS19,RPS5,RPL35A,RPS27
STRING clusters	CL:168	Cytoplasmic ribosomal proteins	35	40	1.38	7.85e-29	9606.ENSP00000259469,9606.ENSP00000262584,9606.ENSP00000272317,9606.ENSP00000274242,9606.ENSP00000294189,9606.ENSP00000296674,9606.ENSP00000307889,9606.ENSP00000309334,9606.ENSP00000341885,9606.ENSP00000345957,9606.ENSP00000346015,9606.ENSP00000354739,9606.ENSP00000361076,9606.ENSP00000375632,9606.ENSP00000375730,9606.ENSP00000377640,9606.ENSP00000378163,9606.ENSP00000379339,9606.ENSP00000379506,…	RPL35,RPL8,RPS27A,RPL37,RPL29,RPS23,RPL13,RPL15,RPS2,RPS21,RPL27A,RPL12,RPL7A,RPS9,RPL13A,RPL24,RPL34,RPS29,RPL14,RPS8,RPS14,RPSA,RPL10,RPL23,RPLP2,FAU,RPS25,RPS13,RPL18,RPL28,RPS15,RPS19,RPS5,RPL35A,RPS27
STRING clusters	CL:169	Cytoplasmic ribosomal proteins	27	32	1.37	1.03e-21	9606.ENSP00000259469,9606.ENSP00000262584,9606.ENSP00000272317,9606.ENSP00000274242,9606.ENSP00000294189,9606.ENSP00000296674,9606.ENSP00000307889,9606.ENSP00000309334,9606.ENSP00000341885,9606.ENSP00000345957,9606.ENSP00000346015,9606.ENSP00000354739,9606.ENSP00000375632,9606.ENSP00000375730,9606.ENSP00000378163,9606.ENSP00000379339,9606.ENSP00000379506,9606.ENSP00000379888,9606.ENSP00000385958,…	RPL35,RPL8,RPS27A,RPL37,RPL29,RPS23,RPL13,RPL15,RPS2,RPS21,RPL27A,RPL12,RPS9,RPL13A,RPL34,RPS29,RPL14,RPS8,RPS14,RPSA,RPL23,RPLP2,FAU,RPS13,RPL28,RPS15,RPL35A
STRING clusters	CL:170	Cytoplasmic ribosomal proteins	20	24	1.36	9.32e-16	9606.ENSP00000262584,9606.ENSP00000294189,9606.ENSP00000296674,9606.ENSP00000307889,9606.ENSP00000309334,9606.ENSP00000341885,9606.ENSP00000354739,9606.ENSP00000375632,9606.ENSP00000375730,9606.ENSP00000378163,9606.ENSP00000379339,9606.ENSP00000379888,9606.ENSP00000385958,9606.ENSP00000389351,9606.ENSP00000420311,9606.ENSP00000431240,9606.ENSP00000431822,9606.ENSP00000435777,9606.ENSP00000452763,…	RPL8,RPL29,RPS23,RPL13,RPL15,RPS2,RPL12,RPS9,RPL13A,RPL34,RPS29,RPS8,RPS14,RPSA,RPL23,RPLP2,FAU,RPS13,RPL28,RPL35A
STRING clusters	CL:895	rRNA processing, and RNA helicase activity	32	185	0.68	1.06e-09	9606.ENSP00000202816,9606.ENSP00000221233,9606.ENSP00000221801,9606.ENSP00000222247,9606.ENSP00000244230,9606.ENSP00000246802,9606.ENSP00000254037,9606.ENSP00000259239,9606.ENSP00000260443,9606.ENSP00000268802,9606.ENSP00000275820,9606.ENSP00000283109,9606.ENSP00000302886,9606.ENSP00000308179,9606.ENSP00000322396,9606.ENSP00000323872,9606.ENSP00000344393,9606.ENSP00000346725,9606.ENSP00000350698,…	ESF1,EXOSC5,FBL,RPL18A,MPHOSPH10,NOP53,ZCCHC9,IMP4,RSL24D1,NOB1,NOM1,RIOK2,PA2G4,WDR3,RRS1,P2RY11,FCF1,PES1,DDX47,MAK16,RPF1,DDX31,EXOSC2,DDX50,LAS1L,MRTO4,NOL9,DDX51,RPL23A,PNPT1,WDR74,NSA2
STRING clusters	CL:897	rRNA processing, and Ribosomal large subunit biogenesis	31	179	0.68	2.13e-09	9606.ENSP00000202816,9606.ENSP00000221233,9606.ENSP00000221801,9606.ENSP00000222247,9606.ENSP00000244230,9606.ENSP00000246802,9606.ENSP00000254037,9606.ENSP00000259239,9606.ENSP00000260443,9606.ENSP00000268802,9606.ENSP00000275820,9606.ENSP00000283109,9606.ENSP00000302886,9606.ENSP00000308179,9606.ENSP00000322396,9606.ENSP00000323872,9606.ENSP00000344393,9606.ENSP00000346725,9606.ENSP00000350698,…	ESF1,EXOSC5,FBL,RPL18A,MPHOSPH10,NOP53,ZCCHC9,IMP4,RSL24D1,NOB1,NOM1,RIOK2,PA2G4,WDR3,RRS1,P2RY11,FCF1,PES1,DDX47,MAK16,RPF1,DDX31,EXOSC2,DDX50,LAS1L,MRTO4,NOL9,RPL23A,PNPT1,WDR74,NSA2
STRING clusters	CL:454	Initiation factor	16	36	1.09	2.44e-09	9606.ENSP00000216190,9606.ENSP00000220849,9606.ENSP00000248342,9606.ENSP00000253039,9606.ENSP00000253108,9606.ENSP00000261868,9606.ENSP00000326381,9606.ENSP00000354125,9606.ENSP00000362688,9606.ENSP00000364119,9606.ENSP00000388806,9606.ENSP00000429931,9606.ENSP00000431800,9606.ENSP00000436049,9606.ENSP00000497160,9606.ENSP00000499067	EIF3D,EIF3E,EIF3K,EIF2S3,EIF3G,EIF3J,EIF4A2,EIF3B,EIF3I,EIF2S2,EIF4B,EIF3H,EIF3F,EIF3M,EIF2B5,EIF3L
STRING clusters	CL:900	Preribosome, and Ribosome biogenesis	27	149	0.7	1.73e-08	9606.ENSP00000202816,9606.ENSP00000221801,9606.ENSP00000222247,9606.ENSP00000244230,9606.ENSP00000246802,9606.ENSP00000259239,9606.ENSP00000260443,9606.ENSP00000268802,9606.ENSP00000275820,9606.ENSP00000283109,9606.ENSP00000302886,9606.ENSP00000308179,9606.ENSP00000322396,9606.ENSP00000323872,9606.ENSP00000344393,9606.ENSP00000346725,9606.ENSP00000350698,9606.ENSP00000353246,9606.ENSP00000359688,…	ESF1,FBL,RPL18A,MPHOSPH10,NOP53,IMP4,RSL24D1,NOB1,NOM1,RIOK2,PA2G4,WDR3,RRS1,P2RY11,FCF1,PES1,DDX47,MAK16,RPF1,DDX31,DDX50,LAS1L,MRTO4,NOL9,RPL23A,WDR74,NSA2
STRING clusters	CL:902	Preribosome, and Ribosome biogenesis	26	144	0.7	3.82e-08	9606.ENSP00000202816,9606.ENSP00000221801,9606.ENSP00000222247,9606.ENSP00000244230,9606.ENSP00000246802,9606.ENSP00000259239,9606.ENSP00000260443,9606.ENSP00000268802,9606.ENSP00000275820,9606.ENSP00000283109,9606.ENSP00000302886,9606.ENSP00000308179,9606.ENSP00000322396,9606.ENSP00000323872,9606.ENSP00000344393,9606.ENSP00000346725,9606.ENSP00000350698,9606.ENSP00000353246,9606.ENSP00000359688,…	ESF1,FBL,RPL18A,MPHOSPH10,NOP53,IMP4,RSL24D1,NOB1,NOM1,RIOK2,PA2G4,WDR3,RRS1,P2RY11,FCF1,PES1,DDX47,MAK16,RPF1,DDX31,LAS1L,MRTO4,NOL9,RPL23A,WDR74,NSA2
STRING clusters	CL:455	Eukaryotic 43S preinitiation complex, and Eukaryotic translation initiation factor 4F complex	13	27	1.13	8.24e-08	9606.ENSP00000216190,9606.ENSP00000220849,9606.ENSP00000248342,9606.ENSP00000253108,9606.ENSP00000261868,9606.ENSP00000326381,9606.ENSP00000354125,9606.ENSP00000362688,9606.ENSP00000388806,9606.ENSP00000429931,9606.ENSP00000431800,9606.ENSP00000436049,9606.ENSP00000499067	EIF3D,EIF3E,EIF3K,EIF3G,EIF3J,EIF4A2,EIF3B,EIF3I,EIF4B,EIF3H,EIF3F,EIF3M,EIF3L
STRING clusters	CL:457	Formation of cytoplasmic translation initiation complex	11	16	1.28	1.05e-07	9606.ENSP00000216190,9606.ENSP00000220849,9606.ENSP00000248342,9606.ENSP00000253108,9606.ENSP00000261868,9606.ENSP00000354125,9606.ENSP00000362688,9606.ENSP00000429931,9606.ENSP00000431800,9606.ENSP00000436049,9606.ENSP00000499067	EIF3D,EIF3E,EIF3K,EIF3G,EIF3J,EIF3B,EIF3I,EIF3H,EIF3F,EIF3M,EIF3L
STRING clusters	CL:905	Preribosome, and Ribosome biogenesis	24	133	0.7	1.71e-07	9606.ENSP00000202816,9606.ENSP00000221801,9606.ENSP00000222247,9606.ENSP00000244230,9606.ENSP00000246802,9606.ENSP00000259239,9606.ENSP00000260443,9606.ENSP00000268802,9606.ENSP00000275820,9606.ENSP00000283109,9606.ENSP00000302886,9606.ENSP00000308179,9606.ENSP00000322396,9606.ENSP00000323872,9606.ENSP00000344393,9606.ENSP00000346725,9606.ENSP00000350698,9606.ENSP00000353246,9606.ENSP00000359688,…	ESF1,FBL,RPL18A,MPHOSPH10,NOP53,IMP4,RSL24D1,NOB1,NOM1,RIOK2,PA2G4,WDR3,RRS1,P2RY11,FCF1,PES1,DDX47,MAK16,RPF1,DDX31,MRTO4,RPL23A,WDR74,NSA2
STRING clusters	CL:907	Preribosome, and Ribosome biogenesis	22	121	0.7	7.22e-07	9606.ENSP00000202816,9606.ENSP00000221801,9606.ENSP00000222247,9606.ENSP00000244230,9606.ENSP00000246802,9606.ENSP00000259239,9606.ENSP00000260443,9606.ENSP00000275820,9606.ENSP00000302886,9606.ENSP00000308179,9606.ENSP00000322396,9606.ENSP00000323872,9606.ENSP00000344393,9606.ENSP00000346725,9606.ENSP00000350698,9606.ENSP00000353246,9606.ENSP00000359688,9606.ENSP00000361232,9606.ENSP00000364320,…	ESF1,FBL,RPL18A,MPHOSPH10,NOP53,IMP4,RSL24D1,NOM1,PA2G4,WDR3,RRS1,P2RY11,FCF1,PES1,DDX47,MAK16,RPF1,DDX31,MRTO4,RPL23A,WDR74,NSA2
STRING clusters	CL:458	Eukaryotic 48S preinitiation complex	9	11	1.36	1.22e-06	9606.ENSP00000216190,9606.ENSP00000220849,9606.ENSP00000248342,9606.ENSP00000261868,9606.ENSP00000354125,9606.ENSP00000429931,9606.ENSP00000431800,9606.ENSP00000436049,9606.ENSP00000499067	EIF3D,EIF3E,EIF3K,EIF3J,EIF3B,EIF3H,EIF3F,EIF3M,EIF3L
STRING clusters	CL:11063	Respiratory electron transport, ATP synthesis by chemiosmotic coupling, and heat production by uncoupling proteins., and Cytochrome complex	25	169	0.61	2.54e-06	9606.ENSP00000184266,9606.ENSP00000243997,9606.ENSP00000249269,9606.ENSP00000259037,9606.ENSP00000263774,9606.ENSP00000268379,9606.ENSP00000276062,9606.ENSP00000290299,9606.ENSP00000300688,9606.ENSP00000301587,9606.ENSP00000309565,9606.ENSP00000312599,9606.ENSP00000327268,9606.ENSP00000337675,9606.ENSP00000339720,9606.ENSP00000350961,9606.ENSP00000359098,9606.ENSP00000362058,9606.ENSP00000381736,…	NDUFB4,ATP5F1E,PMPCB,NDUFB5,NDUFS3,UQCRC2,NDUFB11,ATP5PO,ATP5MG,ATP5PD,UQCRH,TMEM70,NDUFV2,EBAG9,NDUFA4,DMAC1,COX7A2,NDUFS5,ATP5F1A,COX18,COX7C,COX6C,UQCRB,COX4I1,ATP5MC2
STRING clusters	CL:232	Mixed, incl. Diamond-Blackfan anemia, and Ribosomal protein L10e	8	8	1.44	2.82e-06	9606.ENSP00000361076,9606.ENSP00000377640,9606.ENSP00000413436,9606.ENSP00000435096,9606.ENSP00000447001,9606.ENSP00000470972,9606.ENSP00000472985,9606.ENSP00000499044	RPL7A,RPL24,RPL10,RPS25,RPL18,RPS19,RPS5,RPS27
STRING clusters	CL:11069	Respiratory electron transport, ATP synthesis by chemiosmotic coupling, and heat production by uncoupling proteins.	21	121	0.68	2.92e-06	9606.ENSP00000184266,9606.ENSP00000243997,9606.ENSP00000249269,9606.ENSP00000259037,9606.ENSP00000263774,9606.ENSP00000268379,9606.ENSP00000276062,9606.ENSP00000290299,9606.ENSP00000300688,9606.ENSP00000301587,9606.ENSP00000309565,9606.ENSP00000327268,9606.ENSP00000339720,9606.ENSP00000359098,9606.ENSP00000362058,9606.ENSP00000381736,9606.ENSP00000425759,9606.ENSP00000429707,9606.ENSP00000430494,…	NDUFB4,ATP5F1E,PMPCB,NDUFB5,NDUFS3,UQCRC2,NDUFB11,ATP5PO,ATP5MG,ATP5PD,UQCRH,NDUFV2,NDUFA4,COX7A2,NDUFS5,ATP5F1A,COX7C,COX6C,UQCRB,COX4I1,ATP5MC2
STRING clusters	CL:217	Mixed, incl. Ubiquitin ligase inhibitor activity, and Ribosomal protein L15	7	8	1.38	3.58e-05	9606.ENSP00000259469,9606.ENSP00000272317,9606.ENSP00000274242,9606.ENSP00000345957,9606.ENSP00000346015,9606.ENSP00000379506,9606.ENSP00000466010	RPL35,RPS27A,RPL37,RPS21,RPL27A,RPL14,RPS15
STRING clusters	CL:256	Polysomal ribosome, and Ribosomal protein L7/L30	7	8	1.38	3.58e-05	9606.ENSP00000225430,9606.ENSP00000346001,9606.ENSP00000346037,9606.ENSP00000363018,9606.ENSP00000416429,9606.ENSP00000472469,9606.ENSP00000495273	RPL19,RPL3,RPLP1,RPL10A,RPL32,RPS28,RPS7
STRING clusters	CL:271	Mixed, incl. Ribosomal protein L7Ae/L30e/S12e/Gadd45, and Ribosomal protein S8	7	8	1.38	3.58e-05	9606.ENSP00000230050,9606.ENSP00000309830,9606.ENSP00000318646,9606.ENSP00000355315,9606.ENSP00000403172,9606.ENSP00000428085,9606.ENSP00000429374	RPS12,RPL38,RPS15A,RPL39,RPL6,RPL30,RPS20
STRING clusters	CL:908	Mixed, incl. Preribosome, large subunit precursor, and Ribosomal large subunit biogenesis	14	63	0.79	4.09e-05	9606.ENSP00000222247,9606.ENSP00000246802,9606.ENSP00000260443,9606.ENSP00000302886,9606.ENSP00000322396,9606.ENSP00000323872,9606.ENSP00000346725,9606.ENSP00000353246,9606.ENSP00000359688,9606.ENSP00000361232,9606.ENSP00000364320,9606.ENSP00000389103,9606.ENSP00000432119,9606.ENSP00000483484	RPL18A,NOP53,RSL24D1,PA2G4,RRS1,P2RY11,PES1,MAK16,RPF1,DDX31,MRTO4,RPL23A,WDR74,NSA2
STRING clusters	CL:11065	Respiratory electron transport, ATP synthesis by chemiosmotic coupling, and heat production by uncoupling proteins., and Cytochrome complex	22	160	0.58	4.29e-05	9606.ENSP00000184266,9606.ENSP00000243997,9606.ENSP00000249269,9606.ENSP00000259037,9606.ENSP00000263774,9606.ENSP00000268379,9606.ENSP00000276062,9606.ENSP00000290299,9606.ENSP00000300688,9606.ENSP00000301587,9606.ENSP00000309565,9606.ENSP00000327268,9606.ENSP00000339720,9606.ENSP00000359098,9606.ENSP00000362058,9606.ENSP00000381736,9606.ENSP00000425261,9606.ENSP00000425759,9606.ENSP00000429707,…	NDUFB4,ATP5F1E,PMPCB,NDUFB5,NDUFS3,UQCRC2,NDUFB11,ATP5PO,ATP5MG,ATP5PD,UQCRH,NDUFV2,NDUFA4,COX7A2,NDUFS5,ATP5F1A,COX18,COX7C,COX6C,UQCRB,COX4I1,ATP5MC2
STRING clusters	CL:566	Organellar ribosome	15	77	0.73	6.58e-05	9606.ENSP00000081029,9606.ENSP00000223324,9606.ENSP00000259873,9606.ENSP00000288937,9606.ENSP00000308897,9606.ENSP00000310726,9606.ENSP00000315017,9606.ENSP00000315397,9606.ENSP00000320567,9606.ENSP00000347277,9606.ENSP00000357320,9606.ENSP00000360498,9606.ENSP00000403614,9606.ENSP00000461930,9606.ENSP00000473980	MRPS35,MRPL32,MRPS18B,MRPL17,MRPL11,MRPL57,MRPL1,MRPS31,MRPS33,MRPL52,DAP3,MRPL41,MRPL55,MRPS21,MRPL37
STRING clusters	CL:11074	Respiratory chain complex	15	78	0.73	7.42e-05	9606.ENSP00000184266,9606.ENSP00000249269,9606.ENSP00000259037,9606.ENSP00000263774,9606.ENSP00000268379,9606.ENSP00000276062,9606.ENSP00000309565,9606.ENSP00000327268,9606.ENSP00000339720,9606.ENSP00000359098,9606.ENSP00000362058,9606.ENSP00000425759,9606.ENSP00000429707,9606.ENSP00000430494,9606.ENSP00000457513	NDUFB4,PMPCB,NDUFB5,NDUFS3,UQCRC2,NDUFB11,UQCRH,NDUFV2,NDUFA4,COX7A2,NDUFS5,COX7C,COX6C,UQCRB,COX4I1
STRING clusters	CL:558	Organellar ribosome, and Regulation of mitochondrial gene expression	18	115	0.64	8.59e-05	9606.ENSP00000081029,9606.ENSP00000223324,9606.ENSP00000259873,9606.ENSP00000288937,9606.ENSP00000308897,9606.ENSP00000310726,9606.ENSP00000315017,9606.ENSP00000315397,9606.ENSP00000320567,9606.ENSP00000347277,9606.ENSP00000357320,9606.ENSP00000360498,9606.ENSP00000373176,9606.ENSP00000403614,9606.ENSP00000419370,9606.ENSP00000461930,9606.ENSP00000473980,9606.ENSP00000481559	MRPS35,MRPL32,MRPS18B,MRPL17,MRPL11,MRPL57,MRPL1,MRPS31,MRPS33,MRPL52,DAP3,MRPL41,GTPBP8,MRPL55,MALSU1,MRPS21,MRPL37,MRM1
STRING clusters	CL:2336	Mixed, incl. CRD-mediated mRNA stabilization, and Zinc finger, CHHC-type	10	32	0.94	0.00013	9606.ENSP00000265866,9606.ENSP00000313199,9606.ENSP00000313829,9606.ENSP00000341826,9606.ENSP00000349168,9606.ENSP00000355011,9606.ENSP00000359645,9606.ENSP00000361626,9606.ENSP00000451291,9606.ENSP00000483254	HNRNPH3,HNRNPD,KHDRBS1,HNRNPA1,HNRNPH1,ILF2,RBMX,YBX1,HNRNPC,HNRNPDL
STRING clusters	CL:11077	Respiratory chain complex	14	73	0.73	0.00016	9606.ENSP00000184266,9606.ENSP00000259037,9606.ENSP00000263774,9606.ENSP00000268379,9606.ENSP00000276062,9606.ENSP00000309565,9606.ENSP00000327268,9606.ENSP00000339720,9606.ENSP00000359098,9606.ENSP00000362058,9606.ENSP00000425759,9606.ENSP00000429707,9606.ENSP00000430494,9606.ENSP00000457513	NDUFB4,NDUFB5,NDUFS3,UQCRC2,NDUFB11,UQCRH,NDUFV2,NDUFA4,COX7A2,NDUFS5,COX7C,COX6C,UQCRB,COX4I1
STRING clusters	CL:2030	U2-type spliceosomal complex, and Sm-like protein family complex	20	150	0.57	0.00019	9606.ENSP00000215829,9606.ENSP00000236273,9606.ENSP00000249299,9606.ENSP00000254193,9606.ENSP00000263384,9606.ENSP00000266079,9606.ENSP00000269601,9606.ENSP00000286175,9606.ENSP00000293872,9606.ENSP00000300413,9606.ENSP00000321706,9606.ENSP00000339090,9606.ENSP00000342374,9606.ENSP00000360464,9606.ENSP00000366604,9606.ENSP00000370083,9606.ENSP00000388638,9606.ENSP00000400591,9606.ENSP00000433919,…	SNRPD3,SYF2,LSM8,SNRPA1,FAM32A,PRPF6,TXNL4A,PPIL3,LUC7L,SNRPD1,GEMIN4,RBMX2,SNRPD2,NKAP,SF1,SMN1,RBM17,SNRPE,CLNS1A,PQBP1
STRING clusters	CL:2337	Mixed, incl. Zinc finger, CHHC-type, and Multisystem proteinopathy	9	26	0.98	0.0002	9606.ENSP00000265866,9606.ENSP00000313199,9606.ENSP00000313829,9606.ENSP00000341826,9606.ENSP00000349168,9606.ENSP00000355011,9606.ENSP00000359645,9606.ENSP00000451291,9606.ENSP00000483254	HNRNPH3,HNRNPD,KHDRBS1,HNRNPA1,HNRNPH1,ILF2,RBMX,HNRNPC,HNRNPDL
STRING clusters	CL:2335	mRNA processing, and CRD-mediated mRNA stability complex	11	47	0.81	0.00037	9606.ENSP00000265866,9606.ENSP00000313199,9606.ENSP00000313829,9606.ENSP00000341826,9606.ENSP00000349168,9606.ENSP00000355011,9606.ENSP00000359645,9606.ENSP00000361626,9606.ENSP00000451291,9606.ENSP00000452123,9606.ENSP00000483254	HNRNPH3,HNRNPD,KHDRBS1,HNRNPA1,HNRNPH1,ILF2,RBMX,YBX1,HNRNPC,SRSF5,HNRNPDL
STRING clusters	CL:920	Preribosome, large subunit precursor, and Maturation of LSU-rRNA from tricistronic rRNA transcript (SSU-rRNA, 5.8S rRNA, LSU-rRNA)	8	22	1	0.00052	9606.ENSP00000260443,9606.ENSP00000322396,9606.ENSP00000346725,9606.ENSP00000353246,9606.ENSP00000359688,9606.ENSP00000364320,9606.ENSP00000432119,9606.ENSP00000483484	RSL24D1,RRS1,PES1,MAK16,RPF1,MRTO4,WDR74,NSA2
STRING clusters	CL:2330	mRNA processing, and K Homology domain, type 1	12	65	0.71	0.0011	9606.ENSP00000265866,9606.ENSP00000313199,9606.ENSP00000313829,9606.ENSP00000341826,9606.ENSP00000349168,9606.ENSP00000352438,9606.ENSP00000355011,9606.ENSP00000359645,9606.ENSP00000361626,9606.ENSP00000451291,9606.ENSP00000452123,9606.ENSP00000483254	HNRNPH3,HNRNPD,KHDRBS1,HNRNPA1,HNRNPH1,PCBP2,ILF2,RBMX,YBX1,HNRNPC,SRSF5,HNRNPDL
STRING clusters	CL:11166	Cytochrome complex	8	26	0.93	0.0013	9606.ENSP00000268379,9606.ENSP00000309565,9606.ENSP00000339720,9606.ENSP00000359098,9606.ENSP00000425759,9606.ENSP00000429707,9606.ENSP00000430494,9606.ENSP00000457513	UQCRC2,UQCRH,NDUFA4,COX7A2,COX7C,COX6C,UQCRB,COX4I1
STRING clusters	CL:1266	tRNA modification, and Enzyme-directed rRNA pseudouridine synthesis	11	56	0.74	0.0014	9606.ENSP00000250237,9606.ENSP00000251250,9606.ENSP00000297994,9606.ENSP00000309126,9606.ENSP00000323288,9606.ENSP00000333934,9606.ENSP00000359904,9606.ENSP00000365837,9606.ENSP00000374399,9606.ENSP00000401191,9606.ENSP00000466967	QTRT1,DTWD1,TRMT10B,NSUN5,RPUSD2,TRMT11,TYW3,PUS1,TRMT61A,BUD23,TRMT1
STRING clusters	CL:460	Eukaryotic 48S preinitiation complex	5	6	1.36	0.0015	9606.ENSP00000216190,9606.ENSP00000220849,9606.ENSP00000248342,9606.ENSP00000261868,9606.ENSP00000354125	EIF3D,EIF3E,EIF3K,EIF3J,EIF3B
STRING clusters	CL:2339	Mixed, incl. Zinc finger, CHHC-type, and Multisystem proteinopathy	7	21	0.97	0.0027	9606.ENSP00000313199,9606.ENSP00000313829,9606.ENSP00000341826,9606.ENSP00000349168,9606.ENSP00000355011,9606.ENSP00000359645,9606.ENSP00000451291	HNRNPD,KHDRBS1,HNRNPA1,HNRNPH1,ILF2,RBMX,HNRNPC
STRING clusters	CL:328	Mixed, incl. Negative regulation of protein neddylation, and Ribosomal protein L3	6	14	1.07	0.0032	9606.ENSP00000258955,9606.ENSP00000270625,9606.ENSP00000278572,9606.ENSP00000359345,9606.ENSP00000393241,9606.ENSP00000496250	RSAD1,RPS11,RPS3,RPL5,RPS18,RPL11
STRING clusters	CL:333	Mixed, incl. Negative regulation of protein neddylation, and Regulation of base-excision repair	5	9	1.19	0.0055	9606.ENSP00000270625,9606.ENSP00000278572,9606.ENSP00000359345,9606.ENSP00000393241,9606.ENSP00000496250	RPS11,RPS3,RPL5,RPS18,RPL11
STRING clusters	CL:2032	U2-type spliceosomal complex, and mRNA Splicing - Major Pathway	15	127	0.51	0.009	9606.ENSP00000215829,9606.ENSP00000236273,9606.ENSP00000249299,9606.ENSP00000254193,9606.ENSP00000263384,9606.ENSP00000266079,9606.ENSP00000269601,9606.ENSP00000286175,9606.ENSP00000293872,9606.ENSP00000339090,9606.ENSP00000342374,9606.ENSP00000360464,9606.ENSP00000366604,9606.ENSP00000388638,9606.ENSP00000498362	SNRPD3,SYF2,LSM8,SNRPA1,FAM32A,PRPF6,TXNL4A,PPIL3,LUC7L,RBMX2,SNRPD2,NKAP,SF1,RBM17,PQBP1
STRING clusters	CL:671	Organellar small ribosomal subunit	6	18	0.97	0.0093	9606.ENSP00000081029,9606.ENSP00000259873,9606.ENSP00000315397,9606.ENSP00000320567,9606.ENSP00000357320,9606.ENSP00000461930	MRPS35,MRPS18B,MRPS31,MRPS33,DAP3,MRPS21
STRING clusters	CL:2034	U2-type spliceosomal complex, and mRNA Splicing - Major Pathway	14	114	0.53	0.0101	9606.ENSP00000215829,9606.ENSP00000236273,9606.ENSP00000249299,9606.ENSP00000254193,9606.ENSP00000263384,9606.ENSP00000266079,9606.ENSP00000269601,9606.ENSP00000286175,9606.ENSP00000293872,9606.ENSP00000339090,9606.ENSP00000342374,9606.ENSP00000360464,9606.ENSP00000366604,9606.ENSP00000498362	SNRPD3,SYF2,LSM8,SNRPA1,FAM32A,PRPF6,TXNL4A,PPIL3,LUC7L,RBMX2,SNRPD2,NKAP,SF1,PQBP1
STRING clusters	CL:247	Mixed, incl. Ribosomal protein L4/L1e, and Ribosomal protein S4e	4	5	1.35	0.0105	9606.ENSP00000311430,9606.ENSP00000362744,9606.ENSP00000414321,9606.ENSP00000464342	RPL4,RPS4X,RPS24,RPL36
STRING clusters	CL:910	Mixed, incl. Preribosome, large subunit precursor, and ATP-dependent RNA helicase DEAD-box, conserved site	9	49	0.71	0.0107	9606.ENSP00000260443,9606.ENSP00000322396,9606.ENSP00000346725,9606.ENSP00000353246,9606.ENSP00000359688,9606.ENSP00000361232,9606.ENSP00000364320,9606.ENSP00000432119,9606.ENSP00000483484	RSL24D1,RRS1,PES1,MAK16,RPF1,DDX31,MRTO4,WDR74,NSA2
STRING clusters	CL:567	Organellar large ribosomal subunit	9	50	0.7	0.0119	9606.ENSP00000223324,9606.ENSP00000288937,9606.ENSP00000308897,9606.ENSP00000310726,9606.ENSP00000315017,9606.ENSP00000347277,9606.ENSP00000360498,9606.ENSP00000403614,9606.ENSP00000473980	MRPL32,MRPL17,MRPL11,MRPL57,MRPL1,MRPL52,MRPL41,MRPL55,MRPL37
STRING clusters	CL:2035	U2-type spliceosomal complex, and mRNA Splicing - Major Pathway	13	106	0.53	0.0162	9606.ENSP00000215829,9606.ENSP00000236273,9606.ENSP00000249299,9606.ENSP00000254193,9606.ENSP00000263384,9606.ENSP00000266079,9606.ENSP00000269601,9606.ENSP00000293872,9606.ENSP00000339090,9606.ENSP00000342374,9606.ENSP00000360464,9606.ENSP00000366604,9606.ENSP00000498362	SNRPD3,SYF2,LSM8,SNRPA1,FAM32A,PRPF6,TXNL4A,LUC7L,RBMX2,SNRPD2,NKAP,SF1,PQBP1
STRING clusters	CL:11266	Mitochondrial proton-transporting ATP synthase complex	6	21	0.9	0.0169	9606.ENSP00000243997,9606.ENSP00000290299,9606.ENSP00000300688,9606.ENSP00000301587,9606.ENSP00000381736,9606.ENSP00000499883	ATP5F1E,ATP5PO,ATP5MG,ATP5PD,ATP5F1A,ATP5MC2
STRING clusters	CL:5969	RNA polymerase I complex, and RNA polymerase transcription factor SL1 complex	5	13	1.03	0.0179	9606.ENSP00000222567,9606.ENSP00000302478,9606.ENSP00000331111,9606.ENSP00000367029,9606.ENSP00000410409	TWISTNB,POLR1D,ZNRD1,POLR1E,TAF1D
STRING clusters	CL:11268	Mitochondrial proton-transporting ATP synthase complex	5	16	0.94	0.0379	9606.ENSP00000243997,9606.ENSP00000290299,9606.ENSP00000300688,9606.ENSP00000301587,9606.ENSP00000381736	ATP5F1E,ATP5PO,ATP5MG,ATP5PD,ATP5F1A
STRING clusters	CL:2342	Mixed, incl. Multisystem proteinopathy, and Zinc finger, CHHC-type	5	16	0.94	0.0379	9606.ENSP00000313199,9606.ENSP00000341826,9606.ENSP00000349168,9606.ENSP00000359645,9606.ENSP00000451291	HNRNPD,HNRNPA1,HNRNPH1,RBMX,HNRNPC
KEGG	hsa03010	Ribosome	72	131	1.18	1.96e-50	9606.ENSP00000222247,9606.ENSP00000223324,9606.ENSP00000225430,9606.ENSP00000230050,9606.ENSP00000259469,9606.ENSP00000260443,9606.ENSP00000262584,9606.ENSP00000270625,9606.ENSP00000272317,9606.ENSP00000274242,9606.ENSP00000288937,9606.ENSP00000294189,9606.ENSP00000296674,9606.ENSP00000307889,9606.ENSP00000308897,9606.ENSP00000309334,9606.ENSP00000309830,9606.ENSP00000311430,9606.ENSP00000315017,…	RPL18A,MRPL32,RPL19,RPS12,RPL35,RSL24D1,RPL8,RPS11,RPS27A,RPL37,MRPL17,RPL29,RPS23,RPL13,MRPL11,RPL15,RPL38,RPL4,MRPL1,RPS15A,RPS2,RPS21,RPL3,RPL27A,RPLP1,RPS3A,RPL22L1,RPL22,RPL12,RPL39,RPL5,RPL7A,RPS4X,RPL10A,RPS6,RPS9,RPL13A,RPL24,RPL34,RPS29,RPL14,RPS8,RPS14,RPL31,UBA52,RPL23A,RPSA,RPS18,RPL6,RPL10,RPS24,RPL32,RPL23,RPL30,RPS20,RPLP2,FAU,RPS25,RPS13,RPL18,RPL28,MRPS21,RPL36,RPL27,RPS15,RPS19,…
KEGG	hsa03013	RNA transport	24	161	0.62	5.19e-06	9606.ENSP00000216190,9606.ENSP00000220849,9606.ENSP00000253039,9606.ENSP00000253108,9606.ENSP00000254998,9606.ENSP00000261600,9606.ENSP00000261868,9606.ENSP00000289371,9606.ENSP00000321706,9606.ENSP00000326381,9606.ENSP00000326531,9606.ENSP00000326806,9606.ENSP00000339063,9606.ENSP00000348056,9606.ENSP00000350170,9606.ENSP00000354125,9606.ENSP00000362688,9606.ENSP00000364119,9606.ENSP00000370083,…	EIF3D,EIF3E,EIF2S3,EIF3G,NXT1,THOC1,EIF3J,EIF5B,GEMIN4,EIF4A2,THOC6,NCBP2,EEF1A1,UBE2I,FXR1,EIF3B,EIF3I,EIF2S2,SMN1,EIF4B,EIF3H,EIF3F,CLNS1A,EIF2B5
KEGG	hsa00190	Oxidative phosphorylation	21	128	0.66	5.91e-06	9606.ENSP00000184266,9606.ENSP00000243997,9606.ENSP00000259037,9606.ENSP00000263774,9606.ENSP00000268379,9606.ENSP00000290299,9606.ENSP00000300688,9606.ENSP00000301587,9606.ENSP00000309565,9606.ENSP00000327268,9606.ENSP00000339720,9606.ENSP00000343885,9606.ENSP00000359098,9606.ENSP00000362058,9606.ENSP00000363162,9606.ENSP00000381736,9606.ENSP00000425759,9606.ENSP00000429707,9606.ENSP00000430494,…	NDUFB4,ATP5F1E,NDUFB5,NDUFS3,UQCRC2,ATP5PO,ATP5MG,ATP5PD,UQCRH,NDUFV2,NDUFA4,PPA2,COX7A2,NDUFS5,ATP6V1G1,ATP5F1A,COX7C,COX6C,UQCRB,COX4I1,ATP5MC2
KEGG	hsa03040	Spliceosome	20	132	0.62	2.88e-05	9606.ENSP00000215829,9606.ENSP00000236273,9606.ENSP00000249299,9606.ENSP00000254193,9606.ENSP00000261600,9606.ENSP00000266079,9606.ENSP00000269601,9606.ENSP00000300413,9606.ENSP00000326806,9606.ENSP00000341826,9606.ENSP00000342374,9606.ENSP00000350090,9606.ENSP00000359645,9606.ENSP00000388638,9606.ENSP00000400591,9606.ENSP00000410758,9606.ENSP00000451291,9606.ENSP00000452123,9606.ENSP00000469468,…	SNRPD3,SYF2,LSM8,SNRPA1,THOC1,PRPF6,TXNL4A,SNRPD1,NCBP2,HNRNPA1,SNRPD2,HNRNPA1L2,RBMX,RBM17,SNRPE,LSM5,HNRNPC,SRSF5,LSM4,PQBP1
KEGG	hsa05012	Parkinson disease	24	236	0.45	0.001	9606.ENSP00000184266,9606.ENSP00000243997,9606.ENSP00000259037,9606.ENSP00000263774,9606.ENSP00000268379,9606.ENSP00000272317,9606.ENSP00000290299,9606.ENSP00000301587,9606.ENSP00000309565,9606.ENSP00000327268,9606.ENSP00000339720,9606.ENSP00000355325,9606.ENSP00000359098,9606.ENSP00000360671,9606.ENSP00000361635,9606.ENSP00000362058,9606.ENSP00000380252,9606.ENSP00000381736,9606.ENSP00000388107,…	NDUFB4,ATP5F1E,NDUFB5,NDUFS3,UQCRC2,RPS27A,ATP5PO,ATP5PD,UQCRH,NDUFV2,NDUFA4,PSMB5,COX7A2,SLC25A5,VDAC2,NDUFS5,NFE2L2,ATP5F1A,UBA52,COX7C,COX6C,UQCRB,COX4I1,ATP5MC2
KEGG	hsa05016	Huntington disease	26	295	0.39	0.0036	9606.ENSP00000184266,9606.ENSP00000221114,9606.ENSP00000243997,9606.ENSP00000259037,9606.ENSP00000263774,9606.ENSP00000268379,9606.ENSP00000270142,9606.ENSP00000290299,9606.ENSP00000301587,9606.ENSP00000309565,9606.ENSP00000327268,9606.ENSP00000327694,9606.ENSP00000339720,9606.ENSP00000355325,9606.ENSP00000359098,9606.ENSP00000360671,9606.ENSP00000361635,9606.ENSP00000362058,9606.ENSP00000381736,…	NDUFB4,DCTN6,ATP5F1E,NDUFB5,NDUFS3,UQCRC2,SOD1,ATP5PO,ATP5PD,UQCRH,NDUFV2,AP2A2,NDUFA4,PSMB5,COX7A2,SLC25A5,VDAC2,NDUFS5,ATP5F1A,COX7C,COX6C,HDAC2,UQCRB,COX4I1,DLG4,ATP5MC2
KEGG	hsa05020	Prion disease	24	263	0.4	0.0036	9606.ENSP00000184266,9606.ENSP00000243997,9606.ENSP00000259037,9606.ENSP00000262506,9606.ENSP00000263774,9606.ENSP00000268379,9606.ENSP00000270142,9606.ENSP00000289473,9606.ENSP00000290299,9606.ENSP00000301587,9606.ENSP00000309565,9606.ENSP00000327268,9606.ENSP00000339720,9606.ENSP00000355325,9606.ENSP00000359098,9606.ENSP00000360671,9606.ENSP00000361635,9606.ENSP00000362058,9606.ENSP00000381736,…	NDUFB4,ATP5F1E,NDUFB5,CSNK2A2,NDUFS3,UQCRC2,SOD1,NCF1,ATP5PO,ATP5PD,UQCRH,NDUFV2,NDUFA4,PSMB5,COX7A2,SLC25A5,VDAC2,NDUFS5,ATP5F1A,COX7C,COX6C,UQCRB,COX4I1,ATP5MC2
KEGG	hsa04714	Thermogenesis	21	226	0.41	0.0068	9606.ENSP00000184266,9606.ENSP00000243997,9606.ENSP00000259037,9606.ENSP00000263774,9606.ENSP00000268379,9606.ENSP00000290299,9606.ENSP00000300688,9606.ENSP00000301587,9606.ENSP00000309565,9606.ENSP00000327268,9606.ENSP00000339720,9606.ENSP00000359098,9606.ENSP00000362058,9606.ENSP00000369757,9606.ENSP00000381736,9606.ENSP00000425261,9606.ENSP00000425759,9606.ENSP00000429707,9606.ENSP00000430494,…	NDUFB4,ATP5F1E,NDUFB5,NDUFS3,UQCRC2,ATP5PO,ATP5MG,ATP5PD,UQCRH,NDUFV2,NDUFA4,COX7A2,NDUFS5,RPS6,ATP5F1A,COX18,COX7C,COX6C,UQCRB,COX4I1,ATP5MC2
Reactome	HSA-72706	GTP hydrolysis and joining of the 60S ribosomal subunit	82	111	1.31	1.5e-64	9606.ENSP00000216190,9606.ENSP00000220849,9606.ENSP00000222247,9606.ENSP00000225430,9606.ENSP00000230050,9606.ENSP00000248342,9606.ENSP00000253039,9606.ENSP00000253108,9606.ENSP00000259469,9606.ENSP00000261868,9606.ENSP00000262584,9606.ENSP00000270625,9606.ENSP00000272317,9606.ENSP00000274242,9606.ENSP00000278572,9606.ENSP00000289371,9606.ENSP00000294189,9606.ENSP00000296674,9606.ENSP00000307889,…	EIF3D,EIF3E,RPL18A,RPL19,RPS12,EIF3K,EIF2S3,EIF3G,RPL35,EIF3J,RPL8,RPS11,RPS27A,RPL37,RPS3,EIF5B,RPL29,RPS23,RPL13,RPL15,RPL38,RPL4,RPS15A,EIF4A2,RPS2,RPS21,RPL3,RPL27A,RPLP1,RPS3A,RPL22L1,RPL22,EIF3B,RPL12,RPL39,RPL5,RPL7A,EIF3I,RPS4X,RPL10A,EIF2S2,RPS6,RPS9,RPL13A,RPL24,RPL34,RPS29,RPL14,RPS8,RPS14,RPL31,UBA52,EIF4B,RPL23A,RPSA,RPS18,RPL6,RPL10,RPS24,RPL32,RPL23,RPL30,RPS20,EIF3H,RPLP2,EIF3F,RP…
Reactome	HSA-72737	Cap-dependent Translation Initiation	83	118	1.29	1.97e-64	9606.ENSP00000216190,9606.ENSP00000220849,9606.ENSP00000222247,9606.ENSP00000225430,9606.ENSP00000230050,9606.ENSP00000248342,9606.ENSP00000253039,9606.ENSP00000253108,9606.ENSP00000259469,9606.ENSP00000261868,9606.ENSP00000262584,9606.ENSP00000270625,9606.ENSP00000272317,9606.ENSP00000274242,9606.ENSP00000278572,9606.ENSP00000289371,9606.ENSP00000294189,9606.ENSP00000296674,9606.ENSP00000307889,…	EIF3D,EIF3E,RPL18A,RPL19,RPS12,EIF3K,EIF2S3,EIF3G,RPL35,EIF3J,RPL8,RPS11,RPS27A,RPL37,RPS3,EIF5B,RPL29,RPS23,RPL13,RPL15,RPL38,RPL4,RPS15A,EIF4A2,RPS2,RPS21,RPL3,RPL27A,RPLP1,RPS3A,RPL22L1,RPL22,EIF3B,RPL12,RPL39,RPL5,RPL7A,EIF3I,RPS4X,RPL10A,EIF2S2,RPS6,RPS9,RPL13A,RPL24,RPL34,RPS29,RPL14,RPS8,RPS14,RPL31,UBA52,EIF4B,RPL23A,RPSA,RPS18,RPL6,RPL10,RPS24,RPL32,RPL23,RPL30,RPS20,EIF3H,RPLP2,EIF3F,RP…
Reactome	HSA-156827	L13a-mediated translational silencing of Ceruloplasmin expression	81	110	1.31	3.06e-64	9606.ENSP00000216190,9606.ENSP00000220849,9606.ENSP00000222247,9606.ENSP00000225430,9606.ENSP00000230050,9606.ENSP00000248342,9606.ENSP00000253039,9606.ENSP00000253108,9606.ENSP00000259469,9606.ENSP00000261868,9606.ENSP00000262584,9606.ENSP00000270625,9606.ENSP00000272317,9606.ENSP00000274242,9606.ENSP00000278572,9606.ENSP00000294189,9606.ENSP00000296674,9606.ENSP00000307889,9606.ENSP00000309334,…	EIF3D,EIF3E,RPL18A,RPL19,RPS12,EIF3K,EIF2S3,EIF3G,RPL35,EIF3J,RPL8,RPS11,RPS27A,RPL37,RPS3,RPL29,RPS23,RPL13,RPL15,RPL38,RPL4,RPS15A,EIF4A2,RPS2,RPS21,RPL3,RPL27A,RPLP1,RPS3A,RPL22L1,RPL22,EIF3B,RPL12,RPL39,RPL5,RPL7A,EIF3I,RPS4X,RPL10A,EIF2S2,RPS6,RPS9,RPL13A,RPL24,RPL34,RPS29,RPL14,RPS8,RPS14,RPL31,UBA52,EIF4B,RPL23A,RPSA,RPS18,RPL6,RPL10,RPS24,RPL32,RPL23,RPL30,RPS20,EIF3H,RPLP2,EIF3F,RPS25,RP…
Reactome	HSA-72766	Translation	107	290	1.01	2.93e-62	9606.ENSP00000081029,9606.ENSP00000216190,9606.ENSP00000220849,9606.ENSP00000222247,9606.ENSP00000223324,9606.ENSP00000225430,9606.ENSP00000230050,9606.ENSP00000248342,9606.ENSP00000253039,9606.ENSP00000253108,9606.ENSP00000257347,9606.ENSP00000259469,9606.ENSP00000259873,9606.ENSP00000261868,9606.ENSP00000262584,9606.ENSP00000264161,9606.ENSP00000270625,9606.ENSP00000272317,9606.ENSP00000274242,…	MRPS35,EIF3D,EIF3E,RPL18A,MRPL32,RPL19,RPS12,EIF3K,EIF2S3,EIF3G,CARS2,RPL35,MRPS18B,EIF3J,RPL8,DARS1,RPS11,RPS27A,RPL37,RPS3,FARSB,MRPL17,EIF5B,RPL29,RPS23,RPL13,MRPL11,RPL15,RPL38,MRPL57,RPL4,MRPL1,MRPS31,RPS15A,MRPS33,KARS1,EIF4A2,EEF1A1,RPS2,PPA2,RPS21,RPL3,RPL27A,RPLP1,RPS3A,RPL22L1,RPL22,MRPL52,EIF3B,RPL12,RPL39,DAP3,SARS1,RPL5,MRPL41,RPL7A,EIF3I,RPS4X,RPL10A,EIF2S2,RPS6,RPS9,RPL13A,EEF1B2,R…
Reactome	HSA-72689	Formation of a pool of free 40S subunits	77	100	1.33	3.76e-62	9606.ENSP00000216190,9606.ENSP00000220849,9606.ENSP00000222247,9606.ENSP00000225430,9606.ENSP00000230050,9606.ENSP00000248342,9606.ENSP00000253108,9606.ENSP00000259469,9606.ENSP00000261868,9606.ENSP00000262584,9606.ENSP00000270625,9606.ENSP00000272317,9606.ENSP00000274242,9606.ENSP00000278572,9606.ENSP00000294189,9606.ENSP00000296674,9606.ENSP00000307889,9606.ENSP00000309334,9606.ENSP00000309830,…	EIF3D,EIF3E,RPL18A,RPL19,RPS12,EIF3K,EIF3G,RPL35,EIF3J,RPL8,RPS11,RPS27A,RPL37,RPS3,RPL29,RPS23,RPL13,RPL15,RPL38,RPL4,RPS15A,RPS2,RPS21,RPL3,RPL27A,RPLP1,RPS3A,RPL22L1,RPL22,EIF3B,RPL12,RPL39,RPL5,RPL7A,EIF3I,RPS4X,RPL10A,RPS6,RPS9,RPL13A,RPL24,RPL34,RPS29,RPL14,RPS8,RPS14,RPL31,UBA52,RPL23A,RPSA,RPS18,RPL6,RPL10,RPS24,RPL32,RPL23,RPL30,RPS20,EIF3H,RPLP2,EIF3F,RPS25,RPS13,EIF3M,RPL18,RPL28,RPL36…
Reactome	HSA-156842	Eukaryotic Translation Elongation	69	92	1.32	5.87e-55	9606.ENSP00000222247,9606.ENSP00000225430,9606.ENSP00000230050,9606.ENSP00000259469,9606.ENSP00000262584,9606.ENSP00000270625,9606.ENSP00000272317,9606.ENSP00000274242,9606.ENSP00000278572,9606.ENSP00000294189,9606.ENSP00000296674,9606.ENSP00000307889,9606.ENSP00000309334,9606.ENSP00000309830,9606.ENSP00000311430,9606.ENSP00000318646,9606.ENSP00000339063,9606.ENSP00000341885,9606.ENSP00000345957,…	RPL18A,RPL19,RPS12,RPL35,RPL8,RPS11,RPS27A,RPL37,RPS3,RPL29,RPS23,RPL13,RPL15,RPL38,RPL4,RPS15A,EEF1A1,RPS2,RPS21,RPL3,RPL27A,RPLP1,RPS3A,RPL22L1,RPL22,RPL12,RPL39,RPL5,RPL7A,RPS4X,RPL10A,RPS6,RPS9,RPL13A,EEF1B2,RPL24,RPL34,RPS29,RPL14,RPS8,RPS14,RPL31,UBA52,RPL23A,RPSA,RPS18,RPL6,EEF1D,RPL10,RPS24,RPL32,RPL23,RPL30,RPS20,RPLP2,RPS25,RPS13,RPL18,RPL28,RPL36,RPL27,RPS15,RPS19,RPS28,RPS5,RPS7,RPL35…
Reactome	HSA-156902	Peptide chain elongation	67	88	1.32	1.15e-53	9606.ENSP00000222247,9606.ENSP00000225430,9606.ENSP00000230050,9606.ENSP00000259469,9606.ENSP00000262584,9606.ENSP00000270625,9606.ENSP00000272317,9606.ENSP00000274242,9606.ENSP00000278572,9606.ENSP00000294189,9606.ENSP00000296674,9606.ENSP00000307889,9606.ENSP00000309334,9606.ENSP00000309830,9606.ENSP00000311430,9606.ENSP00000318646,9606.ENSP00000339063,9606.ENSP00000341885,9606.ENSP00000345957,…	RPL18A,RPL19,RPS12,RPL35,RPL8,RPS11,RPS27A,RPL37,RPS3,RPL29,RPS23,RPL13,RPL15,RPL38,RPL4,RPS15A,EEF1A1,RPS2,RPS21,RPL3,RPL27A,RPLP1,RPS3A,RPL22L1,RPL22,RPL12,RPL39,RPL5,RPL7A,RPS4X,RPL10A,RPS6,RPS9,RPL13A,RPL24,RPL34,RPS29,RPL14,RPS8,RPS14,RPL31,UBA52,RPL23A,RPSA,RPS18,RPL6,RPL10,RPS24,RPL32,RPL23,RPL30,RPS20,RPLP2,RPS25,RPS13,RPL18,RPL28,RPL36,RPL27,RPS15,RPS19,RPS28,RPS5,RPS7,RPL35A,RPL11,RPS27
Reactome	HSA-2408557	Selenocysteine synthesis	67	92	1.3	8.25e-53	9606.ENSP00000222247,9606.ENSP00000225430,9606.ENSP00000230050,9606.ENSP00000259469,9606.ENSP00000262584,9606.ENSP00000270625,9606.ENSP00000272317,9606.ENSP00000274242,9606.ENSP00000278572,9606.ENSP00000294189,9606.ENSP00000296674,9606.ENSP00000307889,9606.ENSP00000309334,9606.ENSP00000309830,9606.ENSP00000311430,9606.ENSP00000318646,9606.ENSP00000341885,9606.ENSP00000345957,9606.ENSP00000346001,…	RPL18A,RPL19,RPS12,RPL35,RPL8,RPS11,RPS27A,RPL37,RPS3,RPL29,RPS23,RPL13,RPL15,RPL38,RPL4,RPS15A,RPS2,RPS21,RPL3,RPL27A,RPLP1,RPS3A,RPL22L1,RPL22,RPL12,RPL39,SARS1,RPL5,RPL7A,RPS4X,RPL10A,RPS6,RPS9,RPL13A,RPL24,RPL34,RPS29,RPL14,RPS8,RPS14,RPL31,UBA52,RPL23A,RPSA,RPS18,RPL6,RPL10,RPS24,RPL32,RPL23,RPL30,RPS20,RPLP2,RPS25,RPS13,RPL18,RPL28,RPL36,RPL27,RPS15,RPS19,RPS28,RPS5,RPS7,RPL35A,RPL11,RPS27
Reactome	HSA-192823	Viral mRNA Translation	66	88	1.32	1.25e-52	9606.ENSP00000222247,9606.ENSP00000225430,9606.ENSP00000230050,9606.ENSP00000259469,9606.ENSP00000262584,9606.ENSP00000270625,9606.ENSP00000272317,9606.ENSP00000274242,9606.ENSP00000278572,9606.ENSP00000294189,9606.ENSP00000296674,9606.ENSP00000307889,9606.ENSP00000309334,9606.ENSP00000309830,9606.ENSP00000311430,9606.ENSP00000318646,9606.ENSP00000341885,9606.ENSP00000345957,9606.ENSP00000346001,…	RPL18A,RPL19,RPS12,RPL35,RPL8,RPS11,RPS27A,RPL37,RPS3,RPL29,RPS23,RPL13,RPL15,RPL38,RPL4,RPS15A,RPS2,RPS21,RPL3,RPL27A,RPLP1,RPS3A,RPL22L1,RPL22,RPL12,RPL39,RPL5,RPL7A,RPS4X,RPL10A,RPS6,RPS9,RPL13A,RPL24,RPL34,RPS29,RPL14,RPS8,RPS14,RPL31,UBA52,RPL23A,RPSA,RPS18,RPL6,RPL10,RPS24,RPL32,RPL23,RPL30,RPS20,RPLP2,RPS25,RPS13,RPL18,RPL28,RPL36,RPL27,RPS15,RPS19,RPS28,RPS5,RPS7,RPL35A,RPL11,RPS27
Reactome	HSA-975956	Nonsense Mediated Decay (NMD) independent of the Exon Junction Complex (EJC)	67	94	1.3	1.87e-52	9606.ENSP00000222247,9606.ENSP00000225430,9606.ENSP00000230050,9606.ENSP00000259469,9606.ENSP00000262584,9606.ENSP00000270625,9606.ENSP00000272317,9606.ENSP00000274242,9606.ENSP00000278572,9606.ENSP00000294189,9606.ENSP00000296674,9606.ENSP00000307889,9606.ENSP00000309334,9606.ENSP00000309830,9606.ENSP00000311430,9606.ENSP00000318646,9606.ENSP00000326806,9606.ENSP00000341885,9606.ENSP00000345957,…	RPL18A,RPL19,RPS12,RPL35,RPL8,RPS11,RPS27A,RPL37,RPS3,RPL29,RPS23,RPL13,RPL15,RPL38,RPL4,RPS15A,NCBP2,RPS2,RPS21,RPL3,RPL27A,RPLP1,RPS3A,RPL22L1,RPL22,RPL12,RPL39,RPL5,RPL7A,RPS4X,RPL10A,RPS6,RPS9,RPL13A,RPL24,RPL34,RPS29,RPL14,RPS8,RPS14,RPL31,UBA52,RPL23A,RPSA,RPS18,RPL6,RPL10,RPS24,RPL32,RPL23,RPL30,RPS20,RPLP2,RPS25,RPS13,RPL18,RPL28,RPL36,RPL27,RPS15,RPS19,RPS28,RPS5,RPS7,RPL35A,RPL11,RPS27
Reactome	HSA-9633012	Response of EIF2AK4 (GCN2) to amino acid deficiency	68	100	1.28	2.56e-52	9606.ENSP00000222247,9606.ENSP00000225430,9606.ENSP00000230050,9606.ENSP00000253039,9606.ENSP00000259469,9606.ENSP00000262584,9606.ENSP00000270625,9606.ENSP00000272317,9606.ENSP00000274242,9606.ENSP00000278572,9606.ENSP00000294189,9606.ENSP00000296674,9606.ENSP00000307889,9606.ENSP00000309334,9606.ENSP00000309830,9606.ENSP00000311430,9606.ENSP00000318646,9606.ENSP00000341885,9606.ENSP00000345957,…	RPL18A,RPL19,RPS12,EIF2S3,RPL35,RPL8,RPS11,RPS27A,RPL37,RPS3,RPL29,RPS23,RPL13,RPL15,RPL38,RPL4,RPS15A,RPS2,RPS21,RPL3,RPL27A,RPLP1,RPS3A,RPL22L1,RPL22,RPL12,RPL39,RPL5,RPL7A,RPS4X,RPL10A,EIF2S2,RPS6,RPS9,RPL13A,RPL24,RPL34,RPS29,RPL14,RPS8,RPS14,RPL31,UBA52,RPL23A,RPSA,RPS18,RPL6,RPL10,RPS24,RPL32,RPL23,RPL30,RPS20,RPLP2,RPS25,RPS13,RPL18,RPL28,RPL36,RPL27,RPS15,RPS19,RPS28,RPS5,RPS7,RPL35A,RPL1…
Reactome	HSA-72764	Eukaryotic Translation Termination	66	92	1.3	7.56e-52	9606.ENSP00000222247,9606.ENSP00000225430,9606.ENSP00000230050,9606.ENSP00000259469,9606.ENSP00000262584,9606.ENSP00000270625,9606.ENSP00000272317,9606.ENSP00000274242,9606.ENSP00000278572,9606.ENSP00000294189,9606.ENSP00000296674,9606.ENSP00000307889,9606.ENSP00000309334,9606.ENSP00000309830,9606.ENSP00000311430,9606.ENSP00000318646,9606.ENSP00000341885,9606.ENSP00000345957,9606.ENSP00000346001,…	RPL18A,RPL19,RPS12,RPL35,RPL8,RPS11,RPS27A,RPL37,RPS3,RPL29,RPS23,RPL13,RPL15,RPL38,RPL4,RPS15A,RPS2,RPS21,RPL3,RPL27A,RPLP1,RPS3A,RPL22L1,RPL22,RPL12,RPL39,RPL5,RPL7A,RPS4X,RPL10A,RPS6,RPS9,RPL13A,RPL24,RPL34,RPS29,RPL14,RPS8,RPS14,RPL31,UBA52,RPL23A,RPSA,RPS18,RPL6,RPL10,RPS24,RPL32,RPL23,RPL30,RPS20,RPLP2,RPS25,RPS13,RPL18,RPL28,RPL36,RPL27,RPS15,RPS19,RPS28,RPS5,RPS7,RPL35A,RPL11,RPS27
Reactome	HSA-6791226	Major pathway of rRNA processing in the nucleolus and cytosol	80	181	1.09	5.79e-51	9606.ENSP00000221233,9606.ENSP00000221801,9606.ENSP00000222247,9606.ENSP00000225430,9606.ENSP00000230050,9606.ENSP00000244230,9606.ENSP00000259239,9606.ENSP00000259469,9606.ENSP00000262584,9606.ENSP00000268802,9606.ENSP00000270625,9606.ENSP00000272317,9606.ENSP00000274242,9606.ENSP00000278572,9606.ENSP00000283109,9606.ENSP00000294189,9606.ENSP00000296674,9606.ENSP00000307889,9606.ENSP00000308179,…	EXOSC5,FBL,RPL18A,RPL19,RPS12,MPHOSPH10,IMP4,RPL35,RPL8,NOB1,RPS11,RPS27A,RPL37,RPS3,RIOK2,RPL29,RPS23,RPL13,WDR3,RPL15,RPL38,RPL4,RPS15A,RPS2,FCF1,RPS21,RPL3,RPL27A,RPLP1,RPS3A,RPL22L1,RPL22,PES1,DDX47,RPL12,RPL39,RPL5,RPL7A,EXOSC2,RPS4X,RPL10A,LAS1L,NOL9,RPS6,RPS9,RPL13A,RPL24,RPL34,RPS29,RPL14,RPS8,RPS14,RPL31,UBA52,RPL23A,RPSA,RPS18,BUD23,RPL6,RPL10,RPS24,RPL32,RPL23,RPL30,RPS20,RPLP2,RPS25,R…
Reactome	HSA-2408522	Selenoamino acid metabolism	69	115	1.22	1.65e-50	9606.ENSP00000222247,9606.ENSP00000225430,9606.ENSP00000230050,9606.ENSP00000259469,9606.ENSP00000262584,9606.ENSP00000264161,9606.ENSP00000270625,9606.ENSP00000272317,9606.ENSP00000274242,9606.ENSP00000278572,9606.ENSP00000294189,9606.ENSP00000296674,9606.ENSP00000307889,9606.ENSP00000309334,9606.ENSP00000309830,9606.ENSP00000311430,9606.ENSP00000318646,9606.ENSP00000325448,9606.ENSP00000341885,…	RPL18A,RPL19,RPS12,RPL35,RPL8,DARS1,RPS11,RPS27A,RPL37,RPS3,RPL29,RPS23,RPL13,RPL15,RPL38,RPL4,RPS15A,KARS1,RPS2,RPS21,RPL3,RPL27A,RPLP1,RPS3A,RPL22L1,RPL22,RPL12,RPL39,SARS1,RPL5,RPL7A,RPS4X,RPL10A,RPS6,RPS9,RPL13A,RPL24,RPL34,RPS29,RPL14,RPS8,RPS14,RPL31,UBA52,RPL23A,RPSA,RPS18,RPL6,RPL10,RPS24,RPL32,RPL23,RPL30,RPS20,RPLP2,RPS25,RPS13,RPL18,RPL28,RPL36,RPL27,RPS15,RPS19,RPS28,RPS5,RPS7,RPL35A,…
Reactome	HSA-72312	rRNA processing	82	201	1.05	3.44e-50	9606.ENSP00000221233,9606.ENSP00000221801,9606.ENSP00000222247,9606.ENSP00000225430,9606.ENSP00000230050,9606.ENSP00000244230,9606.ENSP00000259239,9606.ENSP00000259469,9606.ENSP00000262584,9606.ENSP00000268802,9606.ENSP00000270625,9606.ENSP00000272317,9606.ENSP00000274242,9606.ENSP00000278572,9606.ENSP00000283109,9606.ENSP00000294189,9606.ENSP00000296674,9606.ENSP00000307889,9606.ENSP00000308179,…	EXOSC5,FBL,RPL18A,RPL19,RPS12,MPHOSPH10,IMP4,RPL35,RPL8,NOB1,RPS11,RPS27A,RPL37,RPS3,RIOK2,RPL29,RPS23,RPL13,WDR3,RPL15,RPL38,RPL4,TRMT10C,RPS15A,RPS2,FCF1,RPS21,RPL3,RPL27A,RPLP1,RPS3A,RPL22L1,RPL22,PES1,DDX47,RPL12,RPL39,RPL5,RPL7A,EXOSC2,RPS4X,RPL10A,LAS1L,NOL9,RPS6,RPS9,RPL13A,RPL24,RPL34,RPS29,RPL14,RPS8,RPS14,RPL31,UBA52,RPL23A,RPSA,RPS18,BUD23,RPL6,RPL10,RPS24,RPL32,RPL23,RPL30,RPS20,RPLP2…
Reactome	HSA-975957	Nonsense Mediated Decay (NMD) enhanced by the Exon Junction Complex (EJC)	68	114	1.22	1.11e-49	9606.ENSP00000222247,9606.ENSP00000225430,9606.ENSP00000230050,9606.ENSP00000259469,9606.ENSP00000262584,9606.ENSP00000270066,9606.ENSP00000270625,9606.ENSP00000272317,9606.ENSP00000274242,9606.ENSP00000278572,9606.ENSP00000294189,9606.ENSP00000296674,9606.ENSP00000307889,9606.ENSP00000309334,9606.ENSP00000309830,9606.ENSP00000311430,9606.ENSP00000318646,9606.ENSP00000326806,9606.ENSP00000341885,…	RPL18A,RPL19,RPS12,RPL35,RPL8,SMG9,RPS11,RPS27A,RPL37,RPS3,RPL29,RPS23,RPL13,RPL15,RPL38,RPL4,RPS15A,NCBP2,RPS2,RPS21,RPL3,RPL27A,RPLP1,RPS3A,RPL22L1,RPL22,RPL12,RPL39,RPL5,RPL7A,RPS4X,RPL10A,RPS6,RPS9,RPL13A,RPL24,RPL34,RPS29,RPL14,RPS8,RPS14,RPL31,UBA52,RPL23A,RPSA,RPS18,RPL6,RPL10,RPS24,RPL32,RPL23,RPL30,RPS20,RPLP2,RPS25,RPS13,RPL18,RPL28,RPL36,RPL27,RPS15,RPS19,RPS28,RPS5,RPS7,RPL35A,RPL11,R…
Reactome	HSA-8953854	Metabolism of RNA	132	705	0.71	1.6e-48	9606.ENSP00000206542,9606.ENSP00000215829,9606.ENSP00000221233,9606.ENSP00000221801,9606.ENSP00000222247,9606.ENSP00000225430,9606.ENSP00000230050,9606.ENSP00000231198,9606.ENSP00000236273,9606.ENSP00000244230,9606.ENSP00000249299,9606.ENSP00000250237,9606.ENSP00000254193,9606.ENSP00000254998,9606.ENSP00000259239,9606.ENSP00000259469,9606.ENSP00000261600,9606.ENSP00000261700,9606.ENSP00000262584,…	OSGEP,SNRPD3,EXOSC5,FBL,RPL18A,RPL19,RPS12,THG1L,SYF2,MPHOSPH10,LSM8,QTRT1,SNRPA1,NXT1,IMP4,RPL35,THOC1,RTRAF,RPL8,FAM32A,PRPF6,NOB1,TXNL4A,SMG9,RPS11,RPS27A,RPL37,RPS3,RIOK2,PPIL3,RPL29,RPS23,SNRPD1,RPL13,WDR3,RPL15,RPL38,RPL4,TRMT10C,HNRNPD,RPS15A,GEMIN4,EIF4A2,THOC6,NCBP2,TRMT11,RBMX2,GTF2F2,HNRNPA1,RPS2,SNRPD2,FCF1,RPS21,RPL3,RPL27A,RPLP1,RPS3A,RPL22L1,RPL22,PES1,HNRNPH1,DDX47,PCBP2,RPL12,RPL…
Reactome	HSA-1799339	SRP-dependent cotranslational protein targeting to membrane	66	110	1.22	2.21e-48	9606.ENSP00000222247,9606.ENSP00000225430,9606.ENSP00000230050,9606.ENSP00000259469,9606.ENSP00000262584,9606.ENSP00000270625,9606.ENSP00000272317,9606.ENSP00000274242,9606.ENSP00000278572,9606.ENSP00000294189,9606.ENSP00000296674,9606.ENSP00000307889,9606.ENSP00000309334,9606.ENSP00000309830,9606.ENSP00000311430,9606.ENSP00000318646,9606.ENSP00000341885,9606.ENSP00000345957,9606.ENSP00000346001,…	RPL18A,RPL19,RPS12,RPL35,RPL8,RPS11,RPS27A,RPL37,RPS3,RPL29,RPS23,RPL13,RPL15,RPL38,RPL4,RPS15A,RPS2,RPS21,RPL3,RPL27A,RPLP1,RPS3A,RPL22L1,RPL22,RPL12,RPL39,RPL5,RPL7A,RPS4X,RPL10A,RPS6,RPS9,RPL13A,RPL24,RPL34,RPS29,RPL14,RPS8,RPS14,RPL31,UBA52,RPL23A,RPSA,RPS18,RPL6,RPL10,RPS24,RPL32,RPL23,RPL30,RPS20,RPLP2,RPS25,RPS13,RPL18,RPL28,RPL36,RPL27,RPS15,RPS19,RPS28,RPS5,RPS7,RPL35A,RPL11,RPS27
Reactome	HSA-9711097	Cellular response to starvation	71	155	1.1	4.99e-46	9606.ENSP00000222247,9606.ENSP00000225430,9606.ENSP00000230050,9606.ENSP00000253039,9606.ENSP00000259469,9606.ENSP00000262584,9606.ENSP00000270625,9606.ENSP00000272317,9606.ENSP00000274242,9606.ENSP00000278572,9606.ENSP00000294189,9606.ENSP00000296674,9606.ENSP00000307889,9606.ENSP00000309334,9606.ENSP00000309830,9606.ENSP00000311430,9606.ENSP00000318646,9606.ENSP00000341885,9606.ENSP00000345957,…	RPL18A,RPL19,RPS12,EIF2S3,RPL35,RPL8,RPS11,RPS27A,RPL37,RPS3,RPL29,RPS23,RPL13,RPL15,RPL38,RPL4,RPS15A,RPS2,RPS21,RPL3,RPL27A,RPLP1,RPS3A,RPL22L1,RPL22,RPL12,RPL39,RPL5,RPL7A,RPS4X,RPL10A,ATP6V1G1,EIF2S2,RPS6,RPS9,RPL13A,RPL24,RPL34,RPS29,RPL14,RPS8,RPS14,RPL31,UBA52,RPL23A,RPSA,RPS18,RPL6,ATP6V0E2,RPL10,RPS24,RPL32,RPL23,LAMTOR3,RPL30,RPS20,RPLP2,RPS25,RPS13,RPL18,RPL28,RPL36,RPL27,RPS15,RPS19,R…
Reactome	HSA-168273	Influenza Viral RNA Transcription and Replication	67	135	1.14	4.13e-45	9606.ENSP00000222247,9606.ENSP00000225430,9606.ENSP00000230050,9606.ENSP00000259469,9606.ENSP00000262584,9606.ENSP00000270625,9606.ENSP00000272317,9606.ENSP00000274242,9606.ENSP00000278572,9606.ENSP00000294189,9606.ENSP00000296674,9606.ENSP00000307889,9606.ENSP00000309334,9606.ENSP00000309830,9606.ENSP00000311430,9606.ENSP00000318646,9606.ENSP00000340823,9606.ENSP00000341885,9606.ENSP00000345957,…	RPL18A,RPL19,RPS12,RPL35,RPL8,RPS11,RPS27A,RPL37,RPS3,RPL29,RPS23,RPL13,RPL15,RPL38,RPL4,RPS15A,GTF2F2,RPS2,RPS21,RPL3,RPL27A,RPLP1,RPS3A,RPL22L1,RPL22,RPL12,RPL39,RPL5,RPL7A,RPS4X,RPL10A,RPS6,RPS9,RPL13A,RPL24,RPL34,RPS29,RPL14,RPS8,RPS14,RPL31,UBA52,RPL23A,RPSA,RPS18,RPL6,RPL10,RPS24,RPL32,RPL23,RPL30,RPS20,RPLP2,RPS25,RPS13,RPL18,RPL28,RPL36,RPL27,RPS15,RPS19,RPS28,RPS5,RPS7,RPL35A,RPL11,RPS27
Reactome	HSA-9010553	Regulation of expression of SLITs and ROBOs	68	169	1.05	3.53e-41	9606.ENSP00000222247,9606.ENSP00000225430,9606.ENSP00000230050,9606.ENSP00000259469,9606.ENSP00000262584,9606.ENSP00000270625,9606.ENSP00000272317,9606.ENSP00000274242,9606.ENSP00000278572,9606.ENSP00000294189,9606.ENSP00000296674,9606.ENSP00000307889,9606.ENSP00000309334,9606.ENSP00000309830,9606.ENSP00000311430,9606.ENSP00000318646,9606.ENSP00000326806,9606.ENSP00000341885,9606.ENSP00000345957,…	RPL18A,RPL19,RPS12,RPL35,RPL8,RPS11,RPS27A,RPL37,RPS3,RPL29,RPS23,RPL13,RPL15,RPL38,RPL4,RPS15A,NCBP2,RPS2,RPS21,RPL3,RPL27A,RPLP1,RPS3A,RPL22L1,RPL22,RPL12,RPL39,PSMB5,RPL5,RPL7A,RPS4X,RPL10A,RPS6,RPS9,RPL13A,RPL24,RPL34,RPS29,RPL14,RPS8,RPS14,RPL31,UBA52,RPL23A,RPSA,RPS18,RPL6,RPL10,RPS24,RPL32,RPL23,RPL30,RPS20,RPLP2,RPS25,RPS13,RPL18,RPL28,RPL36,RPL27,RPS15,RPS19,RPS28,RPS5,RPS7,RPL35A,RPL11,…
Reactome	HSA-72649	Translation initiation complex formation	42	58	1.3	6.36e-33	9606.ENSP00000216190,9606.ENSP00000220849,9606.ENSP00000230050,9606.ENSP00000248342,9606.ENSP00000253039,9606.ENSP00000253108,9606.ENSP00000261868,9606.ENSP00000270625,9606.ENSP00000272317,9606.ENSP00000278572,9606.ENSP00000296674,9606.ENSP00000318646,9606.ENSP00000326381,9606.ENSP00000341885,9606.ENSP00000345957,9606.ENSP00000346050,9606.ENSP00000354125,9606.ENSP00000362688,9606.ENSP00000362744,…	EIF3D,EIF3E,RPS12,EIF3K,EIF2S3,EIF3G,EIF3J,RPS11,RPS27A,RPS3,RPS23,RPS15A,EIF4A2,RPS2,RPS21,RPS3A,EIF3B,EIF3I,RPS4X,EIF2S2,RPS6,RPS9,RPS29,RPS8,RPS14,EIF4B,RPSA,RPS18,RPS24,RPS20,EIF3H,EIF3F,RPS25,RPS13,EIF3M,RPS15,RPS19,RPS28,RPS5,RPS7,RPS27,EIF3L
Reactome	HSA-72702	Ribosomal scanning and start codon recognition	42	58	1.3	6.36e-33	9606.ENSP00000216190,9606.ENSP00000220849,9606.ENSP00000230050,9606.ENSP00000248342,9606.ENSP00000253039,9606.ENSP00000253108,9606.ENSP00000261868,9606.ENSP00000270625,9606.ENSP00000272317,9606.ENSP00000278572,9606.ENSP00000296674,9606.ENSP00000318646,9606.ENSP00000326381,9606.ENSP00000341885,9606.ENSP00000345957,9606.ENSP00000346050,9606.ENSP00000354125,9606.ENSP00000362688,9606.ENSP00000362744,…	EIF3D,EIF3E,RPS12,EIF3K,EIF2S3,EIF3G,EIF3J,RPS11,RPS27A,RPS3,RPS23,RPS15A,EIF4A2,RPS2,RPS21,RPS3A,EIF3B,EIF3I,RPS4X,EIF2S2,RPS6,RPS9,RPS29,RPS8,RPS14,EIF4B,RPSA,RPS18,RPS24,RPS20,EIF3H,EIF3F,RPS25,RPS13,EIF3M,RPS15,RPS19,RPS28,RPS5,RPS7,RPS27,EIF3L
Reactome	HSA-72695	Formation of the ternary complex, and subsequently, the 43S complex	40	51	1.34	2.5e-32	9606.ENSP00000216190,9606.ENSP00000220849,9606.ENSP00000230050,9606.ENSP00000248342,9606.ENSP00000253039,9606.ENSP00000253108,9606.ENSP00000261868,9606.ENSP00000270625,9606.ENSP00000272317,9606.ENSP00000278572,9606.ENSP00000296674,9606.ENSP00000318646,9606.ENSP00000341885,9606.ENSP00000345957,9606.ENSP00000346050,9606.ENSP00000354125,9606.ENSP00000362688,9606.ENSP00000362744,9606.ENSP00000364119,…	EIF3D,EIF3E,RPS12,EIF3K,EIF2S3,EIF3G,EIF3J,RPS11,RPS27A,RPS3,RPS23,RPS15A,RPS2,RPS21,RPS3A,EIF3B,EIF3I,RPS4X,EIF2S2,RPS6,RPS9,RPS29,RPS8,RPS14,RPSA,RPS18,RPS24,RPS20,EIF3H,EIF3F,RPS25,RPS13,EIF3M,RPS15,RPS19,RPS28,RPS5,RPS7,RPS27,EIF3L
Reactome	HSA-71291	Metabolism of amino acids and derivatives	74	368	0.75	4.95e-28	9606.ENSP00000222247,9606.ENSP00000225430,9606.ENSP00000230050,9606.ENSP00000259469,9606.ENSP00000262584,9606.ENSP00000264161,9606.ENSP00000265594,9606.ENSP00000270625,9606.ENSP00000272317,9606.ENSP00000274242,9606.ENSP00000278572,9606.ENSP00000294189,9606.ENSP00000296674,9606.ENSP00000307889,9606.ENSP00000309334,9606.ENSP00000309830,9606.ENSP00000311430,9606.ENSP00000318646,9606.ENSP00000325448,…	RPL18A,RPL19,RPS12,RPL35,RPL8,DARS1,MCCC1,RPS11,RPS27A,RPL37,RPS3,RPL29,RPS23,RPL13,RPL15,RPL38,RPL4,RPS15A,KARS1,ADI1,RPS2,RPS21,RPL3,RPL27A,RPLP1,RPS3A,RPL22L1,RPL22,RPL12,RPL39,PSMB5,SARS1,RPL5,RPL7A,RPS4X,RPL10A,PDHA1,RPS6,RPS9,RPL13A,RPL24,RPL34,RPS29,RPL14,RPS8,RPS14,RPL31,UBA52,RPL23A,RPSA,RPS18,RPL6,RPL10,RPS24,RPL32,RPL23,RPL30,RPS20,RPLP2,RPS25,RPS13,RPL18,RPL28,RPL36,RPL27,RPS15,RPS19,…
Reactome	HSA-8953897	Cellular responses to stimuli	105	760	0.58	6.05e-28	9606.ENSP00000216218,9606.ENSP00000221114,9606.ENSP00000221233,9606.ENSP00000222247,9606.ENSP00000223129,9606.ENSP00000225430,9606.ENSP00000230050,9606.ENSP00000231487,9606.ENSP00000253039,9606.ENSP00000254846,9606.ENSP00000257904,9606.ENSP00000259469,9606.ENSP00000262506,9606.ENSP00000262584,9606.ENSP00000264335,9606.ENSP00000270142,9606.ENSP00000270625,9606.ENSP00000270776,9606.ENSP00000272317,…	ST13,DCTN6,EXOSC5,RPL18A,RPA3,RPL19,RPS12,SKP1,EIF2S3,KDM6B,CDK4,RPL35,CSNK2A2,RPL8,YWHAE,SOD1,RPS11,PGD,RPS27A,RPL37,HIKESHI,RPS3,NCF1,RPL29,HSPA4L,RPS23,PRDX2,RPL13,RPL15,RPL38,RPL4,RPS15A,NPAS2,EEF1A1,NDUFA4,RPS2,H1-0,RPS21,RPL3,RPL27A,RPLP1,RPS3A,RPL22L1,RPL22,RPL12,RPL39,PSMB5,RPL5,RPL7A,EXOSC2,RPS4X,RPL10A,TLR4,ATP6V1G1,EIF2S2,DNAJC2,RPS6,RPS9,RPL13A,RPL24,MT1X,RPL34,RPS29,RPL14,RPS8,NFE2L2…
Reactome	HSA-2262752	Cellular responses to stress	104	747	0.59	6.43e-28	9606.ENSP00000216218,9606.ENSP00000221114,9606.ENSP00000221233,9606.ENSP00000222247,9606.ENSP00000223129,9606.ENSP00000225430,9606.ENSP00000230050,9606.ENSP00000231487,9606.ENSP00000253039,9606.ENSP00000254846,9606.ENSP00000257904,9606.ENSP00000259469,9606.ENSP00000262506,9606.ENSP00000262584,9606.ENSP00000264335,9606.ENSP00000270142,9606.ENSP00000270625,9606.ENSP00000270776,9606.ENSP00000272317,…	ST13,DCTN6,EXOSC5,RPL18A,RPA3,RPL19,RPS12,SKP1,EIF2S3,KDM6B,CDK4,RPL35,CSNK2A2,RPL8,YWHAE,SOD1,RPS11,PGD,RPS27A,RPL37,HIKESHI,RPS3,NCF1,RPL29,HSPA4L,RPS23,PRDX2,RPL13,RPL15,RPL38,RPL4,RPS15A,NPAS2,EEF1A1,NDUFA4,RPS2,H1-0,RPS21,RPL3,RPL27A,RPLP1,RPS3A,RPL22L1,RPL22,RPL12,RPL39,PSMB5,RPL5,RPL7A,EXOSC2,RPS4X,RPL10A,TLR4,ATP6V1G1,EIF2S2,DNAJC2,RPS6,RPS9,RPL13A,RPL24,RPL34,RPS29,RPL14,RPS8,NFE2L2,UBE2…
Reactome	HSA-9754678	SARS-CoV-2 modulates host translation machinery	33	49	1.27	4.5e-25	9606.ENSP00000215829,9606.ENSP00000230050,9606.ENSP00000270625,9606.ENSP00000272317,9606.ENSP00000278572,9606.ENSP00000296674,9606.ENSP00000300413,9606.ENSP00000318646,9606.ENSP00000321706,9606.ENSP00000341885,9606.ENSP00000342374,9606.ENSP00000345957,9606.ENSP00000346050,9606.ENSP00000362744,9606.ENSP00000369757,9606.ENSP00000370083,9606.ENSP00000375632,9606.ENSP00000379339,9606.ENSP00000379888,…	SNRPD3,RPS12,RPS11,RPS27A,RPS3,RPS23,SNRPD1,RPS15A,GEMIN4,RPS2,SNRPD2,RPS21,RPS3A,RPS4X,RPS6,SMN1,RPS9,RPS29,RPS8,RPS14,RPSA,RPS18,SNRPE,RPS24,RPS20,RPS25,RPS13,RPS15,RPS19,RPS28,RPS5,RPS7,RPS27
Reactome	HSA-5663205	Infectious disease	108	917	0.51	1.25e-23	9606.ENSP00000215095,9606.ENSP00000215829,9606.ENSP00000222247,9606.ENSP00000225430,9606.ENSP00000230050,9606.ENSP00000231487,9606.ENSP00000253024,9606.ENSP00000259469,9606.ENSP00000260010,9606.ENSP00000262584,9606.ENSP00000263274,9606.ENSP00000264335,9606.ENSP00000269886,9606.ENSP00000270625,9606.ENSP00000272317,9606.ENSP00000274242,9606.ENSP00000278412,9606.ENSP00000278572,9606.ENSP00000292079,…	STX1B,SNRPD3,RPL18A,RPL19,RPS12,SKP1,TRIM28,RPL35,TLR2,RPL8,LIG1,YWHAE,SH3GL1,RPS11,RPS27A,RPL37,SSRP1,RPS3,FXYD2,NCKIPSD,RPL29,RPS23,NPM1,SNRPD1,RPL13,RPL15,RPL38,ISCU,RPL4,RPS15A,IMPDH2,GEMIN4,NCBP2,AP2A2,MGAT4B,EEF1A1,GANAB,GTF2F2,PTK2,HNRNPA1,RPS2,SNRPD2,RPS21,RPL3,RPL27A,RPLP1,RPS3A,RPL22L1,RPL22,UBE2I,PCBP2,RPL12,RPL39,PSMB5,NFKB2,RPL5,SLC25A5,RPL7A,RPS4X,RPL10A,RPS6,SMN1,TAF9,GNG7,RPS9,RPL…
Reactome	HSA-9735869	SARS-CoV-1 modulates host translation machinery	29	36	1.35	1.46e-23	9606.ENSP00000230050,9606.ENSP00000270625,9606.ENSP00000272317,9606.ENSP00000278572,9606.ENSP00000296674,9606.ENSP00000318646,9606.ENSP00000339063,9606.ENSP00000341826,9606.ENSP00000341885,9606.ENSP00000345957,9606.ENSP00000346050,9606.ENSP00000362744,9606.ENSP00000369757,9606.ENSP00000375632,9606.ENSP00000379339,9606.ENSP00000379888,9606.ENSP00000385958,9606.ENSP00000389351,9606.ENSP00000393241,…	RPS12,RPS11,RPS27A,RPS3,RPS23,RPS15A,EEF1A1,HNRNPA1,RPS2,RPS21,RPS3A,RPS4X,RPS6,RPS9,RPS29,RPS8,RPS14,RPSA,RPS18,RPS24,RPS20,RPS25,RPS13,RPS15,RPS19,RPS28,RPS5,RPS7,RPS27
Reactome	HSA-9692914	SARS-CoV-1-host interactions	35	95	1.01	6.8e-20	9606.ENSP00000230050,9606.ENSP00000264335,9606.ENSP00000270625,9606.ENSP00000272317,9606.ENSP00000278572,9606.ENSP00000296674,9606.ENSP00000296930,9606.ENSP00000318646,9606.ENSP00000339063,9606.ENSP00000341826,9606.ENSP00000341885,9606.ENSP00000345957,9606.ENSP00000346050,9606.ENSP00000348056,9606.ENSP00000352438,9606.ENSP00000362744,9606.ENSP00000369757,9606.ENSP00000375632,9606.ENSP00000379339,…	RPS12,YWHAE,RPS11,RPS27A,RPS3,RPS23,NPM1,RPS15A,EEF1A1,HNRNPA1,RPS2,RPS21,RPS3A,UBE2I,PCBP2,RPS4X,RPS6,RPS9,RPS29,RPS8,FKBP1A,RPS14,UBA52,RPSA,RPS18,RPS24,RPS20,RPS25,RPS13,RPS15,RPS19,RPS28,RPS5,RPS7,RPS27
Reactome	HSA-422475	Axon guidance	74	551	0.57	1.14e-18	9606.ENSP00000222247,9606.ENSP00000225430,9606.ENSP00000230050,9606.ENSP00000259469,9606.ENSP00000261879,9606.ENSP00000262506,9606.ENSP00000262584,9606.ENSP00000270625,9606.ENSP00000272317,9606.ENSP00000274242,9606.ENSP00000278572,9606.ENSP00000294189,9606.ENSP00000296674,9606.ENSP00000307889,9606.ENSP00000309334,9606.ENSP00000309830,9606.ENSP00000311430,9606.ENSP00000318646,9606.ENSP00000326806,…	RPL18A,RPL19,RPS12,RPL35,APH1B,CSNK2A2,RPL8,RPS11,RPS27A,RPL37,RPS3,RPL29,RPS23,RPL13,RPL15,RPL38,RPL4,RPS15A,NCBP2,AP2A2,PTK2,RPS2,RPS21,RPL3,RPL27A,RPLP1,RPS3A,RPL22L1,RPL22,RPL12,RPL39,PSMB5,RPL5,RPL7A,COL9A2,RPS4X,RPL10A,RPS6,RPS9,RPL13A,RPL24,RPL34,RPS29,RPL14,RPS8,RPS14,RPL31,UBA52,RPL23A,RPSA,RPS18,RPL6,RPL10,RPS24,RPL32,RPL23,RPL30,RPS20,RPLP2,RPS25,RPS13,RPL18,RPL28,RPL36,RPL27,RPS15,RPS…
Reactome	HSA-9675108	Nervous system development	75	575	0.56	2.75e-18	9606.ENSP00000222247,9606.ENSP00000225430,9606.ENSP00000230050,9606.ENSP00000259469,9606.ENSP00000261879,9606.ENSP00000262506,9606.ENSP00000262584,9606.ENSP00000270625,9606.ENSP00000272317,9606.ENSP00000274242,9606.ENSP00000278572,9606.ENSP00000294189,9606.ENSP00000296674,9606.ENSP00000307889,9606.ENSP00000309334,9606.ENSP00000309830,9606.ENSP00000311430,9606.ENSP00000318646,9606.ENSP00000326806,…	RPL18A,RPL19,RPS12,RPL35,APH1B,CSNK2A2,RPL8,RPS11,RPS27A,RPL37,RPS3,RPL29,RPS23,RPL13,RPL15,RPL38,RPL4,RPS15A,NCBP2,AP2A2,PTK2,RPS2,RPS21,RPL3,RPL27A,RPLP1,RPS3A,RPL22L1,RPL22,RPL12,RPL39,PSMB5,RPL5,RPL7A,COL9A2,RPS4X,RPL10A,RPS6,RPS9,RPL13A,RPL24,RPL34,RPS29,RPL14,RPS8,RPS14,RPL31,UBA52,RPL23A,RPSA,RPS18,RPL6,RPL10,RPS24,RPL32,RPL23,RPL30,RPS20,HDAC2,RPLP2,RPS25,RPS13,RPL18,RPL28,RPL36,RPL27,RPS…
Reactome	HSA-392499	Metabolism of proteins	151	1917	0.34	2.18e-17	9606.ENSP00000006275,9606.ENSP00000078429,9606.ENSP00000080059,9606.ENSP00000081029,9606.ENSP00000216190,9606.ENSP00000216416,9606.ENSP00000220849,9606.ENSP00000221114,9606.ENSP00000222247,9606.ENSP00000223324,9606.ENSP00000225430,9606.ENSP00000230050,9606.ENSP00000231487,9606.ENSP00000246548,9606.ENSP00000246747,9606.ENSP00000248342,9606.ENSP00000253024,9606.ENSP00000253039,9606.ENSP00000253108,…	TRAPPC6A,GNA11,HDAC7,MRPS35,EIF3D,CNIH1,EIF3E,DCTN6,RPL18A,MRPL32,RPL19,RPS12,SKP1,UBA2,ARL2,EIF3K,TRIM28,EIF2S3,EIF3G,CCDC59,CARS2,CCT7,RPL35,MRPS18B,EIF3J,APH1B,CSNK2A2,RPL8,DARS1,RAB20,RPS11,RPS27A,RPL37,CCT6A,RPS3,FARSB,CCT8,MRPL17,EIF5B,UBXN1,RPL29,RPS23,NPM1,TBCA,RPL13,MRPL11,B4GAT1,RPL15,RPL38,MRPL57,RPL4,MRPL1,MRPS31,MPI,RPS15A,MRPS33,KARS1,EIF4A2,MGAT4B,EEF1A1,GANAB,RPS2,PPA2,MGAT3,RPS21…
Reactome	HSA-9678108	SARS-CoV-1 Infection	36	140	0.85	3.04e-16	9606.ENSP00000230050,9606.ENSP00000264335,9606.ENSP00000270625,9606.ENSP00000272317,9606.ENSP00000278572,9606.ENSP00000296674,9606.ENSP00000296930,9606.ENSP00000318646,9606.ENSP00000339063,9606.ENSP00000340466,9606.ENSP00000341826,9606.ENSP00000341885,9606.ENSP00000345957,9606.ENSP00000346050,9606.ENSP00000348056,9606.ENSP00000352438,9606.ENSP00000362744,9606.ENSP00000369757,9606.ENSP00000375632,…	RPS12,YWHAE,RPS11,RPS27A,RPS3,RPS23,NPM1,RPS15A,EEF1A1,GANAB,HNRNPA1,RPS2,RPS21,RPS3A,UBE2I,PCBP2,RPS4X,RPS6,RPS9,RPS29,RPS8,FKBP1A,RPS14,UBA52,RPSA,RPS18,RPS24,RPS20,RPS25,RPS13,RPS15,RPS19,RPS28,RPS5,RPS7,RPS27
Reactome	HSA-1430728	Metabolism	149	2092	0.3	1.51e-13	9606.ENSP00000078429,9606.ENSP00000184266,9606.ENSP00000216962,9606.ENSP00000222247,9606.ENSP00000225430,9606.ENSP00000228740,9606.ENSP00000230050,9606.ENSP00000230431,9606.ENSP00000243997,9606.ENSP00000253382,9606.ENSP00000253577,9606.ENSP00000253799,9606.ENSP00000259037,9606.ENSP00000259469,9606.ENSP00000261733,9606.ENSP00000262506,9606.ENSP00000262584,9606.ENSP00000263774,9606.ENSP00000264093,…	GNA11,NDUFB4,PYGB,RPL18A,RPL19,LTA4H,RPS12,DNPH1,ATP5F1E,ACSS2,ABCB7,AOC2,NDUFB5,RPL35,ALDH2,CSNK2A2,RPL8,NDUFS3,DGUOK,DARS1,MCCC1,UQCRC2,RPS11,PGD,RPS27A,ABHD10,RPL37,NDUFB11,HSD17B12,RPS3,AIP,AGPAT5,ATP5PO,CBR3,RPL29,RPS23,NOS3,ATP5MG,ATP5PD,RPL13,B4GAT1,RPL15,UQCRH,RPL38,LCLAT1,ISCU,RPL4,RPS15A,IMPDH2,KARS1,NDUFV2,ADI1,ISYNA1,NPAS2,NDUFA4,RPS2,NOSIP,PPA2,RPS21,RPL3,RPL27A,RPLP1,RPS3A,RPL22L1,R…
Reactome	HSA-1643685	Disease	129	1702	0.32	2.36e-13	9606.ENSP00000080059,9606.ENSP00000215095,9606.ENSP00000215829,9606.ENSP00000222247,9606.ENSP00000223129,9606.ENSP00000225430,9606.ENSP00000230050,9606.ENSP00000231487,9606.ENSP00000253024,9606.ENSP00000257904,9606.ENSP00000259469,9606.ENSP00000260010,9606.ENSP00000261313,9606.ENSP00000261879,9606.ENSP00000262584,9606.ENSP00000263274,9606.ENSP00000264335,9606.ENSP00000265594,9606.ENSP00000269886,…	HDAC7,STX1B,SNRPD3,RPL18A,RPA3,RPL19,RPS12,SKP1,TRIM28,CDK4,RPL35,TLR2,PEBP1,APH1B,RPL8,LIG1,YWHAE,MCCC1,SH3GL1,RPS11,RPS27A,RPL37,SSRP1,RPS3,FXYD2,NCKIPSD,RPL29,RPS23,NPM1,SNRPD1,PRDX2,RPL13,B4GAT1,RPL15,RPL38,ISCU,RPL4,MPI,RPS15A,IMPDH2,GEMIN4,NCBP2,AP2A2,MGAT4B,EEF1A1,GANAB,GTF2F2,PTK2,HNRNPA1,RPS2,SNRPD2,RPS21,RPL3,RPL27A,RPLP1,RPS3A,RPL22L1,RPL22,UBE2I,FXR1,ZC3HC1,PCBP2,RPL12,RPL39,PSMB5,NFK…
Reactome	HSA-9705683	SARS-CoV-2-host interactions	37	199	0.71	7.93e-13	9606.ENSP00000215829,9606.ENSP00000230050,9606.ENSP00000260010,9606.ENSP00000264335,9606.ENSP00000270625,9606.ENSP00000272317,9606.ENSP00000278572,9606.ENSP00000296674,9606.ENSP00000300413,9606.ENSP00000318646,9606.ENSP00000321706,9606.ENSP00000341885,9606.ENSP00000342374,9606.ENSP00000345957,9606.ENSP00000346050,9606.ENSP00000362744,9606.ENSP00000369757,9606.ENSP00000370083,9606.ENSP00000375632,…	SNRPD3,RPS12,TLR2,YWHAE,RPS11,RPS27A,RPS3,RPS23,SNRPD1,RPS15A,GEMIN4,RPS2,SNRPD2,RPS21,RPS3A,RPS4X,RPS6,SMN1,RPS9,RPS29,RPS8,RPS14,UBA52,RPSA,RPS18,SNRPE,CNBP,RPS24,RPS20,RPS25,RPS13,RPS15,RPS19,RPS28,RPS5,RPS7,RPS27
Reactome	HSA-9679506	SARS-CoV Infections	52	411	0.54	4.98e-12	9606.ENSP00000215829,9606.ENSP00000230050,9606.ENSP00000260010,9606.ENSP00000264335,9606.ENSP00000270625,9606.ENSP00000272317,9606.ENSP00000278572,9606.ENSP00000292079,9606.ENSP00000296674,9606.ENSP00000296930,9606.ENSP00000300413,9606.ENSP00000310623,9606.ENSP00000318646,9606.ENSP00000321584,9606.ENSP00000321706,9606.ENSP00000327694,9606.ENSP00000338487,9606.ENSP00000339063,9606.ENSP00000340466,…	SNRPD3,RPS12,TLR2,YWHAE,RPS11,RPS27A,RPS3,FXYD2,RPS23,NPM1,SNRPD1,ISCU,RPS15A,IMPDH2,GEMIN4,AP2A2,MGAT4B,EEF1A1,GANAB,HNRNPA1,RPS2,SNRPD2,RPS21,RPS3A,UBE2I,PCBP2,RPS4X,RPS6,SMN1,RPS9,RPS29,RPS8,NFE2L2,FKBP1A,RPS14,UBA52,RPSA,RPS18,SNRPE,PRMT1,CNBP,RPS24,RPS20,HDAC2,RPS25,RPS13,RPS15,RPS19,RPS28,RPS5,RPS7,RPS27
Reactome	HSA-9694516	SARS-CoV-2 Infection	42	294	0.6	3.63e-11	9606.ENSP00000215829,9606.ENSP00000230050,9606.ENSP00000260010,9606.ENSP00000264335,9606.ENSP00000270625,9606.ENSP00000272317,9606.ENSP00000278572,9606.ENSP00000296674,9606.ENSP00000300413,9606.ENSP00000310623,9606.ENSP00000318646,9606.ENSP00000321706,9606.ENSP00000338487,9606.ENSP00000340466,9606.ENSP00000341885,9606.ENSP00000342374,9606.ENSP00000345957,9606.ENSP00000346050,9606.ENSP00000348056,…	SNRPD3,RPS12,TLR2,YWHAE,RPS11,RPS27A,RPS3,RPS23,SNRPD1,ISCU,RPS15A,GEMIN4,MGAT4B,GANAB,RPS2,SNRPD2,RPS21,RPS3A,UBE2I,RPS4X,RPS6,SMN1,RPS9,RPS29,RPS8,RPS14,UBA52,RPSA,RPS18,SNRPE,PRMT1,CNBP,RPS24,RPS20,RPS25,RPS13,RPS15,RPS19,RPS28,RPS5,RPS7,RPS27
Reactome	HSA-1266738	Developmental Biology	84	1108	0.32	2.49e-08	9606.ENSP00000205143,9606.ENSP00000215095,9606.ENSP00000222247,9606.ENSP00000225430,9606.ENSP00000230050,9606.ENSP00000257904,9606.ENSP00000259469,9606.ENSP00000261879,9606.ENSP00000262506,9606.ENSP00000262584,9606.ENSP00000270625,9606.ENSP00000272317,9606.ENSP00000274242,9606.ENSP00000278572,9606.ENSP00000294189,9606.ENSP00000296674,9606.ENSP00000307889,9606.ENSP00000309334,9606.ENSP00000309830,…	DLL3,STX1B,RPL18A,RPL19,RPS12,CDK4,RPL35,APH1B,CSNK2A2,RPL8,RPS11,RPS27A,RPL37,RPS3,RPL29,RPS23,RPL13,RPL15,RPL38,RPL4,RPS15A,NCBP2,AP2A2,MYB,PTK2,RPS2,RPS21,RPL3,RPL27A,RPLP1,RPS3A,RPL22L1,RPL22,RPL12,RPL39,PSMB5,RPL5,RPL7A,COL9A2,CCND3,RPS4X,RPL10A,RPS6,KRT18,RPS9,RPL13A,RPL24,RPL34,RPS29,RPL14,RPS8,RPS14,RPL31,UBA52,RPL23A,RPSA,RPS18,RPL6,RPL10,RPS24,RPL32,RPL23,RPL30,CCNC,RPS20,HDAC2,RPLP2,RP…
Reactome	HSA-72163	mRNA Splicing - Major Pathway	29	203	0.6	1.3e-07	9606.ENSP00000215829,9606.ENSP00000236273,9606.ENSP00000249299,9606.ENSP00000254193,9606.ENSP00000263384,9606.ENSP00000266079,9606.ENSP00000269601,9606.ENSP00000286175,9606.ENSP00000300413,9606.ENSP00000313199,9606.ENSP00000326806,9606.ENSP00000339090,9606.ENSP00000340823,9606.ENSP00000341826,9606.ENSP00000342374,9606.ENSP00000349168,9606.ENSP00000352438,9606.ENSP00000359645,9606.ENSP00000360464,…	SNRPD3,SYF2,LSM8,SNRPA1,FAM32A,PRPF6,TXNL4A,PPIL3,SNRPD1,HNRNPD,NCBP2,RBMX2,GTF2F2,HNRNPA1,SNRPD2,HNRNPH1,PCBP2,RBMX,NKAP,C9orf78,YBX1,SF1,RBM17,SNRPE,LSM5,HNRNPC,SRSF5,LSM4,PQBP1
Reactome	HSA-72203	Processing of Capped Intron-Containing Pre-mRNA	32	281	0.5	2.62e-06	9606.ENSP00000215829,9606.ENSP00000236273,9606.ENSP00000249299,9606.ENSP00000254193,9606.ENSP00000254998,9606.ENSP00000261600,9606.ENSP00000263384,9606.ENSP00000266079,9606.ENSP00000269601,9606.ENSP00000286175,9606.ENSP00000300413,9606.ENSP00000313199,9606.ENSP00000326531,9606.ENSP00000326806,9606.ENSP00000339090,9606.ENSP00000340823,9606.ENSP00000341826,9606.ENSP00000342374,9606.ENSP00000349168,…	SNRPD3,SYF2,LSM8,SNRPA1,NXT1,THOC1,FAM32A,PRPF6,TXNL4A,PPIL3,SNRPD1,HNRNPD,THOC6,NCBP2,RBMX2,GTF2F2,HNRNPA1,SNRPD2,HNRNPH1,PCBP2,RBMX,NKAP,C9orf78,YBX1,SF1,RBM17,SNRPE,LSM5,HNRNPC,SRSF5,LSM4,PQBP1
Reactome	HSA-163200	Respiratory electron transport, ATP synthesis by chemiosmotic coupling, and heat production by uncoupling proteins.	20	127	0.64	8.83e-06	9606.ENSP00000184266,9606.ENSP00000243997,9606.ENSP00000259037,9606.ENSP00000263774,9606.ENSP00000268379,9606.ENSP00000276062,9606.ENSP00000290299,9606.ENSP00000300688,9606.ENSP00000301587,9606.ENSP00000309565,9606.ENSP00000327268,9606.ENSP00000339720,9606.ENSP00000362058,9606.ENSP00000381736,9606.ENSP00000425261,9606.ENSP00000425759,9606.ENSP00000429707,9606.ENSP00000430494,9606.ENSP00000457513,…	NDUFB4,ATP5F1E,NDUFB5,NDUFS3,UQCRC2,NDUFB11,ATP5PO,ATP5MG,ATP5PD,UQCRH,NDUFV2,NDUFA4,NDUFS5,ATP5F1A,COX18,COX7C,COX6C,UQCRB,COX4I1,ATP5MC2
Reactome	HSA-1428517	The citric acid (TCA) cycle and respiratory electron transport	22	177	0.54	8.14e-05	9606.ENSP00000184266,9606.ENSP00000243997,9606.ENSP00000259037,9606.ENSP00000263774,9606.ENSP00000268379,9606.ENSP00000276062,9606.ENSP00000290299,9606.ENSP00000300688,9606.ENSP00000301587,9606.ENSP00000309565,9606.ENSP00000327268,9606.ENSP00000339720,9606.ENSP00000362058,9606.ENSP00000369134,9606.ENSP00000377446,9606.ENSP00000381736,9606.ENSP00000425261,9606.ENSP00000425759,9606.ENSP00000429707,…	NDUFB4,ATP5F1E,NDUFB5,NDUFS3,UQCRC2,NDUFB11,ATP5PO,ATP5MG,ATP5PD,UQCRH,NDUFV2,NDUFA4,NDUFS5,PDHA1,SUCLG1,ATP5F1A,COX18,COX7C,COX6C,UQCRB,COX4I1,ATP5MC2
Reactome	HSA-5368286	Mitochondrial translation initiation	15	88	0.67	0.00012	9606.ENSP00000081029,9606.ENSP00000223324,9606.ENSP00000259873,9606.ENSP00000288937,9606.ENSP00000308897,9606.ENSP00000310726,9606.ENSP00000315017,9606.ENSP00000315397,9606.ENSP00000320567,9606.ENSP00000347277,9606.ENSP00000357320,9606.ENSP00000360498,9606.ENSP00000403614,9606.ENSP00000461930,9606.ENSP00000473980	MRPS35,MRPL32,MRPS18B,MRPL17,MRPL11,MRPL57,MRPL1,MRPS31,MRPS33,MRPL52,DAP3,MRPL41,MRPL55,MRPS21,MRPL37
Reactome	HSA-5389840	Mitochondrial translation elongation	15	88	0.67	0.00012	9606.ENSP00000081029,9606.ENSP00000223324,9606.ENSP00000259873,9606.ENSP00000288937,9606.ENSP00000308897,9606.ENSP00000310726,9606.ENSP00000315017,9606.ENSP00000315397,9606.ENSP00000320567,9606.ENSP00000347277,9606.ENSP00000357320,9606.ENSP00000360498,9606.ENSP00000403614,9606.ENSP00000461930,9606.ENSP00000473980	MRPS35,MRPL32,MRPS18B,MRPL17,MRPL11,MRPL57,MRPL1,MRPS31,MRPS33,MRPL52,DAP3,MRPL41,MRPL55,MRPS21,MRPL37
Reactome	HSA-5419276	Mitochondrial translation termination	15	88	0.67	0.00012	9606.ENSP00000081029,9606.ENSP00000223324,9606.ENSP00000259873,9606.ENSP00000288937,9606.ENSP00000308897,9606.ENSP00000310726,9606.ENSP00000315017,9606.ENSP00000315397,9606.ENSP00000320567,9606.ENSP00000347277,9606.ENSP00000357320,9606.ENSP00000360498,9606.ENSP00000403614,9606.ENSP00000461930,9606.ENSP00000473980	MRPS35,MRPL32,MRPS18B,MRPL17,MRPL11,MRPL57,MRPL1,MRPS31,MRPS33,MRPL52,DAP3,MRPL41,MRPL55,MRPS21,MRPL37
Reactome	HSA-6790901	rRNA modification in the nucleus and cytosol	12	60	0.74	0.00026	9606.ENSP00000221801,9606.ENSP00000244230,9606.ENSP00000259239,9606.ENSP00000308179,9606.ENSP00000341885,9606.ENSP00000344393,9606.ENSP00000350698,9606.ENSP00000369757,9606.ENSP00000375632,9606.ENSP00000385958,9606.ENSP00000401191,9606.ENSP00000495273	FBL,MPHOSPH10,IMP4,WDR3,RPS2,FCF1,DDX47,RPS6,RPS9,RPS14,BUD23,RPS7
Reactome	HSA-611105	Respiratory electron transport	14	103	0.58	0.0022	9606.ENSP00000184266,9606.ENSP00000259037,9606.ENSP00000263774,9606.ENSP00000268379,9606.ENSP00000276062,9606.ENSP00000309565,9606.ENSP00000327268,9606.ENSP00000339720,9606.ENSP00000362058,9606.ENSP00000425261,9606.ENSP00000425759,9606.ENSP00000429707,9606.ENSP00000430494,9606.ENSP00000457513	NDUFB4,NDUFB5,NDUFS3,UQCRC2,NDUFB11,UQCRH,NDUFV2,NDUFA4,NDUFS5,COX18,COX7C,COX6C,UQCRB,COX4I1
Reactome	HSA-1268020	Mitochondrial protein import	11	65	0.67	0.0024	9606.ENSP00000215570,9606.ENSP00000249269,9606.ENSP00000264954,9606.ENSP00000306425,9606.ENSP00000351214,9606.ENSP00000355566,9606.ENSP00000378588,9606.ENSP00000381736,9606.ENSP00000384973,9606.ENSP00000419243,9606.ENSP00000469981	TIMM13,PMPCB,GRPEL1,CHCHD7,TOMM7,TOMM20,TIMM9,ATP5F1A,CHCHD10,FXN,TAZ
Reactome	HSA-163210	Formation of ATP by chemiosmotic coupling	6	18	0.97	0.0052	9606.ENSP00000243997,9606.ENSP00000290299,9606.ENSP00000300688,9606.ENSP00000301587,9606.ENSP00000381736,9606.ENSP00000499883	ATP5F1E,ATP5PO,ATP5MG,ATP5PD,ATP5F1A,ATP5MC2
Reactome	HSA-72165	mRNA Splicing - Minor Pathway	9	50	0.7	0.0071	9606.ENSP00000215829,9606.ENSP00000266079,9606.ENSP00000269601,9606.ENSP00000300413,9606.ENSP00000326806,9606.ENSP00000340823,9606.ENSP00000342374,9606.ENSP00000361626,9606.ENSP00000400591	SNRPD3,PRPF6,TXNL4A,SNRPD1,NCBP2,GTF2F2,SNRPD2,YBX1,SNRPE
Reactome	HSA-9609507	Protein localization	17	163	0.46	0.0071	9606.ENSP00000215570,9606.ENSP00000249269,9606.ENSP00000264954,9606.ENSP00000272317,9606.ENSP00000297156,9606.ENSP00000306425,9606.ENSP00000351214,9606.ENSP00000355566,9606.ENSP00000378588,9606.ENSP00000381717,9606.ENSP00000381736,9606.ENSP00000384973,9606.ENSP00000388107,9606.ENSP00000419243,9606.ENSP00000420076,9606.ENSP00000469981,9606.ENSP00000482609	TIMM13,PMPCB,GRPEL1,RPS27A,CAMLG,CHCHD7,TOMM7,TOMM20,TIMM9,UBE2D2,ATP5F1A,CHCHD10,UBA52,FXN,SERP1,TAZ,PEX12
Reactome	HSA-6782315	tRNA modification in the nucleus and cytosol	8	43	0.71	0.0128	9606.ENSP00000206542,9606.ENSP00000231198,9606.ENSP00000250237,9606.ENSP00000333934,9606.ENSP00000359904,9606.ENSP00000365837,9606.ENSP00000374399,9606.ENSP00000466967	OSGEP,THG1L,QTRT1,TRMT11,TYW3,PUS1,TRMT61A,TRMT1
Reactome	HSA-3700989	Transcriptional Regulation by TP53	26	361	0.3	0.0409	9606.ENSP00000223129,9606.ENSP00000262506,9606.ENSP00000264335,9606.ENSP00000272317,9606.ENSP00000278412,9606.ENSP00000285947,9606.ENSP00000286186,9606.ENSP00000296930,9606.ENSP00000301522,9606.ENSP00000307305,9606.ENSP00000339720,9606.ENSP00000340823,9606.ENSP00000344635,9606.ENSP00000354218,9606.ENSP00000368664,9606.ENSP00000370193,9606.ENSP00000372023,9606.ENSP00000388107,9606.ENSP00000406162,…	RPA3,CSNK2A2,YWHAE,RPS27A,SSRP1,SETD9,CASP10,NPM1,PRDX2,DDIT4,NDUFA4,GTF2F2,CCNG1,PPP1R13L,RGCC,TAF9,CHEK2,UBA52,PRMT1,LAMTOR3,COX18,COX7C,COX6C,HDAC2,COX4I1,GTF2H5
Reactome	HSA-191859	snRNP Assembly	8	53	0.62	0.0421	9606.ENSP00000215829,9606.ENSP00000300413,9606.ENSP00000321706,9606.ENSP00000326806,9606.ENSP00000342374,9606.ENSP00000370083,9606.ENSP00000400591,9606.ENSP00000433919	SNRPD3,SNRPD1,GEMIN4,NCBP2,SNRPD2,SMN1,SNRPE,CLNS1A
Reactome	HSA-5205647	Mitophagy	6	29	0.76	0.0421	9606.ENSP00000262506,9606.ENSP00000272317,9606.ENSP00000287025,9606.ENSP00000351214,9606.ENSP00000355566,9606.ENSP00000388107	CSNK2A2,RPS27A,MTERF3,TOMM7,TOMM20,UBA52
WikiPathways	WP477	Cytoplasmic ribosomal proteins	67	88	1.32	3.14e-53	9606.ENSP00000222247,9606.ENSP00000225430,9606.ENSP00000230050,9606.ENSP00000259469,9606.ENSP00000262584,9606.ENSP00000270625,9606.ENSP00000272317,9606.ENSP00000274242,9606.ENSP00000278572,9606.ENSP00000294189,9606.ENSP00000296674,9606.ENSP00000307889,9606.ENSP00000309334,9606.ENSP00000309830,9606.ENSP00000311430,9606.ENSP00000318646,9606.ENSP00000341885,9606.ENSP00000345957,9606.ENSP00000346001,…	RPL18A,RPL19,RPS12,RPL35,RPL8,RPS11,RPS27A,RPL37,RPS3,RPL29,RPS23,RPL13,RPL15,RPL38,RPL4,RPS15A,RPS2,RPS21,RPL3,RPL27A,RPLP1,RPS3A,RPL22,RPL12,RPL39,RPL5,RPL7A,RPS4X,RPL10A,RPS6,RPS9,RPL13A,RPL24,RPL34,RPS29,RPL14,RPS8,RPS14,RPL31,UBA52,RPL23A,RPSA,RPS18,RPL6,RPL10,RPS24,RPL32,RPL23,RPL30,RPS20,RPLP2,FAU,RPS25,RPS13,RPL18,RPL41,RPL28,RPL36,RPL27,RPS15,RPS19,RPS28,RPS5,RPS7,RPL35A,RPL11,RPS27
WikiPathways	WP107	Translation factors	17	50	0.97	3.51e-08	9606.ENSP00000216190,9606.ENSP00000220849,9606.ENSP00000253039,9606.ENSP00000253108,9606.ENSP00000261868,9606.ENSP00000289371,9606.ENSP00000326381,9606.ENSP00000339063,9606.ENSP00000354125,9606.ENSP00000362688,9606.ENSP00000364119,9606.ENSP00000376055,9606.ENSP00000388806,9606.ENSP00000410059,9606.ENSP00000429931,9606.ENSP00000431800,9606.ENSP00000497160	EIF3D,EIF3E,EIF2S3,EIF3G,EIF3J,EIF5B,EIF4A2,EEF1A1,EIF3B,EIF3I,EIF2S2,EEF1B2,EIF4B,EEF1D,EIF3H,EIF3F,EIF2B5
WikiPathways	WP111	Electron transport chain: OXPHOS system in mitochondria	20	103	0.73	2.06e-06	9606.ENSP00000184266,9606.ENSP00000243997,9606.ENSP00000259037,9606.ENSP00000263774,9606.ENSP00000268379,9606.ENSP00000290299,9606.ENSP00000300688,9606.ENSP00000301587,9606.ENSP00000309565,9606.ENSP00000327268,9606.ENSP00000339720,9606.ENSP00000359098,9606.ENSP00000360671,9606.ENSP00000362058,9606.ENSP00000381736,9606.ENSP00000425759,9606.ENSP00000429707,9606.ENSP00000430494,9606.ENSP00000457513,…	NDUFB4,ATP5F1E,NDUFB5,NDUFS3,UQCRC2,ATP5PO,ATP5MG,ATP5PD,UQCRH,NDUFV2,NDUFA4,COX7A2,SLC25A5,NDUFS5,ATP5F1A,COX7C,COX6C,UQCRB,COX4I1,ATP5MC2
WikiPathways	WP5027	nsp1 from SARS-CoV-2 inhibits translation initiation in the host cell	10	16	1.24	2.06e-06	9606.ENSP00000216190,9606.ENSP00000220849,9606.ENSP00000253039,9606.ENSP00000253108,9606.ENSP00000261868,9606.ENSP00000354125,9606.ENSP00000362688,9606.ENSP00000364119,9606.ENSP00000429931,9606.ENSP00000431800	EIF3D,EIF3E,EIF2S3,EIF3G,EIF3J,EIF3B,EIF3I,EIF2S2,EIF3H,EIF3F
WikiPathways	WP411	mRNA processing	20	125	0.65	2.45e-05	9606.ENSP00000215829,9606.ENSP00000254193,9606.ENSP00000266079,9606.ENSP00000269601,9606.ENSP00000300413,9606.ENSP00000313199,9606.ENSP00000326806,9606.ENSP00000341826,9606.ENSP00000342374,9606.ENSP00000349168,9606.ENSP00000352438,9606.ENSP00000359645,9606.ENSP00000361626,9606.ENSP00000370745,9606.ENSP00000388638,9606.ENSP00000400591,9606.ENSP00000406162,9606.ENSP00000437738,9606.ENSP00000451291,…	SNRPD3,SNRPA1,PRPF6,TXNL4A,SNRPD1,HNRNPD,NCBP2,HNRNPA1,SNRPD2,HNRNPH1,PCBP2,RBMX,YBX1,DDX1,RBM17,SNRPE,PRMT1,SFSWAP,HNRNPC,SRSF5
WikiPathways	WP623	Oxidative phosphorylation	12	60	0.74	0.00086	9606.ENSP00000184266,9606.ENSP00000243997,9606.ENSP00000259037,9606.ENSP00000263774,9606.ENSP00000290299,9606.ENSP00000300688,9606.ENSP00000301587,9606.ENSP00000327268,9606.ENSP00000339720,9606.ENSP00000362058,9606.ENSP00000381736,9606.ENSP00000499883	NDUFB4,ATP5F1E,NDUFB5,NDUFS3,ATP5PO,ATP5MG,ATP5PD,NDUFV2,NDUFA4,NDUFS5,ATP5F1A,ATP5MC2
Monarch	HP:0012133	Erythroid hypoplasia	14	23	1.23	1.21e-07	9606.ENSP00000259469,9606.ENSP00000309334,9606.ENSP00000318646,9606.ENSP00000359345,9606.ENSP00000379339,9606.ENSP00000385958,9606.ENSP00000414321,9606.ENSP00000429374,9606.ENSP00000447001,9606.ENSP00000470972,9606.ENSP00000472469,9606.ENSP00000495273,9606.ENSP00000495672,9606.ENSP00000496250	RPL35,RPL15,RPS15A,RPL5,RPS29,RPS14,RPS24,RPS20,RPL18,RPS19,RPS28,RPS7,RPL35A,RPL11
Monarch	HP:0005532	Macrocytic dyserythropoietic anemia	13	21	1.23	1.83e-07	9606.ENSP00000259469,9606.ENSP00000309334,9606.ENSP00000318646,9606.ENSP00000359345,9606.ENSP00000379339,9606.ENSP00000414321,9606.ENSP00000429374,9606.ENSP00000447001,9606.ENSP00000470972,9606.ENSP00000472469,9606.ENSP00000495273,9606.ENSP00000495672,9606.ENSP00000496250	RPL35,RPL15,RPS15A,RPL5,RPS29,RPS24,RPS20,RPL18,RPS19,RPS28,RPS7,RPL35A,RPL11
Monarch	HP:0012131	Abnormal number of erythroid precursors	15	36	1.06	1.83e-07	9606.ENSP00000259469,9606.ENSP00000309334,9606.ENSP00000318646,9606.ENSP00000359345,9606.ENSP00000365837,9606.ENSP00000379339,9606.ENSP00000385958,9606.ENSP00000414321,9606.ENSP00000429374,9606.ENSP00000447001,9606.ENSP00000470972,9606.ENSP00000472469,9606.ENSP00000495273,9606.ENSP00000495672,9606.ENSP00000496250	RPL35,RPL15,RPS15A,RPL5,PUS1,RPS29,RPS14,RPS24,RPS20,RPL18,RPS19,RPS28,RPS7,RPL35A,RPL11
Monarch	HP:0012410	Pure red cell aplasia	13	22	1.21	1.83e-07	9606.ENSP00000259469,9606.ENSP00000309334,9606.ENSP00000318646,9606.ENSP00000359345,9606.ENSP00000379339,9606.ENSP00000414321,9606.ENSP00000429374,9606.ENSP00000447001,9606.ENSP00000470972,9606.ENSP00000472469,9606.ENSP00000495273,9606.ENSP00000495672,9606.ENSP00000496250	RPL35,RPL15,RPS15A,RPL5,RPS29,RPS24,RPS20,RPL18,RPS19,RPS28,RPS7,RPL35A,RPL11
Monarch	HP:0020118	Radial artery aplasia	13	20	1.26	1.83e-07	9606.ENSP00000259469,9606.ENSP00000309334,9606.ENSP00000318646,9606.ENSP00000359345,9606.ENSP00000379339,9606.ENSP00000414321,9606.ENSP00000429374,9606.ENSP00000447001,9606.ENSP00000470972,9606.ENSP00000472469,9606.ENSP00000495273,9606.ENSP00000495672,9606.ENSP00000496250	RPL35,RPL15,RPS15A,RPL5,RPS29,RPS24,RPS20,RPL18,RPS19,RPS28,RPS7,RPL35A,RPL11
Monarch	HP:0030270	Elevated red cell adenosine deaminase level	13	20	1.26	1.83e-07	9606.ENSP00000259469,9606.ENSP00000309334,9606.ENSP00000318646,9606.ENSP00000359345,9606.ENSP00000379339,9606.ENSP00000414321,9606.ENSP00000429374,9606.ENSP00000447001,9606.ENSP00000470972,9606.ENSP00000472469,9606.ENSP00000495273,9606.ENSP00000495672,9606.ENSP00000496250	RPL35,RPL15,RPS15A,RPL5,RPS29,RPS24,RPS20,RPL18,RPS19,RPS28,RPS7,RPL35A,RPL11
Monarch	HP:0030272	Abnormal erythrocyte enzyme level	14	29	1.13	1.83e-07	9606.ENSP00000259469,9606.ENSP00000309334,9606.ENSP00000318646,9606.ENSP00000359345,9606.ENSP00000361512,9606.ENSP00000379339,9606.ENSP00000414321,9606.ENSP00000429374,9606.ENSP00000447001,9606.ENSP00000470972,9606.ENSP00000472469,9606.ENSP00000495273,9606.ENSP00000495672,9606.ENSP00000496250	RPL35,RPL15,RPS15A,RPL5,PRPS1,RPS29,RPS24,RPS20,RPL18,RPS19,RPS28,RPS7,RPL35A,RPL11
Monarch	HP:0002669	Osteosarcoma	14	30	1.11	2.02e-07	9606.ENSP00000259469,9606.ENSP00000309334,9606.ENSP00000318646,9606.ENSP00000359345,9606.ENSP00000372023,9606.ENSP00000379339,9606.ENSP00000414321,9606.ENSP00000429374,9606.ENSP00000447001,9606.ENSP00000470972,9606.ENSP00000472469,9606.ENSP00000495273,9606.ENSP00000495672,9606.ENSP00000496250	RPL35,RPL15,RPS15A,RPL5,CHEK2,RPS29,RPS24,RPS20,RPL18,RPS19,RPS28,RPS7,RPL35A,RPL11
Monarch	HP:0006758	Malignant genitourinary tract tumor	13	24	1.18	2.02e-07	9606.ENSP00000259469,9606.ENSP00000309334,9606.ENSP00000318646,9606.ENSP00000359345,9606.ENSP00000379339,9606.ENSP00000414321,9606.ENSP00000429374,9606.ENSP00000447001,9606.ENSP00000470972,9606.ENSP00000472469,9606.ENSP00000495273,9606.ENSP00000495672,9606.ENSP00000496250	RPL35,RPL15,RPS15A,RPL5,RPS29,RPS24,RPS20,RPL18,RPS19,RPS28,RPS7,RPL35A,RPL11
Monarch	HP:0011904	Persistence of hemoglobin F	13	25	1.16	2.68e-07	9606.ENSP00000259469,9606.ENSP00000309334,9606.ENSP00000318646,9606.ENSP00000359345,9606.ENSP00000379339,9606.ENSP00000414321,9606.ENSP00000429374,9606.ENSP00000447001,9606.ENSP00000470972,9606.ENSP00000472469,9606.ENSP00000495273,9606.ENSP00000495672,9606.ENSP00000496250	RPL35,RPL15,RPS15A,RPL5,RPS29,RPS24,RPS20,RPL18,RPS19,RPS28,RPS7,RPL35A,RPL11
Monarch	HP:0001227	Abnormality of the thenar eminence	13	28	1.11	7.27e-07	9606.ENSP00000259469,9606.ENSP00000309334,9606.ENSP00000318646,9606.ENSP00000359345,9606.ENSP00000379339,9606.ENSP00000414321,9606.ENSP00000429374,9606.ENSP00000447001,9606.ENSP00000470972,9606.ENSP00000472469,9606.ENSP00000495273,9606.ENSP00000495672,9606.ENSP00000496250	RPL35,RPL15,RPS15A,RPL5,RPS29,RPS24,RPS20,RPL18,RPS19,RPS28,RPS7,RPL35A,RPL11
Monarch	HP:0005518	Increased mean corpuscular volume	14	35	1.04	7.27e-07	9606.ENSP00000259469,9606.ENSP00000309334,9606.ENSP00000318646,9606.ENSP00000359345,9606.ENSP00000379339,9606.ENSP00000389060,9606.ENSP00000414321,9606.ENSP00000429374,9606.ENSP00000447001,9606.ENSP00000470972,9606.ENSP00000472469,9606.ENSP00000495273,9606.ENSP00000495672,9606.ENSP00000496250	RPL35,RPL15,RPS15A,RPL5,RPS29,MMADHC,RPS24,RPS20,RPL18,RPS19,RPS28,RPS7,RPL35A,RPL11
Monarch	HP:0001896	Reticulocytopenia	13	30	1.08	1.21e-06	9606.ENSP00000259469,9606.ENSP00000309334,9606.ENSP00000318646,9606.ENSP00000359345,9606.ENSP00000379339,9606.ENSP00000414321,9606.ENSP00000429374,9606.ENSP00000447001,9606.ENSP00000470972,9606.ENSP00000472469,9606.ENSP00000495273,9606.ENSP00000495672,9606.ENSP00000496250	RPL35,RPL15,RPS15A,RPL5,RPS29,RPS24,RPS20,RPL18,RPS19,RPS28,RPS7,RPL35A,RPL11
Monarch	HP:0040276	Adenocarcinoma of the colon	13	30	1.08	1.21e-06	9606.ENSP00000259469,9606.ENSP00000309334,9606.ENSP00000318646,9606.ENSP00000359345,9606.ENSP00000379339,9606.ENSP00000414321,9606.ENSP00000429374,9606.ENSP00000447001,9606.ENSP00000470972,9606.ENSP00000472469,9606.ENSP00000495273,9606.ENSP00000495672,9606.ENSP00000496250	RPL35,RPL15,RPS15A,RPL5,RPS29,RPS24,RPS20,RPL18,RPS19,RPS28,RPS7,RPL35A,RPL11
Monarch	HP:0001895	Normochromic anemia	13	32	1.05	1.87e-06	9606.ENSP00000259469,9606.ENSP00000309334,9606.ENSP00000318646,9606.ENSP00000359345,9606.ENSP00000379339,9606.ENSP00000414321,9606.ENSP00000429374,9606.ENSP00000447001,9606.ENSP00000470972,9606.ENSP00000472469,9606.ENSP00000495273,9606.ENSP00000495672,9606.ENSP00000496250	RPL35,RPL15,RPS15A,RPL5,RPS29,RPS24,RPS20,RPL18,RPS19,RPS28,RPS7,RPL35A,RPL11
Monarch	HP:0001972	Macrocytic anemia	16	59	0.88	3.22e-06	9606.ENSP00000259469,9606.ENSP00000309334,9606.ENSP00000318646,9606.ENSP00000359345,9606.ENSP00000367064,9606.ENSP00000379339,9606.ENSP00000385958,9606.ENSP00000389060,9606.ENSP00000414321,9606.ENSP00000429374,9606.ENSP00000447001,9606.ENSP00000470972,9606.ENSP00000472469,9606.ENSP00000495273,9606.ENSP00000495672,9606.ENSP00000496250	RPL35,RPL15,RPS15A,RPL5,CUBN,RPS29,RPS14,MMADHC,RPS24,RPS20,RPL18,RPS19,RPS28,RPS7,RPL35A,RPL11
Monarch	HP:0004808	Acute myeloid leukemia	16	60	0.87	3.75e-06	9606.ENSP00000259469,9606.ENSP00000269886,9606.ENSP00000296930,9606.ENSP00000309334,9606.ENSP00000318646,9606.ENSP00000359345,9606.ENSP00000379339,9606.ENSP00000385958,9606.ENSP00000414321,9606.ENSP00000429374,9606.ENSP00000447001,9606.ENSP00000470972,9606.ENSP00000472469,9606.ENSP00000495273,9606.ENSP00000495672,9606.ENSP00000496250	RPL35,SH3GL1,NPM1,RPL15,RPS15A,RPL5,RPS29,RPS14,RPS24,RPS20,RPL18,RPS19,RPS28,RPS7,RPL35A,RPL11
Monarch	HP:0009944	Partial duplication of thumb phalanx	13	35	1.01	3.75e-06	9606.ENSP00000259469,9606.ENSP00000309334,9606.ENSP00000318646,9606.ENSP00000359345,9606.ENSP00000379339,9606.ENSP00000414321,9606.ENSP00000429374,9606.ENSP00000447001,9606.ENSP00000470972,9606.ENSP00000472469,9606.ENSP00000495273,9606.ENSP00000495672,9606.ENSP00000496250	RPL35,RPL15,RPS15A,RPL5,RPS29,RPS24,RPS20,RPL18,RPS19,RPS28,RPS7,RPL35A,RPL11
Monarch	HP:0001790	Nonimmune hydrops fetalis	14	45	0.94	5.89e-06	9606.ENSP00000257347,9606.ENSP00000259469,9606.ENSP00000309334,9606.ENSP00000318646,9606.ENSP00000359345,9606.ENSP00000379339,9606.ENSP00000414321,9606.ENSP00000429374,9606.ENSP00000447001,9606.ENSP00000470972,9606.ENSP00000472469,9606.ENSP00000495273,9606.ENSP00000495672,9606.ENSP00000496250	CARS2,RPL35,RPL15,RPS15A,RPL5,RPS29,RPS24,RPS20,RPL18,RPS19,RPS28,RPS7,RPL35A,RPL11
Monarch	HP:0009999	Partial duplication of the phalanx of hand	13	37	0.99	5.89e-06	9606.ENSP00000259469,9606.ENSP00000309334,9606.ENSP00000318646,9606.ENSP00000359345,9606.ENSP00000379339,9606.ENSP00000414321,9606.ENSP00000429374,9606.ENSP00000447001,9606.ENSP00000470972,9606.ENSP00000472469,9606.ENSP00000495273,9606.ENSP00000495672,9606.ENSP00000496250	RPL35,RPL15,RPS15A,RPL5,RPS29,RPS24,RPS20,RPL18,RPS19,RPS28,RPS7,RPL35A,RPL11
Monarch	HP:0000912	Sprengel anomaly	14	49	0.9	1.27e-05	9606.ENSP00000259469,9606.ENSP00000309334,9606.ENSP00000318646,9606.ENSP00000359345,9606.ENSP00000379339,9606.ENSP00000414321,9606.ENSP00000429374,9606.ENSP00000447001,9606.ENSP00000470972,9606.ENSP00000472469,9606.ENSP00000495273,9606.ENSP00000495672,9606.ENSP00000496250,9606.ENSP00000498362	RPL35,RPL15,RPS15A,RPL5,RPS29,RPS24,RPS20,RPL18,RPS19,RPS28,RPS7,RPL35A,RPL11,PQBP1
Monarch	HP:0001894	Thrombocytosis	15	58	0.86	1.27e-05	9606.ENSP00000259469,9606.ENSP00000309334,9606.ENSP00000318646,9606.ENSP00000359345,9606.ENSP00000379339,9606.ENSP00000385958,9606.ENSP00000389351,9606.ENSP00000414321,9606.ENSP00000429374,9606.ENSP00000447001,9606.ENSP00000470972,9606.ENSP00000472469,9606.ENSP00000495273,9606.ENSP00000495672,9606.ENSP00000496250	RPL35,RPL15,RPS15A,RPL5,RPS29,RPS14,RPSA,RPS24,RPS20,RPL18,RPS19,RPS28,RPS7,RPL35A,RPL11
Monarch	HP:0009777	Absent thumb	13	44	0.91	2.68e-05	9606.ENSP00000259469,9606.ENSP00000309334,9606.ENSP00000318646,9606.ENSP00000359345,9606.ENSP00000379339,9606.ENSP00000414321,9606.ENSP00000429374,9606.ENSP00000447001,9606.ENSP00000470972,9606.ENSP00000472469,9606.ENSP00000495273,9606.ENSP00000495672,9606.ENSP00000496250	RPL35,RPL15,RPS15A,RPL5,RPS29,RPS24,RPS20,RPL18,RPS19,RPS28,RPS7,RPL35A,RPL11
Monarch	HP:0004312	Abnormal reticulocyte morphology	15	67	0.79	5.79e-05	9606.ENSP00000259254,9606.ENSP00000259469,9606.ENSP00000286186,9606.ENSP00000309334,9606.ENSP00000318646,9606.ENSP00000359345,9606.ENSP00000379339,9606.ENSP00000414321,9606.ENSP00000429374,9606.ENSP00000447001,9606.ENSP00000470972,9606.ENSP00000472469,9606.ENSP00000495273,9606.ENSP00000495672,9606.ENSP00000496250	GYPC,RPL35,CASP10,RPL15,RPS15A,RPL5,RPS29,RPS24,RPS20,RPL18,RPS19,RPS28,RPS7,RPL35A,RPL11
Monarch	HP:0009942	Duplication of thumb phalanx	13	50	0.86	8.81e-05	9606.ENSP00000259469,9606.ENSP00000309334,9606.ENSP00000318646,9606.ENSP00000359345,9606.ENSP00000379339,9606.ENSP00000414321,9606.ENSP00000429374,9606.ENSP00000447001,9606.ENSP00000470972,9606.ENSP00000472469,9606.ENSP00000495273,9606.ENSP00000495672,9606.ENSP00000496250	RPL35,RPL15,RPS15A,RPL5,RPS29,RPS24,RPS20,RPL18,RPS19,RPS28,RPS7,RPL35A,RPL11
Monarch	HP:0002488	Acute leukemia	17	99	0.68	0.00022	9606.ENSP00000259469,9606.ENSP00000269886,9606.ENSP00000296930,9606.ENSP00000309334,9606.ENSP00000318646,9606.ENSP00000329002,9606.ENSP00000359345,9606.ENSP00000379339,9606.ENSP00000385958,9606.ENSP00000414321,9606.ENSP00000429374,9606.ENSP00000447001,9606.ENSP00000470972,9606.ENSP00000472469,9606.ENSP00000495273,9606.ENSP00000495672,9606.ENSP00000496250	RPL35,SH3GL1,NPM1,RPL15,RPS15A,HAX1,RPL5,RPS29,RPS14,RPS24,RPS20,RPL18,RPS19,RPS28,RPS7,RPL35A,RPL11
Monarch	HP:0001087	Developmental glaucoma	13	56	0.81	0.00024	9606.ENSP00000259469,9606.ENSP00000309334,9606.ENSP00000318646,9606.ENSP00000359345,9606.ENSP00000379339,9606.ENSP00000414321,9606.ENSP00000429374,9606.ENSP00000447001,9606.ENSP00000470972,9606.ENSP00000472469,9606.ENSP00000495273,9606.ENSP00000495672,9606.ENSP00000496250	RPL35,RPL15,RPS15A,RPL5,RPS29,RPS24,RPS20,RPL18,RPS19,RPS28,RPS7,RPL35A,RPL11
Monarch	HP:0001789	Hydrops fetalis	17	100	0.67	0.00024	9606.ENSP00000257347,9606.ENSP00000259254,9606.ENSP00000259469,9606.ENSP00000286186,9606.ENSP00000309334,9606.ENSP00000318646,9606.ENSP00000359345,9606.ENSP00000370023,9606.ENSP00000379339,9606.ENSP00000414321,9606.ENSP00000429374,9606.ENSP00000447001,9606.ENSP00000470972,9606.ENSP00000472469,9606.ENSP00000495273,9606.ENSP00000495672,9606.ENSP00000496250	CARS2,GYPC,RPL35,CASP10,RPL15,RPS15A,RPL5,HADHA,RPS29,RPS24,RPS20,RPL18,RPS19,RPS28,RPS7,RPL35A,RPL11
Monarch	HP:0001421	Abnormality of the musculature of the hand	16	93	0.68	0.00038	9606.ENSP00000259469,9606.ENSP00000304229,9606.ENSP00000309334,9606.ENSP00000318646,9606.ENSP00000359345,9606.ENSP00000379339,9606.ENSP00000384973,9606.ENSP00000414321,9606.ENSP00000419243,9606.ENSP00000429374,9606.ENSP00000447001,9606.ENSP00000470972,9606.ENSP00000472469,9606.ENSP00000495273,9606.ENSP00000495672,9606.ENSP00000496250	RPL35,HINT1,RPL15,RPS15A,RPL5,RPS29,CHCHD10,RPS24,FXN,RPS20,RPL18,RPS19,RPS28,RPS7,RPL35A,RPL11
Monarch	HP:0010622	Neoplasm of the skeletal system	15	81	0.71	0.00038	9606.ENSP00000259469,9606.ENSP00000302478,9606.ENSP00000309334,9606.ENSP00000318646,9606.ENSP00000359345,9606.ENSP00000372023,9606.ENSP00000379339,9606.ENSP00000414321,9606.ENSP00000429374,9606.ENSP00000447001,9606.ENSP00000470972,9606.ENSP00000472469,9606.ENSP00000495273,9606.ENSP00000495672,9606.ENSP00000496250	RPL35,POLR1D,RPL15,RPS15A,RPL5,CHEK2,RPS29,RPS24,RPS20,RPL18,RPS19,RPS28,RPS7,RPL35A,RPL11
Monarch	HP:0010972	Anemia of inadequate production	21	160	0.56	0.00047	9606.ENSP00000253577,9606.ENSP00000259469,9606.ENSP00000286186,9606.ENSP00000309334,9606.ENSP00000310623,9606.ENSP00000318646,9606.ENSP00000325448,9606.ENSP00000359345,9606.ENSP00000365837,9606.ENSP00000367064,9606.ENSP00000379339,9606.ENSP00000385958,9606.ENSP00000389060,9606.ENSP00000414321,9606.ENSP00000429374,9606.ENSP00000447001,9606.ENSP00000470972,9606.ENSP00000472469,9606.ENSP00000495273,…	ABCB7,RPL35,CASP10,RPL15,ISCU,RPS15A,KARS1,RPL5,PUS1,CUBN,RPS29,RPS14,MMADHC,RPS24,RPS20,RPL18,RPS19,RPS28,RPS7,RPL35A,RPL11
Monarch	HP:0001199	Triphalangeal thumb	13	64	0.75	0.00073	9606.ENSP00000259469,9606.ENSP00000309334,9606.ENSP00000318646,9606.ENSP00000359345,9606.ENSP00000379339,9606.ENSP00000414321,9606.ENSP00000429374,9606.ENSP00000447001,9606.ENSP00000470972,9606.ENSP00000472469,9606.ENSP00000495273,9606.ENSP00000495672,9606.ENSP00000496250	RPL35,RPL15,RPS15A,RPL5,RPS29,RPS24,RPS20,RPL18,RPS19,RPS28,RPS7,RPL35A,RPL11
Monarch	HP:0000085	Horseshoe kidney	15	87	0.68	0.00074	9606.ENSP00000259469,9606.ENSP00000309334,9606.ENSP00000318646,9606.ENSP00000326531,9606.ENSP00000359345,9606.ENSP00000379339,9606.ENSP00000414321,9606.ENSP00000429374,9606.ENSP00000447001,9606.ENSP00000470972,9606.ENSP00000472469,9606.ENSP00000494147,9606.ENSP00000495273,9606.ENSP00000495672,9606.ENSP00000496250	RPL35,RPL15,RPS15A,THOC6,RPL5,RPS29,RPS24,RPS20,RPL18,RPS19,RPS28,DSE,RPS7,RPL35A,RPL11
Monarch	EFO:0004272	Anemia (phenotype)	22	189	0.51	0.0014	9606.ENSP00000253577,9606.ENSP00000259254,9606.ENSP00000259469,9606.ENSP00000286186,9606.ENSP00000309334,9606.ENSP00000310623,9606.ENSP00000318646,9606.ENSP00000325448,9606.ENSP00000359345,9606.ENSP00000365837,9606.ENSP00000367064,9606.ENSP00000379339,9606.ENSP00000385958,9606.ENSP00000389060,9606.ENSP00000414321,9606.ENSP00000429374,9606.ENSP00000447001,9606.ENSP00000470972,9606.ENSP00000472469,…	ABCB7,GYPC,RPL35,CASP10,RPL15,ISCU,RPS15A,KARS1,RPL5,PUS1,CUBN,RPS29,RPS14,MMADHC,RPS24,RPS20,RPL18,RPS19,RPS28,RPS7,RPL35A,RPL11
Monarch	HP:0000980	Pallor	18	135	0.57	0.0018	9606.ENSP00000259469,9606.ENSP00000266079,9606.ENSP00000270142,9606.ENSP00000309334,9606.ENSP00000318646,9606.ENSP00000351490,9606.ENSP00000359345,9606.ENSP00000365837,9606.ENSP00000379339,9606.ENSP00000389060,9606.ENSP00000414321,9606.ENSP00000429374,9606.ENSP00000447001,9606.ENSP00000470972,9606.ENSP00000472469,9606.ENSP00000495273,9606.ENSP00000495672,9606.ENSP00000496250	RPL35,PRPF6,SOD1,RPL15,RPS15A,MAX,RPL5,PUS1,RPS29,MMADHC,RPS24,RPS20,RPL18,RPS19,RPS28,RPS7,RPL35A,RPL11
Monarch	HP:0002863	Myelodysplasia	15	98	0.63	0.0024	9606.ENSP00000259469,9606.ENSP00000309334,9606.ENSP00000318646,9606.ENSP00000329002,9606.ENSP00000359345,9606.ENSP00000379339,9606.ENSP00000385958,9606.ENSP00000414321,9606.ENSP00000429374,9606.ENSP00000447001,9606.ENSP00000470972,9606.ENSP00000472469,9606.ENSP00000495273,9606.ENSP00000495672,9606.ENSP00000496250	RPL35,RPL15,RPS15A,HAX1,RPL5,RPS29,RPS14,RPS24,RPS20,RPL18,RPS19,RPS28,RPS7,RPL35A,RPL11
Monarch	HP:0001254	Lethargy	22	199	0.49	0.0027	9606.ENSP00000259469,9606.ENSP00000263774,9606.ENSP00000265594,9606.ENSP00000309334,9606.ENSP00000318646,9606.ENSP00000327268,9606.ENSP00000359345,9606.ENSP00000369134,9606.ENSP00000369647,9606.ENSP00000370023,9606.ENSP00000373489,9606.ENSP00000379339,9606.ENSP00000389060,9606.ENSP00000414321,9606.ENSP00000429374,9606.ENSP00000447001,9606.ENSP00000470972,9606.ENSP00000472469,9606.ENSP00000495273,…	RPL35,NDUFS3,MCCC1,RPL15,RPS15A,NDUFV2,RPL5,PDHA1,AVP,HADHA,KRT18,RPS29,MMADHC,RPS24,RPS20,RPL18,RPS19,RPS28,RPS7,RPL35A,RPL11,EIF2B5
Monarch	HP:0008551	Microtia	16	113	0.59	0.0028	9606.ENSP00000259469,9606.ENSP00000299441,9606.ENSP00000302478,9606.ENSP00000309334,9606.ENSP00000318646,9606.ENSP00000359345,9606.ENSP00000363944,9606.ENSP00000379339,9606.ENSP00000414321,9606.ENSP00000429374,9606.ENSP00000447001,9606.ENSP00000470972,9606.ENSP00000472469,9606.ENSP00000495273,9606.ENSP00000495672,9606.ENSP00000496250	RPL35,DCHS1,POLR1D,RPL15,RPS15A,RPL5,LAS1L,RPS29,RPS24,RPS20,RPL18,RPS19,RPS28,RPS7,RPL35A,RPL11
Monarch	HP:0001909	Leukemia	18	141	0.55	0.0029	9606.ENSP00000259469,9606.ENSP00000269886,9606.ENSP00000296930,9606.ENSP00000309334,9606.ENSP00000318646,9606.ENSP00000329002,9606.ENSP00000359345,9606.ENSP00000379339,9606.ENSP00000385958,9606.ENSP00000414321,9606.ENSP00000429374,9606.ENSP00000447001,9606.ENSP00000466010,9606.ENSP00000470972,9606.ENSP00000472469,9606.ENSP00000495273,9606.ENSP00000495672,9606.ENSP00000496250	RPL35,SH3GL1,NPM1,RPL15,RPS15A,HAX1,RPL5,RPS29,RPS14,RPS24,RPS20,RPL18,RPS15,RPS19,RPS28,RPS7,RPL35A,RPL11
Monarch	HP:0002151	Increased serum lactate	20	172	0.51	0.0033	9606.ENSP00000228318,9606.ENSP00000249269,9606.ENSP00000257347,9606.ENSP00000263774,9606.ENSP00000264093,9606.ENSP00000268379,9606.ENSP00000270142,9606.ENSP00000310623,9606.ENSP00000312356,9606.ENSP00000312599,9606.ENSP00000325448,9606.ENSP00000327268,9606.ENSP00000339720,9606.ENSP00000365837,9606.ENSP00000369134,9606.ENSP00000377446,9606.ENSP00000384973,9606.ENSP00000400646,9606.ENSP00000430494,…	SLC25A3,PMPCB,CARS2,NDUFS3,DGUOK,UQCRC2,SOD1,ISCU,TRMT10C,TMEM70,KARS1,NDUFV2,NDUFA4,PUS1,PDHA1,SUCLG1,CHCHD10,PNPT1,UQCRB,COX4I1
Monarch	HP:0001882	Leukopenia	14	90	0.63	0.0036	9606.ENSP00000259469,9606.ENSP00000309334,9606.ENSP00000318646,9606.ENSP00000359345,9606.ENSP00000379339,9606.ENSP00000385958,9606.ENSP00000414321,9606.ENSP00000429374,9606.ENSP00000447001,9606.ENSP00000470972,9606.ENSP00000472469,9606.ENSP00000495273,9606.ENSP00000495672,9606.ENSP00000496250	RPL35,RPL15,RPS15A,RPL5,RPS29,RPS14,RPS24,RPS20,RPL18,RPS19,RPS28,RPS7,RPL35A,RPL11
Monarch	HP:0008772	Aplasia/Hypoplasia of the external ear	17	133	0.55	0.0047	9606.ENSP00000206542,9606.ENSP00000259469,9606.ENSP00000299441,9606.ENSP00000302478,9606.ENSP00000309334,9606.ENSP00000318646,9606.ENSP00000359345,9606.ENSP00000363944,9606.ENSP00000379339,9606.ENSP00000414321,9606.ENSP00000429374,9606.ENSP00000447001,9606.ENSP00000470972,9606.ENSP00000472469,9606.ENSP00000495273,9606.ENSP00000495672,9606.ENSP00000496250	OSGEP,RPL35,DCHS1,POLR1D,RPL15,RPS15A,RPL5,LAS1L,RPS29,RPS24,RPS20,RPL18,RPS19,RPS28,RPS7,RPL35A,RPL11
Monarch	HP:0000519	Developmental cataract	16	122	0.56	0.006	9606.ENSP00000259469,9606.ENSP00000309334,9606.ENSP00000318646,9606.ENSP00000352798,9606.ENSP00000359345,9606.ENSP00000379339,9606.ENSP00000400646,9606.ENSP00000414321,9606.ENSP00000429374,9606.ENSP00000447001,9606.ENSP00000470972,9606.ENSP00000472469,9606.ENSP00000476100,9606.ENSP00000495273,9606.ENSP00000495672,9606.ENSP00000496250	RPL35,RPL15,RPS15A,COL18A1,RPL5,RPS29,PNPT1,RPS24,RPS20,RPL18,RPS19,RPS28,GTF2H5,RPS7,RPL35A,RPL11
Monarch	HP:0001518	Small for gestational age	21	200	0.46	0.0075	9606.ENSP00000253039,9606.ENSP00000259469,9606.ENSP00000268379,9606.ENSP00000309334,9606.ENSP00000312599,9606.ENSP00000318646,9606.ENSP00000325448,9606.ENSP00000359345,9606.ENSP00000369134,9606.ENSP00000370023,9606.ENSP00000379339,9606.ENSP00000414321,9606.ENSP00000429374,9606.ENSP00000447001,9606.ENSP00000466967,9606.ENSP00000470972,9606.ENSP00000472469,9606.ENSP00000495273,9606.ENSP00000495672,…	EIF2S3,RPL35,UQCRC2,RPL15,TMEM70,RPS15A,KARS1,RPL5,PDHA1,HADHA,RPS29,RPS24,RPS20,RPL18,TRMT1,RPS19,RPS28,RPS7,RPL35A,RPL11,PQBP1
Monarch	HP:0000294	Low anterior hairline	15	112	0.57	0.0081	9606.ENSP00000259469,9606.ENSP00000302478,9606.ENSP00000309334,9606.ENSP00000318646,9606.ENSP00000359345,9606.ENSP00000379339,9606.ENSP00000395473,9606.ENSP00000414321,9606.ENSP00000429374,9606.ENSP00000447001,9606.ENSP00000470972,9606.ENSP00000472469,9606.ENSP00000495273,9606.ENSP00000495672,9606.ENSP00000496250	RPL35,POLR1D,RPL15,RPS15A,RPL5,RPS29,MAN2B1,RPS24,RPS20,RPL18,RPS19,RPS28,RPS7,RPL35A,RPL11
Monarch	HP:0001875	Neutropenia	18	156	0.5	0.0084	9606.ENSP00000259469,9606.ENSP00000286186,9606.ENSP00000309334,9606.ENSP00000318646,9606.ENSP00000329002,9606.ENSP00000359345,9606.ENSP00000379339,9606.ENSP00000414321,9606.ENSP00000429374,9606.ENSP00000447001,9606.ENSP00000469981,9606.ENSP00000470972,9606.ENSP00000472469,9606.ENSP00000476100,9606.ENSP00000495273,9606.ENSP00000495672,9606.ENSP00000496250,9606.ENSP00000496942	RPL35,CASP10,RPL15,RPS15A,HAX1,RPL5,RPS29,RPS24,RPS20,RPL18,TAZ,RPS19,RPS28,GTF2H5,RPS7,RPL35A,RPL11,JAGN1
Monarch	HP:0009778	Short thumb	13	91	0.6	0.0139	9606.ENSP00000259469,9606.ENSP00000309334,9606.ENSP00000318646,9606.ENSP00000359345,9606.ENSP00000379339,9606.ENSP00000414321,9606.ENSP00000429374,9606.ENSP00000447001,9606.ENSP00000470972,9606.ENSP00000472469,9606.ENSP00000495273,9606.ENSP00000495672,9606.ENSP00000496250	RPL35,RPL15,RPS15A,RPL5,RPS29,RPS24,RPS20,RPL18,RPS19,RPS28,RPS7,RPL35A,RPL11
Monarch	HP:0001680	Coarctation of aorta	14	105	0.57	0.0142	9606.ENSP00000259469,9606.ENSP00000309334,9606.ENSP00000318646,9606.ENSP00000359345,9606.ENSP00000377446,9606.ENSP00000379339,9606.ENSP00000414321,9606.ENSP00000429374,9606.ENSP00000447001,9606.ENSP00000470972,9606.ENSP00000472469,9606.ENSP00000495273,9606.ENSP00000495672,9606.ENSP00000496250	RPL35,RPL15,RPS15A,RPL5,SUCLG1,RPS29,RPS24,RPS20,RPL18,RPS19,RPS28,RPS7,RPL35A,RPL11
Monarch	HP:0000465	Webbed neck	13	94	0.58	0.0178	9606.ENSP00000259469,9606.ENSP00000309334,9606.ENSP00000318646,9606.ENSP00000359345,9606.ENSP00000379339,9606.ENSP00000414321,9606.ENSP00000429374,9606.ENSP00000447001,9606.ENSP00000470972,9606.ENSP00000472469,9606.ENSP00000495273,9606.ENSP00000495672,9606.ENSP00000496250	RPL35,RPL15,RPS15A,RPL5,RPS29,RPS24,RPS20,RPL18,RPS19,RPS28,RPS7,RPL35A,RPL11
Monarch	HP:0012103	Abnormality of the mitochondrion	17	153	0.49	0.0189	9606.ENSP00000228318,9606.ENSP00000257347,9606.ENSP00000263774,9606.ENSP00000264093,9606.ENSP00000310623,9606.ENSP00000312599,9606.ENSP00000325448,9606.ENSP00000327268,9606.ENSP00000339720,9606.ENSP00000369134,9606.ENSP00000370023,9606.ENSP00000377446,9606.ENSP00000384973,9606.ENSP00000400646,9606.ENSP00000419243,9606.ENSP00000457513,9606.ENSP00000469981	SLC25A3,CARS2,NDUFS3,DGUOK,ISCU,TMEM70,KARS1,NDUFV2,NDUFA4,PDHA1,HADHA,SUCLG1,CHCHD10,PNPT1,FXN,COX4I1,TAZ
Monarch	HP:0004372	Reduced consciousness/confusion	27	327	0.36	0.0247	9606.ENSP00000078429,9606.ENSP00000259469,9606.ENSP00000263774,9606.ENSP00000265594,9606.ENSP00000309334,9606.ENSP00000318646,9606.ENSP00000327268,9606.ENSP00000358983,9606.ENSP00000359345,9606.ENSP00000361512,9606.ENSP00000367064,9606.ENSP00000369134,9606.ENSP00000369647,9606.ENSP00000370023,9606.ENSP00000373489,9606.ENSP00000379339,9606.ENSP00000389060,9606.ENSP00000395473,9606.ENSP00000414321,…	GNA11,RPL35,NDUFS3,MCCC1,RPL15,RPS15A,NDUFV2,NFKB2,RPL5,PRPS1,CUBN,PDHA1,AVP,HADHA,KRT18,RPS29,MMADHC,MAN2B1,RPS24,RPS20,RPL18,RPS19,RPS28,RPS7,RPL35A,RPL11,EIF2B5
Monarch	HP:0001874	Abnormality of neutrophils	22	241	0.4	0.0274	9606.ENSP00000232975,9606.ENSP00000259469,9606.ENSP00000286186,9606.ENSP00000289473,9606.ENSP00000296930,9606.ENSP00000309334,9606.ENSP00000318646,9606.ENSP00000329002,9606.ENSP00000359345,9606.ENSP00000379339,9606.ENSP00000385958,9606.ENSP00000414321,9606.ENSP00000429374,9606.ENSP00000447001,9606.ENSP00000469981,9606.ENSP00000470972,9606.ENSP00000472469,9606.ENSP00000476100,9606.ENSP00000495273,…	TNNC1,RPL35,CASP10,NCF1,NPM1,RPL15,RPS15A,HAX1,RPL5,RPS29,RPS14,RPS24,RPS20,RPL18,TAZ,RPS19,RPS28,GTF2H5,RPS7,RPL35A,RPL11,JAGN1
Monarch	HP:0004377	Hematological neoplasm	21	232	0.4	0.0422	9606.ENSP00000259469,9606.ENSP00000269886,9606.ENSP00000286186,9606.ENSP00000296930,9606.ENSP00000309334,9606.ENSP00000318646,9606.ENSP00000329002,9606.ENSP00000358983,9606.ENSP00000359345,9606.ENSP00000379339,9606.ENSP00000385958,9606.ENSP00000414321,9606.ENSP00000429374,9606.ENSP00000447001,9606.ENSP00000466010,9606.ENSP00000470972,9606.ENSP00000472469,9606.ENSP00000473001,9606.ENSP00000495273,…	RPL35,SH3GL1,CASP10,NPM1,RPL15,RPS15A,HAX1,NFKB2,RPL5,RPS29,RPS14,RPS24,RPS20,RPL18,RPS15,RPS19,RPS28,FCHO1,RPS7,RPL35A,RPL11
Monarch	HP:0000599	Abnormality of the frontal hairline	16	150	0.47	0.0433	9606.ENSP00000259469,9606.ENSP00000302478,9606.ENSP00000309334,9606.ENSP00000318646,9606.ENSP00000326531,9606.ENSP00000359345,9606.ENSP00000379339,9606.ENSP00000395473,9606.ENSP00000414321,9606.ENSP00000429374,9606.ENSP00000447001,9606.ENSP00000470972,9606.ENSP00000472469,9606.ENSP00000495273,9606.ENSP00000495672,9606.ENSP00000496250	RPL35,POLR1D,RPL15,RPS15A,THOC6,RPL5,RPS29,MAN2B1,RPS24,RPS20,RPL18,RPS19,RPS28,RPS7,RPL35A,RPL11
Monarch	HP:0001629	Ventricular septal defect	29	378	0.33	0.0433	9606.ENSP00000259469,9606.ENSP00000263774,9606.ENSP00000269601,9606.ENSP00000270066,9606.ENSP00000309334,9606.ENSP00000318646,9606.ENSP00000326531,9606.ENSP00000327268,9606.ENSP00000339720,9606.ENSP00000359345,9606.ENSP00000360464,9606.ENSP00000363661,9606.ENSP00000369134,9606.ENSP00000370023,9606.ENSP00000370083,9606.ENSP00000379339,9606.ENSP00000413436,9606.ENSP00000414321,9606.ENSP00000420037,…	RPL35,NDUFS3,TXNL4A,SMG9,RPL15,RPS15A,THOC6,NDUFV2,NDUFA4,RPL5,NKAP,IGBP1,PDHA1,HADHA,SMN1,RPS29,RPL10,RPS24,PIGP,RPS20,RPL18,RPS19,RPS28,GTF2H5,PEX12,RPS7,RPL35A,RPL11,PQBP1
Monarch	HP:0410030	Cleft lip	18	183	0.44	0.0442	9606.ENSP00000253039,9606.ENSP00000259469,9606.ENSP00000269601,9606.ENSP00000270066,9606.ENSP00000302478,9606.ENSP00000309334,9606.ENSP00000318646,9606.ENSP00000359345,9606.ENSP00000379339,9606.ENSP00000414321,9606.ENSP00000429374,9606.ENSP00000447001,9606.ENSP00000470972,9606.ENSP00000472469,9606.ENSP00000494147,9606.ENSP00000495273,9606.ENSP00000495672,9606.ENSP00000496250	EIF2S3,RPL35,TXNL4A,SMG9,POLR1D,RPL15,RPS15A,RPL5,RPS29,RPS24,RPS20,RPL18,RPS19,RPS28,DSE,RPS7,RPL35A,RPL11
DISEASES	DOID:1339	Diamond-Blackfan anemia	18	36	1.14	6.35e-10	9606.ENSP00000259469,9606.ENSP00000272317,9606.ENSP00000309334,9606.ENSP00000318646,9606.ENSP00000359345,9606.ENSP00000379339,9606.ENSP00000386717,9606.ENSP00000414321,9606.ENSP00000447001,9606.ENSP00000464342,9606.ENSP00000464813,9606.ENSP00000466010,9606.ENSP00000470972,9606.ENSP00000472469,9606.ENSP00000495273,9606.ENSP00000495672,9606.ENSP00000496250,9606.ENSP00000499044	RPL35,RPS27A,RPL15,RPS15A,RPL5,RPS29,RPL31,RPS24,RPL18,RPL36,RPL27,RPS15,RPS19,RPS28,RPS7,RPL35A,RPL11,RPS27
DISEASES	DOID:12449	Aplastic anemia	21	70	0.92	9.24e-09	9606.ENSP00000253577,9606.ENSP00000259469,9606.ENSP00000272317,9606.ENSP00000309334,9606.ENSP00000318646,9606.ENSP00000359345,9606.ENSP00000365837,9606.ENSP00000379339,9606.ENSP00000386717,9606.ENSP00000414321,9606.ENSP00000447001,9606.ENSP00000464342,9606.ENSP00000464813,9606.ENSP00000465757,9606.ENSP00000466010,9606.ENSP00000470972,9606.ENSP00000472469,9606.ENSP00000495273,9606.ENSP00000495672,…	ABCB7,RPL35,RPS27A,RPL15,RPS15A,RPL5,PUS1,RPS29,RPL31,RPS24,RPL18,RPL36,RPL27,CCDC106,RPS15,RPS19,RPS28,RPS7,RPL35A,RPL11,RPS27
DISEASES	DOID:1342	Congenital hypoplastic anemia	19	61	0.94	3.79e-08	9606.ENSP00000259469,9606.ENSP00000272317,9606.ENSP00000309334,9606.ENSP00000318646,9606.ENSP00000359345,9606.ENSP00000379339,9606.ENSP00000386717,9606.ENSP00000414321,9606.ENSP00000447001,9606.ENSP00000464342,9606.ENSP00000464813,9606.ENSP00000465757,9606.ENSP00000466010,9606.ENSP00000470972,9606.ENSP00000472469,9606.ENSP00000495273,9606.ENSP00000495672,9606.ENSP00000496250,9606.ENSP00000499044	RPL35,RPS27A,RPL15,RPS15A,RPL5,RPS29,RPL31,RPS24,RPL18,RPL36,RPL27,CCDC106,RPS15,RPS19,RPS28,RPS7,RPL35A,RPL11,RPS27
DISEASES	DOID:2355	Anemia	24	156	0.63	2.07e-05	9606.ENSP00000253577,9606.ENSP00000259469,9606.ENSP00000272317,9606.ENSP00000309334,9606.ENSP00000318646,9606.ENSP00000356218,9606.ENSP00000359345,9606.ENSP00000365837,9606.ENSP00000367064,9606.ENSP00000379339,9606.ENSP00000386717,9606.ENSP00000414321,9606.ENSP00000442478,9606.ENSP00000447001,9606.ENSP00000464342,9606.ENSP00000464813,9606.ENSP00000465757,9606.ENSP00000466010,9606.ENSP00000470972,…	ABCB7,RPL35,RPS27A,RPL15,RPS15A,CYB5R1,RPL5,PUS1,CUBN,RPS29,RPL31,RPS24,STOML1,RPL18,RPL36,RPL27,CCDC106,RPS15,RPS19,RPS28,RPS7,RPL35A,RPL11,RPS27
DISEASES	DOID:700	Mitochondrial metabolism disease	21	192	0.48	0.0173	9606.ENSP00000215570,9606.ENSP00000257347,9606.ENSP00000263774,9606.ENSP00000264093,9606.ENSP00000268379,9606.ENSP00000276062,9606.ENSP00000297994,9606.ENSP00000312356,9606.ENSP00000327268,9606.ENSP00000339720,9606.ENSP00000343885,9606.ENSP00000353165,9606.ENSP00000365837,9606.ENSP00000369134,9606.ENSP00000377446,9606.ENSP00000378588,9606.ENSP00000381736,9606.ENSP00000400646,9606.ENSP00000430494,…	TIMM13,CARS2,NDUFS3,DGUOK,UQCRC2,NDUFB11,TRMT10B,TRMT10C,NDUFV2,NDUFA4,PPA2,TPK1,PUS1,PDHA1,SUCLG1,TIMM9,ATP5F1A,PNPT1,UQCRB,LYRM4,SLIRP
TISSUES	BTO:0000345	Digestive gland	238	2881	0.36	1.78e-31	9606.ENSP00000078429,9606.ENSP00000080059,9606.ENSP00000216190,9606.ENSP00000216218,9606.ENSP00000216416,9606.ENSP00000216714,9606.ENSP00000216962,9606.ENSP00000220849,9606.ENSP00000221801,9606.ENSP00000222247,9606.ENSP00000225430,9606.ENSP00000228318,9606.ENSP00000228740,9606.ENSP00000228945,9606.ENSP00000230050,9606.ENSP00000231487,9606.ENSP00000233893,9606.ENSP00000243997,9606.ENSP00000246548,…	GNA11,HDAC7,EIF3D,ST13,CNIH1,APEX1,PYGB,EIF3E,FBL,RPL18A,RPL19,SLC25A3,LTA4H,ARHGDIB,RPS12,SKP1,HSPE1,ATP5F1E,UBA2,PMPCB,TRIM28,EIF3G,ACSS2,NASP,CCT7,NDUFB5,GYPC,RPL35,RSL24D1,PEBP1,RTRAF,ALDH2,EIF3J,RPL8,LGALS3BP,A1BG,NDUFS3,DARS1,YWHAE,GRPEL1,MCCC1,HNRNPH3,PRPF6,ERP27,UQCRC2,TXNL4A,SH3GL1,SOD1,RPS11,PGD,RPS27A,RPL37,CCT6A,HSD17B12,SSRP1,RPS3,DENR,CCT8,EIF5B,NCF1,ATP5PO,UBXN1,RPL29,RPS23,NPM1,NO…
TISSUES	BTO:0000763	Lung	155	1395	0.49	3.06e-31	9606.ENSP00000216190,9606.ENSP00000216714,9606.ENSP00000216962,9606.ENSP00000220849,9606.ENSP00000225430,9606.ENSP00000228318,9606.ENSP00000228740,9606.ENSP00000229281,9606.ENSP00000231487,9606.ENSP00000246802,9606.ENSP00000253024,9606.ENSP00000253814,9606.ENSP00000255120,9606.ENSP00000257347,9606.ENSP00000258091,9606.ENSP00000258770,9606.ENSP00000259469,9606.ENSP00000260010,9606.ENSP00000260443,…	EIF3D,APEX1,PYGB,EIF3E,RPL19,SLC25A3,LTA4H,C12orf57,SKP1,NOP53,TRIM28,NDFIP1,NASP,CARS2,CCT7,TBRG4,RPL35,TLR2,RSL24D1,PEBP1,RPL8,LGALS3BP,FAM32A,YWHAE,UQCRC2,SOD1,RPS11,PGD,RPL37,SSRP1,RPS3,VPS51,NCF1,RPL29,MAD2L1,NPM1,BRI3,ATP5MG,PRDX2,PA2G4,RPL13,TUT1,NSUN5,RPL15,UQCRH,RPL38,RPL4,HNRNPD,GRINA,RPS15A,IMPDH2,EIF4A2,NDUFV2,IL3RA,TOP1MT,HAX1,NPAS2,MGAT4B,EEF1A1,HNRNPA1,RPS2,SNRPD2,PPA2,PTMA,FBLN5,R…
TISSUES	BTO:0003091	Urogenital system	417	7090	0.21	1.48e-30	9606.ENSP00000078429,9606.ENSP00000080059,9606.ENSP00000184266,9606.ENSP00000202816,9606.ENSP00000206474,9606.ENSP00000206542,9606.ENSP00000215570,9606.ENSP00000216190,9606.ENSP00000216218,9606.ENSP00000216714,9606.ENSP00000220849,9606.ENSP00000221801,9606.ENSP00000222247,9606.ENSP00000222567,9606.ENSP00000223129,9606.ENSP00000225430,9606.ENSP00000228136,9606.ENSP00000228318,9606.ENSP00000228740,…	GNA11,HDAC7,NDUFB4,ESF1,HAUS4,OSGEP,TIMM13,EIF3D,ST13,APEX1,EIF3E,FBL,RPL18A,TWISTNB,RPA3,RPL19,C11orf58,SLC25A3,LTA4H,ARHGDIB,RPS12,DNPH1,SKP1,HSPE1,CCNI,WASHC3,ATP5F1E,ALKBH7,UBA2,ARL2,NOP53,EIF3K,PMPCB,TRIM28,EIF2S3,EIF3G,ABCB7,NDFIP1,SNRPA1,NXT1,NASP,OSER1,CCDC59,CARS2,CDK4,CCT7,TBRG4,NDUFB5,IMP4,RPL35,TLR2,RSL24D1,PEBP1,RNF138,THOC1,EIF3J,APH1B,DNAJA3,CSNK2A2,RPL8,LGALS3BP,A1BG,LIG1,FAM32A,D…
TISSUES	BTO:0000203	Respiratory system	170	1707	0.44	1.06e-29	9606.ENSP00000216190,9606.ENSP00000216714,9606.ENSP00000216962,9606.ENSP00000220849,9606.ENSP00000222247,9606.ENSP00000225430,9606.ENSP00000228318,9606.ENSP00000228740,9606.ENSP00000229281,9606.ENSP00000231487,9606.ENSP00000246802,9606.ENSP00000253024,9606.ENSP00000253814,9606.ENSP00000255120,9606.ENSP00000257347,9606.ENSP00000258091,9606.ENSP00000258770,9606.ENSP00000259469,9606.ENSP00000260010,…	EIF3D,APEX1,PYGB,EIF3E,RPL18A,RPL19,SLC25A3,LTA4H,C12orf57,SKP1,NOP53,TRIM28,NDFIP1,NASP,CARS2,CCT7,TBRG4,RPL35,TLR2,RSL24D1,PEBP1,RPL8,LGALS3BP,FAM32A,YWHAE,RAB20,UQCRC2,SOD1,RPS11,PGD,RPL37,SSRP1,RPS3,VPS51,NCF1,RPL29,MAD2L1,NPM1,BRI3,NOS3,ATP5MG,PRDX2,PA2G4,RPL13,TUT1,NSUN5,RPL15,UQCRH,RPL38,RPL4,HNRNPD,GRINA,RPS15A,IMPDH2,EIF4A2,NDUFV2,IL3RA,TOP1MT,HAX1,NPAS2,NUDT4,MGAT4B,EEF1A1,GANAB,PTK2,HN…
TISSUES	BTO:0000772	Lymphoblast	63	240	0.86	2.13e-28	9606.ENSP00000206474,9606.ENSP00000215829,9606.ENSP00000220849,9606.ENSP00000222247,9606.ENSP00000225430,9606.ENSP00000228318,9606.ENSP00000253024,9606.ENSP00000258091,9606.ENSP00000262584,9606.ENSP00000263274,9606.ENSP00000264161,9606.ENSP00000264335,9606.ENSP00000278572,9606.ENSP00000286788,9606.ENSP00000296930,9606.ENSP00000301522,9606.ENSP00000309334,9606.ENSP00000309830,9606.ENSP00000311430,…	HAUS4,SNRPD3,EIF3E,RPL18A,RPL19,SLC25A3,TRIM28,CCT7,RPL8,LIG1,DARS1,YWHAE,RPS3,CCT8,NPM1,PRDX2,RPL15,RPL38,RPL4,HNRNPD,RPS15A,IMPDH2,SNRPD2,ANP32B,RPL27A,RPS3A,RPL22,PCBP2,RPL5,SERBP1,SLC25A5,PRPS1,RPS4X,RPL10A,DDX1,RPS9,EEF1B2,RPL24,RPL14,RPS8,ATP5F1A,RPS14,RPS18,RPL6,RPL10,RPS24,RPL32,RACK1,RPL30,RPLP2,RPS25,PHB2,RPL18,HNRNPC,RPL36,RPL27,RPS15,RPS19,RPS5,NAP1L1,RPS7,RPL11,EIF3L
TISSUES	BTO:0001129	Prostate gland	85	476	0.69	2.13e-28	9606.ENSP00000222247,9606.ENSP00000225430,9606.ENSP00000228318,9606.ENSP00000230050,9606.ENSP00000259469,9606.ENSP00000260010,9606.ENSP00000262584,9606.ENSP00000270625,9606.ENSP00000272317,9606.ENSP00000274242,9606.ENSP00000278572,9606.ENSP00000289473,9606.ENSP00000291539,9606.ENSP00000294189,9606.ENSP00000296930,9606.ENSP00000304229,9606.ENSP00000307889,9606.ENSP00000308000,9606.ENSP00000309334,…	RPL18A,RPL19,SLC25A3,RPS12,RPL35,TLR2,RPL8,RPS11,RPS27A,RPL37,RPS3,NCF1,PDE9A,RPL29,NPM1,HINT1,RPL13,TUT1,RPL15,RPL38,RPL4,GRINA,MGAT4B,EEF1A1,HNRNPA1,RPS2,CCNG1,RPS21,RPL3,RPL27A,RPLP1,RPS3A,RPL12,RPL39,LZTS2,SERBP1,RPL7A,RPS4X,RPL10A,FTL,RPS6,SMN1,RLN2,KRT18,RPS9,RPL13A,RPL34,RPS29,RPL14,RPS8,ATP5F1A,RPS14,RPL31,UBA52,RPL23A,RPSA,ATP2C2,HMGA1,RPL6,RPL10,RPS24,RPL32,FAM162A,SERP1,RPL23,RACK1,RPL…
TISSUES	BTO:0000759	Liver	189	2125	0.39	6.06e-28	9606.ENSP00000080059,9606.ENSP00000216190,9606.ENSP00000216218,9606.ENSP00000216714,9606.ENSP00000216962,9606.ENSP00000220849,9606.ENSP00000221801,9606.ENSP00000222247,9606.ENSP00000225430,9606.ENSP00000228318,9606.ENSP00000228740,9606.ENSP00000228945,9606.ENSP00000230050,9606.ENSP00000231487,9606.ENSP00000233893,9606.ENSP00000243997,9606.ENSP00000253024,9606.ENSP00000253382,9606.ENSP00000255120,…	HDAC7,EIF3D,ST13,APEX1,PYGB,EIF3E,FBL,RPL18A,RPL19,SLC25A3,LTA4H,ARHGDIB,RPS12,SKP1,HSPE1,ATP5F1E,TRIM28,ACSS2,NASP,CCT7,GYPC,RPL35,RSL24D1,PEBP1,ALDH2,EIF3J,RPL8,LGALS3BP,A1BG,NDUFS3,DARS1,YWHAE,GRPEL1,MCCC1,UQCRC2,TXNL4A,SOD1,RPS11,PGD,CCT6A,HSD17B12,RPS3,DENR,CCT8,EIF5B,NCF1,ATP5PO,RPL29,NPM1,NOS3,ATP5MG,PRDX2,ATP5PD,LTBP3,PA2G4,HINT1,MCRIP2,RPL13,TUT1,ISCU,RPL4,HNRNPD,KHDRBS1,GRINA,IMPDH2,MET…
TISSUES	BTO:0000083	Female reproductive system	368	6111	0.22	5.39e-27	9606.ENSP00000078429,9606.ENSP00000080059,9606.ENSP00000184266,9606.ENSP00000202816,9606.ENSP00000206542,9606.ENSP00000215570,9606.ENSP00000216190,9606.ENSP00000216218,9606.ENSP00000216714,9606.ENSP00000220849,9606.ENSP00000221801,9606.ENSP00000222247,9606.ENSP00000225430,9606.ENSP00000228136,9606.ENSP00000228318,9606.ENSP00000228740,9606.ENSP00000228945,9606.ENSP00000230050,9606.ENSP00000231487,…	GNA11,HDAC7,NDUFB4,ESF1,OSGEP,TIMM13,EIF3D,ST13,APEX1,EIF3E,FBL,RPL18A,RPL19,C11orf58,SLC25A3,LTA4H,ARHGDIB,RPS12,SKP1,HSPE1,CCNI,WASHC3,ALKBH7,UBA2,ARL2,NOP53,EIF3K,PMPCB,TRIM28,EIF2S3,EIF3G,ABCB7,NDFIP1,NXT1,NASP,OSER1,CCDC59,CARS2,CDK4,CCT7,TBRG4,IMP4,RSL24D1,PEBP1,RNF138,THOC1,EIF3J,APH1B,DNAJA3,CSNK2A2,RPL8,LGALS3BP,A1BG,LIG1,FAM32A,CYTIP,YWHAE,GRPEL1,PCNP,DBF4,HNRNPH3,PRPF6,LMBR1L,UQCRC2,NO…
TISSUES	BTO:0000081	Reproductive system	380	6444	0.21	1.37e-26	9606.ENSP00000078429,9606.ENSP00000080059,9606.ENSP00000184266,9606.ENSP00000202816,9606.ENSP00000206542,9606.ENSP00000215570,9606.ENSP00000216190,9606.ENSP00000216218,9606.ENSP00000216714,9606.ENSP00000220849,9606.ENSP00000221801,9606.ENSP00000222247,9606.ENSP00000225430,9606.ENSP00000228136,9606.ENSP00000228318,9606.ENSP00000228740,9606.ENSP00000228945,9606.ENSP00000230050,9606.ENSP00000231487,…	GNA11,HDAC7,NDUFB4,ESF1,OSGEP,TIMM13,EIF3D,ST13,APEX1,EIF3E,FBL,RPL18A,RPL19,C11orf58,SLC25A3,LTA4H,ARHGDIB,RPS12,SKP1,HSPE1,CCNI,WASHC3,ALKBH7,UBA2,ARL2,NOP53,EIF3K,PMPCB,TRIM28,EIF2S3,EIF3G,ABCB7,NDFIP1,NXT1,NASP,OSER1,CCDC59,CARS2,CDK4,CCT7,TBRG4,IMP4,RPL35,TLR2,RSL24D1,PEBP1,RNF138,THOC1,EIF3J,APH1B,DNAJA3,CSNK2A2,RPL8,LGALS3BP,A1BG,LIG1,FAM32A,CYTIP,YWHAE,GRPEL1,PCNP,DBF4,HNRNPH3,PRPF6,LMBR1…
TISSUES	BTO:0000753	Lymphoid tissue	155	1600	0.43	8.17e-26	9606.ENSP00000202816,9606.ENSP00000206474,9606.ENSP00000215829,9606.ENSP00000220849,9606.ENSP00000222247,9606.ENSP00000225430,9606.ENSP00000228318,9606.ENSP00000228945,9606.ENSP00000229281,9606.ENSP00000230050,9606.ENSP00000237654,9606.ENSP00000239690,9606.ENSP00000248342,9606.ENSP00000253024,9606.ENSP00000258091,9606.ENSP00000259254,9606.ENSP00000260010,9606.ENSP00000260443,9606.ENSP00000261600,…	ESF1,HAUS4,SNRPD3,EIF3E,RPL18A,RPL19,SLC25A3,ARHGDIB,C12orf57,RPS12,CCNI,NUDCD1,EIF3K,TRIM28,CCT7,GYPC,TLR2,RSL24D1,THOC1,RPL8,LIG1,DARS1,YWHAE,RPS11,RPS3,CASP10,CCT8,EIF5B,NCF1,PDE9A,RPL29,NPM1,NOS3,ATP5MG,PRDX2,ATP5PD,LTBP3,SIRPG,RPL13,TUT1,RPL15,RPL38,VEGFB,RPL4,HNRNPD,RPS15A,DEF6,IMPDH2,EIF4A2,IL3RA,RASGRP2,EEF1A1,PTK2,HNRNPA1,RPS2,SNRPD2,PTMA,CCNG1,ANP32B,RPS21,RPL3,RPL27A,RPS3A,RPL22,RBM38,…
TISSUES	BTO:0000522	Gland	395	7004	0.19	2.82e-24	9606.ENSP00000078429,9606.ENSP00000080059,9606.ENSP00000202816,9606.ENSP00000206474,9606.ENSP00000206542,9606.ENSP00000215570,9606.ENSP00000215742,9606.ENSP00000216190,9606.ENSP00000216218,9606.ENSP00000216416,9606.ENSP00000216714,9606.ENSP00000216962,9606.ENSP00000217515,9606.ENSP00000220849,9606.ENSP00000221801,9606.ENSP00000222247,9606.ENSP00000223129,9606.ENSP00000225430,9606.ENSP00000228318,…	GNA11,HDAC7,ESF1,HAUS4,OSGEP,TIMM13,THAP7,EIF3D,ST13,CNIH1,APEX1,PYGB,TXNL1,EIF3E,FBL,RPL18A,RPA3,RPL19,SLC25A3,LTA4H,ARHGDIB,C12orf57,RPS12,DNPH1,SKP1,HSPE1,CCNI,WASHC3,ATP5F1E,ALKBH7,UBA2,NOP53,EIF3K,PMPCB,DTWD1,TRIM28,EIF3G,ACSS2,NDFIP1,SNRPA1,NASP,OSER1,CARS2,CDK4,CCT7,TBRG4,NDUFB5,IMP4,GYPC,RPL35,TLR2,RSL24D1,PEBP1,RNF138,RTRAF,ALDH2,EIF3J,CSNK2A2,RPL8,LGALS3BP,A1BG,LIG1,NDUFS3,DARS1,CYTIP,Y…
TISSUES	BTO:0001488	Endocrine gland	371	6403	0.21	3.76e-24	9606.ENSP00000078429,9606.ENSP00000080059,9606.ENSP00000202816,9606.ENSP00000215570,9606.ENSP00000215742,9606.ENSP00000216190,9606.ENSP00000216218,9606.ENSP00000216416,9606.ENSP00000216714,9606.ENSP00000216962,9606.ENSP00000220849,9606.ENSP00000221801,9606.ENSP00000222247,9606.ENSP00000225430,9606.ENSP00000228318,9606.ENSP00000228740,9606.ENSP00000228945,9606.ENSP00000229281,9606.ENSP00000230050,…	GNA11,HDAC7,ESF1,TIMM13,THAP7,EIF3D,ST13,CNIH1,APEX1,PYGB,EIF3E,FBL,RPL18A,RPL19,SLC25A3,LTA4H,ARHGDIB,C12orf57,RPS12,SKP1,HSPE1,CCNI,WASHC3,ATP5F1E,ALKBH7,UBA2,NOP53,EIF3K,PMPCB,DTWD1,TRIM28,EIF3G,ACSS2,NDFIP1,SNRPA1,NASP,OSER1,CARS2,CDK4,CCT7,NDUFB5,IMP4,GYPC,RPL35,TLR2,RSL24D1,PEBP1,RNF138,RTRAF,ALDH2,EIF3J,CSNK2A2,RPL8,LGALS3BP,A1BG,LIG1,NDUFS3,DARS1,CYTIP,YWHAE,GRPEL1,PCNP,MCCC1,DBF4,HNRNPH3…
TISSUES	BTO:0000042	Animal	654	15148	0.08	1.39e-23	9606.ENSP00000006275,9606.ENSP00000078429,9606.ENSP00000080059,9606.ENSP00000081029,9606.ENSP00000184266,9606.ENSP00000202816,9606.ENSP00000204517,9606.ENSP00000205143,9606.ENSP00000206474,9606.ENSP00000206542,9606.ENSP00000211413,9606.ENSP00000215095,9606.ENSP00000215570,9606.ENSP00000215742,9606.ENSP00000215829,9606.ENSP00000216190,9606.ENSP00000216218,9606.ENSP00000216294,9606.ENSP00000216416,…	TRAPPC6A,GNA11,HDAC7,MRPS35,NDUFB4,ESF1,TFAP4,DLL3,HAUS4,OSGEP,PRRT1,STX1B,TIMM13,THAP7,SNRPD3,EIF3D,ST13,SNAPC1,CNIH1,APEX1,PYGB,TXNL1,ZNF263,ZFAND1,EIF3E,DCTN6,EXOSC5,FBL,RPL18A,ARRDC2,TWISTNB,RPA3,MRPL32,RPL19,C11orf58,SLC25A3,LTA4H,ARHGDIB,C12orf57,ADTRP,RPS12,DNPH1,THG1L,SKP1,TNNC1,HSPE1,SYF2,CCNI,LGALSL,NUDCD1,WASHC3,EBPL,ATP5F1E,MPHOSPH10,ALKBH7,UBA2,ARL2,NOP53,EVI2A,EIF3K,SGSM3,PMPCB,LSM8…
TISSUES	BTO:0000000	Tissues, cell types and enzyme sources	655	15199	0.08	1.79e-23	9606.ENSP00000006275,9606.ENSP00000078429,9606.ENSP00000080059,9606.ENSP00000081029,9606.ENSP00000184266,9606.ENSP00000202816,9606.ENSP00000204517,9606.ENSP00000205143,9606.ENSP00000206474,9606.ENSP00000206542,9606.ENSP00000211413,9606.ENSP00000215095,9606.ENSP00000215570,9606.ENSP00000215742,9606.ENSP00000215829,9606.ENSP00000216190,9606.ENSP00000216218,9606.ENSP00000216294,9606.ENSP00000216416,…	TRAPPC6A,GNA11,HDAC7,MRPS35,NDUFB4,ESF1,TFAP4,DLL3,HAUS4,OSGEP,PRRT1,STX1B,TIMM13,THAP7,SNRPD3,EIF3D,ST13,SNAPC1,CNIH1,APEX1,PYGB,TXNL1,ZNF263,ZFAND1,EIF3E,DCTN6,EXOSC5,FBL,RPL18A,ARRDC2,TWISTNB,RPA3,MRPL32,RPL19,C11orf58,SLC25A3,LTA4H,ARHGDIB,C12orf57,ADTRP,RPS12,DNPH1,THG1L,SKP1,TNNC1,HSPE1,SYF2,CCNI,LGALSL,NUDCD1,WASHC3,EBPL,ATP5F1E,MPHOSPH10,ALKBH7,UBA2,ARL2,NOP53,EVI2A,EIF3K,SGSM3,PMPCB,LSM8…
TISSUES	BTO:0000775	Lymphocyte	92	698	0.56	1.34e-22	9606.ENSP00000206474,9606.ENSP00000215829,9606.ENSP00000220849,9606.ENSP00000222247,9606.ENSP00000225430,9606.ENSP00000228318,9606.ENSP00000228945,9606.ENSP00000253024,9606.ENSP00000258091,9606.ENSP00000260010,9606.ENSP00000261600,9606.ENSP00000262584,9606.ENSP00000263274,9606.ENSP00000264161,9606.ENSP00000264335,9606.ENSP00000270625,9606.ENSP00000278572,9606.ENSP00000286186,9606.ENSP00000286788,…	HAUS4,SNRPD3,EIF3E,RPL18A,RPL19,SLC25A3,ARHGDIB,TRIM28,CCT7,TLR2,THOC1,RPL8,LIG1,DARS1,YWHAE,RPS11,RPS3,CASP10,CCT8,EIF5B,NCF1,NPM1,PRDX2,SIRPG,RPL13,RPL15,RPL38,RPL4,HNRNPD,RPS15A,IMPDH2,PTK2,HNRNPA1,RPS2,SNRPD2,ANP32B,RPS21,RPL3,RPL27A,RPS3A,RPL22,PCBP2,RPL12,RPL5,SERBP1,SLC25A5,RPL7A,PRPS1,C9orf78,RPS4X,RPL10A,AIF1,SF1,DUT,DDX1,CHEK2,RPS9,EEF1B2,RPL24,RPL14,RPS8,UBE2D2,ATP5F1A,RPS14,RPL31,UBA5…
TISSUES	BTO:0001491	Viscus	324	5378	0.22	2.12e-22	9606.ENSP00000078429,9606.ENSP00000080059,9606.ENSP00000202816,9606.ENSP00000206474,9606.ENSP00000206542,9606.ENSP00000216190,9606.ENSP00000216218,9606.ENSP00000216416,9606.ENSP00000216714,9606.ENSP00000216962,9606.ENSP00000217515,9606.ENSP00000220669,9606.ENSP00000220849,9606.ENSP00000221801,9606.ENSP00000222247,9606.ENSP00000222567,9606.ENSP00000223129,9606.ENSP00000225430,9606.ENSP00000228318,…	GNA11,HDAC7,ESF1,HAUS4,OSGEP,EIF3D,ST13,CNIH1,APEX1,PYGB,TXNL1,ZFAND1,EIF3E,FBL,RPL18A,TWISTNB,RPA3,RPL19,SLC25A3,LTA4H,ARHGDIB,ADTRP,RPS12,DNPH1,SKP1,HSPE1,CCNI,NUDCD1,WASHC3,ATP5F1E,UBA2,NOP53,EIF3K,PMPCB,TRIM28,EIF3G,ACSS2,NDFIP1,NASP,CCT7,TBRG4,RSAD1,NDUFB5,GYPC,RPL35,RSL24D1,PEBP1,ALDH2,EIF3J,APH1B,DNAJA3,RPL8,LGALS3BP,A1BG,NDUFS3,DGUOK,DARS1,YWHAE,GRPEL1,PCNP,MCCC1,HNRNPH3,PRPF6,ERP27,UQCRC…
TISSUES	BTO:0000570	Hematopoietic system	205	2755	0.31	1.15e-21	9606.ENSP00000078429,9606.ENSP00000202816,9606.ENSP00000206474,9606.ENSP00000206542,9606.ENSP00000215829,9606.ENSP00000216190,9606.ENSP00000216714,9606.ENSP00000216962,9606.ENSP00000217515,9606.ENSP00000220849,9606.ENSP00000222247,9606.ENSP00000225430,9606.ENSP00000228318,9606.ENSP00000228945,9606.ENSP00000229281,9606.ENSP00000230050,9606.ENSP00000231487,9606.ENSP00000233893,9606.ENSP00000237654,…	GNA11,ESF1,HAUS4,OSGEP,SNRPD3,EIF3D,APEX1,PYGB,TXNL1,EIF3E,RPL18A,RPL19,SLC25A3,ARHGDIB,C12orf57,RPS12,SKP1,HSPE1,CCNI,NUDCD1,EIF3K,TRIM28,EIF2S3,ACSS2,CCT7,GYPC,TLR2,RSL24D1,THOC1,ALDH2,RPL8,LGALS3BP,LIG1,DARS1,CYTIP,YWHAE,SH3GL1,RPS11,PGD,RPL37,CCT6A,RPS3,CASP10,CCT8,EIF5B,NCF1,ATP5PO,PDE9A,LUC7L,RPL29,NPM1,NOS3,ATP5MG,PRDX2,ATP5PD,LTBP3,HINT1,SIRPG,TBCA,RPL13,TUT1,RPL15,RPL38,VEGFB,RPL4,HNRNPD…
TISSUES	BTO:0000580	Blood cancer cell	123	1234	0.44	4.81e-21	9606.ENSP00000080059,9606.ENSP00000184266,9606.ENSP00000216190,9606.ENSP00000216714,9606.ENSP00000217515,9606.ENSP00000220849,9606.ENSP00000221801,9606.ENSP00000222247,9606.ENSP00000225430,9606.ENSP00000228945,9606.ENSP00000233893,9606.ENSP00000246548,9606.ENSP00000246802,9606.ENSP00000248342,9606.ENSP00000249299,9606.ENSP00000253024,9606.ENSP00000253108,9606.ENSP00000254846,9606.ENSP00000255120,…	HDAC7,NDUFB4,EIF3D,APEX1,TXNL1,EIF3E,FBL,RPL18A,RPL19,ARHGDIB,HSPE1,UBA2,NOP53,EIF3K,LSM8,TRIM28,EIF3G,KDM6B,NASP,RPL35,PEBP1,YWHAE,NOB1,RPS11,CISD2,RPL37,HSD17B12,SSRP1,RPS3,AIP,CCT8,EIF5B,MAD2L1,NPM1,NOS3,PA2G4,DDIT4,RPL15,ISCU,RPL4,HNRNPD,KHDRBS1,IMPDH2,P2RY11,EIF4A2,CBX3,EEF1A1,MYB,GANAB,PTK2,HNRNPA1,SNRPD2,PPA2,ANP32B,RPL3,RPL27A,RPS3A,RPL22,IPO4,UBE2I,HNRNPH1,MAX,PCBP2,TOMM20,CACYBP,NFKB2,N…
TISSUES	BTO:0000080	Male reproductive gland	197	2658	0.31	1.81e-20	9606.ENSP00000078429,9606.ENSP00000216190,9606.ENSP00000216218,9606.ENSP00000220849,9606.ENSP00000222247,9606.ENSP00000225430,9606.ENSP00000228318,9606.ENSP00000230050,9606.ENSP00000231487,9606.ENSP00000237654,9606.ENSP00000245812,9606.ENSP00000246548,9606.ENSP00000246802,9606.ENSP00000253024,9606.ENSP00000253814,9606.ENSP00000255120,9606.ENSP00000255174,9606.ENSP00000258091,9606.ENSP00000259239,…	GNA11,EIF3D,ST13,EIF3E,RPL18A,RPL19,SLC25A3,RPS12,SKP1,CCNI,ALKBH7,UBA2,NOP53,TRIM28,NDFIP1,NASP,OSER1,CCT7,IMP4,RPL35,TLR2,RSL24D1,RNF138,RPL8,LGALS3BP,YWHAE,GRPEL1,PCNP,DBF4,PRPF6,LMBR1L,SCYL1,RPS11,EIF2D,RPS27A,RPL37,CCT6A,RPS3,VPS51,FARSB,NEIL2,CCT8,EIF5B,NCF1,ATP5PO,PDE9A,RPL29,HSPA4L,MAD2L1,RPS23,NPM1,DAGLB,PA2G4,HINT1,MCRIP2,RFX2,RPL13,TUT1,RPL15,RPL38,RPL4,GRINA,MRPS31,MPI,RPS15A,GEMIN4,E…
TISSUES	BTO:0003099	Internal female genital organ	204	2804	0.3	1.83e-20	9606.ENSP00000080059,9606.ENSP00000184266,9606.ENSP00000206542,9606.ENSP00000216190,9606.ENSP00000216714,9606.ENSP00000221801,9606.ENSP00000228318,9606.ENSP00000230050,9606.ENSP00000231487,9606.ENSP00000233893,9606.ENSP00000246548,9606.ENSP00000246747,9606.ENSP00000248342,9606.ENSP00000253024,9606.ENSP00000253108,9606.ENSP00000254998,9606.ENSP00000255120,9606.ENSP00000261313,9606.ENSP00000261600,…	HDAC7,NDUFB4,OSGEP,EIF3D,APEX1,FBL,SLC25A3,RPS12,SKP1,HSPE1,UBA2,ARL2,EIF3K,TRIM28,EIF3G,NXT1,NASP,PEBP1,THOC1,EIF3J,DNAJA3,CSNK2A2,RPL8,LGALS3BP,A1BG,LIG1,FAM32A,YWHAE,HNRNPH3,UQCRC2,SH3GL1,SOD1,DNMT3L,RPS11,EIF2D,RPS27A,ABHD10,CISD2,RPL37,SSRP1,RPS3,VPS51,DENR,AGPAT5,NCF1,RPL29,RPS23,NPM1,BRI3,NOS3,ATP5PD,LTBP3,POLR1D,HINT1,TBCA,DDIT4,TUT1,NSUN5,RPL15,UQCRH,RPL38,RPL4,HNRNPD,RECQL5,RPS15A,IMPDH…
TISSUES	BTO:0000142	Brain	332	5733	0.21	2.28e-20	9606.ENSP00000184266,9606.ENSP00000205143,9606.ENSP00000206542,9606.ENSP00000211413,9606.ENSP00000215095,9606.ENSP00000215829,9606.ENSP00000216190,9606.ENSP00000216218,9606.ENSP00000216416,9606.ENSP00000216714,9606.ENSP00000216962,9606.ENSP00000217515,9606.ENSP00000219069,9606.ENSP00000220849,9606.ENSP00000221114,9606.ENSP00000222247,9606.ENSP00000222250,9606.ENSP00000225430,9606.ENSP00000228136,…	NDUFB4,DLL3,OSGEP,PRRT1,STX1B,SNRPD3,EIF3D,ST13,CNIH1,APEX1,PYGB,TXNL1,ZNF263,EIF3E,DCTN6,RPL18A,ARRDC2,RPL19,C11orf58,SLC25A3,LTA4H,ARHGDIB,C12orf57,SKP1,HSPE1,CCNI,ATP5F1E,UBA2,ARL2,NOP53,EVI2A,EIF3K,SGSM3,PMPCB,LSM8,QTRT1,TRIM28,EIF2S3,EIF3G,NDFIP1,NASP,CDK4,CCT7,TBRG4,RSAD1,NDUFB5,IMP4,RPL35,MRPS18B,RSL24D1,PEBP1,RTRAF,ALDH2,EIF3J,APH1B,DNAJA3,RPL8,LGALS3BP,RASA4,FAM32A,NDUFS3,DGUOK,YWHAE,GRP…
TISSUES	BTO:0000227	Central nervous system	333	5825	0.2	1.57e-19	9606.ENSP00000184266,9606.ENSP00000205143,9606.ENSP00000206542,9606.ENSP00000211413,9606.ENSP00000215095,9606.ENSP00000215829,9606.ENSP00000216190,9606.ENSP00000216218,9606.ENSP00000216416,9606.ENSP00000216714,9606.ENSP00000216962,9606.ENSP00000217515,9606.ENSP00000219069,9606.ENSP00000220849,9606.ENSP00000221114,9606.ENSP00000222247,9606.ENSP00000222250,9606.ENSP00000225430,9606.ENSP00000228136,…	NDUFB4,DLL3,OSGEP,PRRT1,STX1B,SNRPD3,EIF3D,ST13,CNIH1,APEX1,PYGB,TXNL1,ZNF263,EIF3E,DCTN6,RPL18A,ARRDC2,RPL19,C11orf58,SLC25A3,LTA4H,ARHGDIB,C12orf57,SKP1,HSPE1,CCNI,ATP5F1E,UBA2,ARL2,NOP53,EVI2A,EIF3K,SGSM3,PMPCB,LSM8,QTRT1,TRIM28,EIF2S3,EIF3G,NDFIP1,NASP,CDK4,CCT7,TBRG4,RSAD1,NDUFB5,IMP4,RPL35,MRPS18B,RSL24D1,PEBP1,RTRAF,ALDH2,EIF3J,APH1B,DNAJA3,RPL8,LGALS3BP,RASA4,A1BG,FAM32A,NDUFS3,DGUOK,YWHA…
TISSUES	BTO:0001484	Nervous system	340	6016	0.19	2.43e-19	9606.ENSP00000080059,9606.ENSP00000184266,9606.ENSP00000205143,9606.ENSP00000206542,9606.ENSP00000211413,9606.ENSP00000215095,9606.ENSP00000215829,9606.ENSP00000216190,9606.ENSP00000216218,9606.ENSP00000216416,9606.ENSP00000216714,9606.ENSP00000216962,9606.ENSP00000217515,9606.ENSP00000219069,9606.ENSP00000220849,9606.ENSP00000221114,9606.ENSP00000222247,9606.ENSP00000222250,9606.ENSP00000225430,…	HDAC7,NDUFB4,DLL3,OSGEP,PRRT1,STX1B,SNRPD3,EIF3D,ST13,CNIH1,APEX1,PYGB,TXNL1,ZNF263,EIF3E,DCTN6,RPL18A,ARRDC2,RPL19,C11orf58,SLC25A3,LTA4H,ARHGDIB,C12orf57,SKP1,HSPE1,CCNI,ATP5F1E,UBA2,ARL2,NOP53,EVI2A,EIF3K,SGSM3,PMPCB,LSM8,QTRT1,TRIM28,EIF2S3,EIF3G,NDFIP1,NASP,CDK4,CCT7,TBRG4,RSAD1,NDUFB5,IMP4,RPL35,MRPS18B,RSL24D1,PEBP1,RTRAF,ALDH2,EIF3J,APH1B,DNAJA3,RPL8,LGALS3BP,RASA4,A1BG,FAM32A,NDUFS3,DGUO…
TISSUES	BTO:0000082	Male reproductive system	202	2838	0.29	3.23e-19	9606.ENSP00000078429,9606.ENSP00000216190,9606.ENSP00000216218,9606.ENSP00000220849,9606.ENSP00000222247,9606.ENSP00000225430,9606.ENSP00000228318,9606.ENSP00000230050,9606.ENSP00000231487,9606.ENSP00000237654,9606.ENSP00000245812,9606.ENSP00000246548,9606.ENSP00000246802,9606.ENSP00000253024,9606.ENSP00000253814,9606.ENSP00000255120,9606.ENSP00000255174,9606.ENSP00000258091,9606.ENSP00000259239,…	GNA11,EIF3D,ST13,EIF3E,RPL18A,RPL19,SLC25A3,RPS12,SKP1,CCNI,ALKBH7,UBA2,NOP53,TRIM28,NDFIP1,NASP,OSER1,CCT7,IMP4,RPL35,TLR2,RSL24D1,RNF138,RPL8,LGALS3BP,YWHAE,GRPEL1,PCNP,DBF4,PRPF6,LMBR1L,SOD1,SCYL1,RPS11,EIF2D,RPS27A,RPL37,CCT6A,RPS3,VPS51,FARSB,NEIL2,CCT8,EIF5B,NCF1,ATP5PO,PDE9A,RPL29,HSPA4L,MAD2L1,RPS23,NPM1,DAGLB,PA2G4,HINT1,MCRIP2,RFX2,RPL13,TUT1,RPL15,RPL38,RPL4,GRINA,MRPS31,MPI,RPS15A,GEM…
TISSUES	BTO:0000089	Blood	148	1824	0.35	6.77e-18	9606.ENSP00000078429,9606.ENSP00000202816,9606.ENSP00000206474,9606.ENSP00000215829,9606.ENSP00000216190,9606.ENSP00000216714,9606.ENSP00000216962,9606.ENSP00000217515,9606.ENSP00000220849,9606.ENSP00000222247,9606.ENSP00000225430,9606.ENSP00000228318,9606.ENSP00000228945,9606.ENSP00000231487,9606.ENSP00000233893,9606.ENSP00000248342,9606.ENSP00000253024,9606.ENSP00000253039,9606.ENSP00000253382,…	GNA11,ESF1,HAUS4,SNRPD3,EIF3D,APEX1,PYGB,TXNL1,EIF3E,RPL18A,RPL19,SLC25A3,ARHGDIB,SKP1,HSPE1,EIF3K,TRIM28,EIF2S3,ACSS2,CCT7,GYPC,TLR2,RSL24D1,THOC1,RPL8,LIG1,DARS1,CYTIP,YWHAE,SH3GL1,RPS11,PGD,RPL37,CCT6A,RPS3,CASP10,CCT8,EIF5B,NCF1,ATP5PO,RPL29,NPM1,NOS3,ATP5MG,PRDX2,ATP5PD,HINT1,SIRPG,RPL13,TUT1,RPL15,RPL38,RPL4,HNRNPD,RPS15A,IMPDH2,IL3RA,FGD3,EEF1A1,PTK2,HNRNPA1,RPS2,SNRPD2,PPA2,ANP32B,RPS21,R…
TISSUES	BTO:0000058	Alimentary canal	157	2021	0.33	1.81e-17	9606.ENSP00000080059,9606.ENSP00000216190,9606.ENSP00000216218,9606.ENSP00000216962,9606.ENSP00000217515,9606.ENSP00000220669,9606.ENSP00000225430,9606.ENSP00000228318,9606.ENSP00000229583,9606.ENSP00000231487,9606.ENSP00000246802,9606.ENSP00000253814,9606.ENSP00000258091,9606.ENSP00000258955,9606.ENSP00000261313,9606.ENSP00000261733,9606.ENSP00000261879,9606.ENSP00000262375,9606.ENSP00000262584,…	HDAC7,EIF3D,ST13,PYGB,TXNL1,ZFAND1,RPL19,SLC25A3,ADTRP,SKP1,NOP53,NDFIP1,CCT7,RSAD1,PEBP1,ALDH2,APH1B,DNAJA3,RPL8,LGALS3BP,NDUFS3,YWHAE,PCNP,HNRNPH3,PRPF6,UQCRC2,NOB1,SOD1,RPS11,RPS27A,RPL37,CCT6A,RPS3,CCT8,NCF1,PDE9A,UBXN1,NPM1,PRDX2,LTBP3,POLR1D,PA2G4,RPL13,TUT1,MEPCE,MRPL11,RPL15,RPL4,TLCD3A,RECQL5,VSIG2,SLC35C2,IMPDH2,ANKZF1,METAP2,EIF4A2,SPAG16,CBX3,EEF1A1,GANAB,HNRNPA1,RPS2,H1-0,PTMA,RPL3,R…
TISSUES	BTO:0001271	Leukemia cell	105	1067	0.44	1.99e-17	9606.ENSP00000080059,9606.ENSP00000184266,9606.ENSP00000216190,9606.ENSP00000216714,9606.ENSP00000217515,9606.ENSP00000220849,9606.ENSP00000221801,9606.ENSP00000222247,9606.ENSP00000225430,9606.ENSP00000228945,9606.ENSP00000246548,9606.ENSP00000246802,9606.ENSP00000248342,9606.ENSP00000253024,9606.ENSP00000253108,9606.ENSP00000254846,9606.ENSP00000255120,9606.ENSP00000259469,9606.ENSP00000261313,…	HDAC7,NDUFB4,EIF3D,APEX1,TXNL1,EIF3E,FBL,RPL18A,RPL19,ARHGDIB,UBA2,NOP53,EIF3K,TRIM28,EIF3G,KDM6B,NASP,RPL35,PEBP1,YWHAE,RPS11,RPL37,SSRP1,RPS3,EIF5B,MAD2L1,NPM1,NOS3,DDIT4,RPL15,ISCU,RPL4,HNRNPD,KHDRBS1,IMPDH2,P2RY11,EIF4A2,CBX3,MYB,GANAB,PTK2,HNRNPA1,SNRPD2,PPA2,ANP32B,RPL3,RPL27A,RPS3A,RPL22,UBE2I,HNRNPH1,MAX,PCBP2,TOMM20,CACYBP,NFKB2,RPL5,YBX1,VDAC2,CCND3,EIF3I,EIF2S2,AIF1,SF1,APRT,GDI2,RPS6,…
TISSUES	BTO:0000282	Head	358	6642	0.17	2.03e-17	9606.ENSP00000078429,9606.ENSP00000184266,9606.ENSP00000205143,9606.ENSP00000206542,9606.ENSP00000211413,9606.ENSP00000215095,9606.ENSP00000215829,9606.ENSP00000216190,9606.ENSP00000216218,9606.ENSP00000216416,9606.ENSP00000216714,9606.ENSP00000216962,9606.ENSP00000217515,9606.ENSP00000219069,9606.ENSP00000220849,9606.ENSP00000221114,9606.ENSP00000222247,9606.ENSP00000222250,9606.ENSP00000225430,…	GNA11,NDUFB4,DLL3,OSGEP,PRRT1,STX1B,SNRPD3,EIF3D,ST13,CNIH1,APEX1,PYGB,TXNL1,ZNF263,EIF3E,DCTN6,RPL18A,ARRDC2,RPL19,C11orf58,SLC25A3,LTA4H,ARHGDIB,C12orf57,SKP1,HSPE1,CCNI,ATP5F1E,UBA2,ARL2,NOP53,EVI2A,EIF3K,SGSM3,PMPCB,LSM8,QTRT1,TRIM28,EIF2S3,EIF3G,ACSS2,AOC2,NDFIP1,NASP,CDK4,CCT7,TBRG4,RSAD1,NDUFB5,IMP4,RPL35,MRPS18B,RSL24D1,PEBP1,RTRAF,ALDH2,EIF3J,APH1B,DNAJA3,RPL8,LGALS3BP,RASA4,LIG1,FAM32A,…
TISSUES	BTO:0000988	Pancreas	77	626	0.53	2.5e-17	9606.ENSP00000078429,9606.ENSP00000221801,9606.ENSP00000228318,9606.ENSP00000258091,9606.ENSP00000261313,9606.ENSP00000262584,9606.ENSP00000266397,9606.ENSP00000270142,9606.ENSP00000270625,9606.ENSP00000272317,9606.ENSP00000278353,9606.ENSP00000278572,9606.ENSP00000294189,9606.ENSP00000296930,9606.ENSP00000301587,9606.ENSP00000305138,9606.ENSP00000307889,9606.ENSP00000308000,9606.ENSP00000309334,…	GNA11,FBL,SLC25A3,CCT7,PEBP1,RPL8,ERP27,SOD1,RPS11,RPS27A,HSD17B12,RPS3,RPL29,NPM1,ATP5PD,MCRIP2,RPL13,TUT1,RPL15,UQCRH,RPL4,GRINA,FAM3A,EIF4A2,MGAT4B,EEF1A1,RPS2,PTMA,RPL3,RPLP1,RPS3A,GPX4,AMY2B,RPL12,TOMM20,RPL5,RPL7A,YBX1,RPS4X,RPL10A,FTL,GDI2,RPS6,BTF3,KRT18,RPS9,RPL13A,EEF1B2,RPL14,RPS8,FOXRED2,RPS14,RPL23A,RPSA,MXRA8,HMGA1,RPL6,EEF1D,RPL10,RPS24,SSBP1,SERP1,RACK1,SLC25A37,RPLP2,RPS25,RPS13,…
TISSUES	BTO:0000751	Leukocyte	95	924	0.45	8.35e-17	9606.ENSP00000206474,9606.ENSP00000215829,9606.ENSP00000216714,9606.ENSP00000220849,9606.ENSP00000222247,9606.ENSP00000225430,9606.ENSP00000228318,9606.ENSP00000228945,9606.ENSP00000253024,9606.ENSP00000258091,9606.ENSP00000260010,9606.ENSP00000261600,9606.ENSP00000262584,9606.ENSP00000263274,9606.ENSP00000264161,9606.ENSP00000264335,9606.ENSP00000270625,9606.ENSP00000278572,9606.ENSP00000286186,…	HAUS4,SNRPD3,APEX1,EIF3E,RPL18A,RPL19,SLC25A3,ARHGDIB,TRIM28,CCT7,TLR2,THOC1,RPL8,LIG1,DARS1,YWHAE,RPS11,RPS3,CASP10,CCT8,EIF5B,NCF1,NPM1,PRDX2,SIRPG,RPL13,RPL15,RPL38,RPL4,HNRNPD,RPS15A,IMPDH2,PTK2,HNRNPA1,RPS2,SNRPD2,ANP32B,RPS21,RPL3,RPL27A,RPS3A,RPL22,PCBP2,RPL12,RPL5,SERBP1,SLC25A5,RPL7A,PRPS1,C9orf78,RPS4X,RPL10A,TLR4,AIF1,SF1,PDHA1,DUT,DDX1,CHEK2,RPS9,EEF1B2,RPL24,RPL14,RPS8,UBE2D2,ATP5F1A…
TISSUES	BTO:0000439	Eye	87	835	0.46	1.31e-15	9606.ENSP00000078429,9606.ENSP00000215095,9606.ENSP00000228318,9606.ENSP00000228740,9606.ENSP00000246802,9606.ENSP00000253799,9606.ENSP00000255120,9606.ENSP00000258091,9606.ENSP00000262584,9606.ENSP00000264161,9606.ENSP00000270142,9606.ENSP00000270625,9606.ENSP00000273986,9606.ENSP00000276062,9606.ENSP00000278572,9606.ENSP00000279281,9606.ENSP00000289473,9606.ENSP00000296930,9606.ENSP00000302478,…	GNA11,STX1B,SLC25A3,LTA4H,NOP53,AOC2,NASP,CCT7,RPL8,DARS1,SOD1,RPS11,CISD2,NDUFB11,RPS3,VPS51,NCF1,NPM1,POLR1D,RPL13,TUT1,RPL15,RPL4,RPS15A,IMPDH2,EEF1A1,HNRNPA1,RPS2,PTMA,CCNG1,RPL3,RPLP1,RPS3A,RPL22,GPX4,PLEKHB1,TOMM7,PCBP2,RPL12,RPL39,TOMM20,RPL5,SLC25A5,RPL7A,YBX1,VDAC2,RPS4X,RPL10A,FTL,SF1,RPS6,DDX1,KRT18,RPS9,RPL13A,EEF1B2,RPL34,RPS29,RPS8,FOXRED2,DDX51,ATP5F1A,RBM17,RPL23A,RPSA,SEPTIN9,MXR…
TISSUES	BTO:0000511	Gastrointestinal tract	141	1816	0.33	1.78e-15	9606.ENSP00000080059,9606.ENSP00000216190,9606.ENSP00000216218,9606.ENSP00000216962,9606.ENSP00000217515,9606.ENSP00000220669,9606.ENSP00000225430,9606.ENSP00000228318,9606.ENSP00000229583,9606.ENSP00000246802,9606.ENSP00000253814,9606.ENSP00000258091,9606.ENSP00000258955,9606.ENSP00000261313,9606.ENSP00000261733,9606.ENSP00000262375,9606.ENSP00000262584,9606.ENSP00000262776,9606.ENSP00000263774,…	HDAC7,EIF3D,ST13,PYGB,TXNL1,ZFAND1,RPL19,SLC25A3,ADTRP,NOP53,NDFIP1,CCT7,RSAD1,PEBP1,ALDH2,DNAJA3,RPL8,LGALS3BP,NDUFS3,YWHAE,PCNP,HNRNPH3,PRPF6,UQCRC2,NOB1,SOD1,RPS11,RPL37,CCT6A,RPS3,CCT8,NCF1,PDE9A,UBXN1,NPM1,PRDX2,LTBP3,POLR1D,PA2G4,RPL13,TUT1,MEPCE,MRPL11,RPL15,RPL4,TLCD3A,RECQL5,VSIG2,SLC35C2,IMPDH2,ANKZF1,METAP2,EIF4A2,SPAG16,CBX3,EEF1A1,GANAB,HNRNPA1,RPS2,H1-0,PTMA,RPL3,RPL27A,RPLP1,RPS3A,…
TISSUES	BTO:0000574	Hematopoietic cell	97	1019	0.42	3.53e-15	9606.ENSP00000078429,9606.ENSP00000206474,9606.ENSP00000215829,9606.ENSP00000216714,9606.ENSP00000220849,9606.ENSP00000222247,9606.ENSP00000225430,9606.ENSP00000228318,9606.ENSP00000228945,9606.ENSP00000231487,9606.ENSP00000253024,9606.ENSP00000258091,9606.ENSP00000260010,9606.ENSP00000261600,9606.ENSP00000262584,9606.ENSP00000263274,9606.ENSP00000264161,9606.ENSP00000264335,9606.ENSP00000270625,…	GNA11,HAUS4,SNRPD3,APEX1,EIF3E,RPL18A,RPL19,SLC25A3,ARHGDIB,SKP1,TRIM28,CCT7,TLR2,THOC1,RPL8,LIG1,DARS1,YWHAE,RPS11,RPS3,CASP10,CCT8,EIF5B,NCF1,NPM1,PRDX2,SIRPG,RPL13,RPL15,RPL38,RPL4,HNRNPD,RPS15A,IMPDH2,PTK2,HNRNPA1,RPS2,SNRPD2,ANP32B,RPS21,RPL3,RPL27A,RPS3A,RPL22,PCBP2,RPL12,RPL5,SERBP1,SLC25A5,RPL7A,PRPS1,C9orf78,RPS4X,RPL10A,TLR4,AIF1,SF1,PDHA1,DUT,DDX1,CHEK2,RPS9,EEF1B2,RPL24,RPL14,RPS8,UBE…
TISSUES	BTO:0003096	Internal male genital organ	168	2388	0.29	5.05e-15	9606.ENSP00000216218,9606.ENSP00000222247,9606.ENSP00000225430,9606.ENSP00000228318,9606.ENSP00000230050,9606.ENSP00000231487,9606.ENSP00000237654,9606.ENSP00000245812,9606.ENSP00000246548,9606.ENSP00000246802,9606.ENSP00000255120,9606.ENSP00000255174,9606.ENSP00000258091,9606.ENSP00000259239,9606.ENSP00000259469,9606.ENSP00000260010,9606.ENSP00000260443,9606.ENSP00000261593,9606.ENSP00000262584,…	ST13,RPL18A,RPL19,SLC25A3,RPS12,SKP1,CCNI,ALKBH7,UBA2,NOP53,NASP,OSER1,CCT7,IMP4,RPL35,TLR2,RSL24D1,RNF138,RPL8,YWHAE,GRPEL1,PCNP,DBF4,PRPF6,LMBR1L,SCYL1,RPS11,RPS27A,RPL37,RPS3,FARSB,CCT8,EIF5B,NCF1,ATP5PO,PDE9A,RPL29,HSPA4L,MAD2L1,RPS23,NPM1,HINT1,RFX2,RPL13,TUT1,RPL15,RPL38,RPL4,GRINA,MRPS31,MPI,GEMIN4,EIF4A2,AP2A2,SPAG16,HDHD5,ISYNA1,NPAS2,MGAT4B,EEF1A1,GANAB,HNRNPA1,RPS2,PTMA,CCNG1,ANP32B,RP…
TISSUES	BTO:0001489	Whole body	574	13099	0.08	5.28e-15	9606.ENSP00000078429,9606.ENSP00000080059,9606.ENSP00000081029,9606.ENSP00000184266,9606.ENSP00000202816,9606.ENSP00000205143,9606.ENSP00000206474,9606.ENSP00000206542,9606.ENSP00000211413,9606.ENSP00000215095,9606.ENSP00000215570,9606.ENSP00000215742,9606.ENSP00000215829,9606.ENSP00000216190,9606.ENSP00000216218,9606.ENSP00000216416,9606.ENSP00000216714,9606.ENSP00000216962,9606.ENSP00000217515,…	GNA11,HDAC7,MRPS35,NDUFB4,ESF1,DLL3,HAUS4,OSGEP,PRRT1,STX1B,TIMM13,THAP7,SNRPD3,EIF3D,ST13,CNIH1,APEX1,PYGB,TXNL1,ZNF263,ZFAND1,EIF3E,DCTN6,FBL,RPL18A,ARRDC2,TWISTNB,RPA3,RPL19,C11orf58,SLC25A3,LTA4H,ARHGDIB,C12orf57,ADTRP,RPS12,DNPH1,SKP1,TNNC1,HSPE1,CCNI,NUDCD1,WASHC3,ATP5F1E,ALKBH7,UBA2,ARL2,NOP53,EVI2A,EIF3K,SGSM3,PMPCB,LSM8,QTRT1,DTWD1,TRIM28,EIF2S3,EIF3G,ACSS2,ABCB7,AOC2,NDFIP1,ZCCHC9,SNRPA…
TISSUES	BTO:0000449	Fetus	112	1318	0.37	1.84e-14	9606.ENSP00000206542,9606.ENSP00000216190,9606.ENSP00000216714,9606.ENSP00000221801,9606.ENSP00000228318,9606.ENSP00000230050,9606.ENSP00000246548,9606.ENSP00000248342,9606.ENSP00000253024,9606.ENSP00000255120,9606.ENSP00000261313,9606.ENSP00000262375,9606.ENSP00000262584,9606.ENSP00000262776,9606.ENSP00000264335,9606.ENSP00000270142,9606.ENSP00000270172,9606.ENSP00000270625,9606.ENSP00000272317,…	OSGEP,EIF3D,APEX1,FBL,SLC25A3,RPS12,UBA2,EIF3K,TRIM28,NASP,PEBP1,DNAJA3,RPL8,LGALS3BP,YWHAE,SOD1,DNMT3L,RPS11,RPS27A,RPS3,AGPAT5,NCF1,RPS23,NPM1,NOS3,TUT1,RPL15,UQCRH,RPL4,HNRNPD,RPS15A,IMPDH2,KARS1,EIF4A2,ADI1,CBX3,NUDT4,EEF1A1,MYB,GANAB,PTK2,HNRNPA1,RPS2,H1-0,FBLN5,RPS21,RPL3,RPLP1,RPS3A,RPL22,IPO4,NET1,UBE2I,UBE2D3,COL18A1,EIF3B,SARS1,SERBP1,SLC25A5,RPL7A,CCND3,RPS4X,TLR4,LAS1L,EIF2S2,RBM3,FTL…
TISSUES	BTO:0001078	Placenta	107	1244	0.38	4.34e-14	9606.ENSP00000206542,9606.ENSP00000216190,9606.ENSP00000216714,9606.ENSP00000221801,9606.ENSP00000228318,9606.ENSP00000230050,9606.ENSP00000253024,9606.ENSP00000255120,9606.ENSP00000261313,9606.ENSP00000262375,9606.ENSP00000262584,9606.ENSP00000262776,9606.ENSP00000264335,9606.ENSP00000270142,9606.ENSP00000270172,9606.ENSP00000270625,9606.ENSP00000272317,9606.ENSP00000278572,9606.ENSP00000285518,…	OSGEP,EIF3D,APEX1,FBL,SLC25A3,RPS12,TRIM28,NASP,PEBP1,DNAJA3,RPL8,LGALS3BP,YWHAE,SOD1,DNMT3L,RPS11,RPS27A,RPS3,AGPAT5,NCF1,RPS23,NPM1,NOS3,TUT1,RPL15,UQCRH,RPL4,HNRNPD,IMPDH2,KARS1,EIF4A2,ADI1,CBX3,NUDT4,EEF1A1,GANAB,PTK2,HNRNPA1,RPS2,H1-0,FBLN5,RPS21,RPL3,RPLP1,RPS3A,RPL22,IPO4,NET1,UBE2I,UBE2D3,COL18A1,EIF3B,SARS1,SERBP1,SLC25A5,RPL7A,CCND3,RPS4X,TLR4,LAS1L,EIF2S2,RBM3,FTL,GDI2,RPS6,KRT18,RPS9,…
TISSUES	BTO:0000202	Sense organ	100	1124	0.39	5.87e-14	9606.ENSP00000078429,9606.ENSP00000215095,9606.ENSP00000228318,9606.ENSP00000228740,9606.ENSP00000231487,9606.ENSP00000237654,9606.ENSP00000246802,9606.ENSP00000253799,9606.ENSP00000255120,9606.ENSP00000258091,9606.ENSP00000262584,9606.ENSP00000264161,9606.ENSP00000270142,9606.ENSP00000270625,9606.ENSP00000273986,9606.ENSP00000276062,9606.ENSP00000278572,9606.ENSP00000279281,9606.ENSP00000289473,…	GNA11,STX1B,SLC25A3,LTA4H,SKP1,CCNI,NOP53,AOC2,NASP,CCT7,RPL8,DARS1,SOD1,RPS11,CISD2,NDUFB11,RPS3,VPS51,NCF1,NPM1,POLR1D,RPL13,TUT1,RPL15,RPL4,RPS15A,IMPDH2,EEF1A1,HNRNPA1,RPS2,PTMA,CCNG1,RPL3,RPL27A,RPLP1,RPS3A,RPL22,GPX4,PLEKHB1,TOMM7,PCBP2,RPL12,RPL39,TOMM20,RPL5,SLC25A5,RPL7A,YBX1,VDAC2,RPS4X,TGIF2,RPL10A,FTL,SF1,RPS6,DDX1,KRT18,RPS9,RPL13A,EEF1B2,RPL34,RPS29,RPS8,NFE2L2,FOXRED2,DDX51,ATP5F1A…
TISSUES	BTO:0000254	Female reproductive gland	192	3017	0.25	2.24e-13	9606.ENSP00000078429,9606.ENSP00000202816,9606.ENSP00000216190,9606.ENSP00000216218,9606.ENSP00000220849,9606.ENSP00000225430,9606.ENSP00000228318,9606.ENSP00000230050,9606.ENSP00000231487,9606.ENSP00000237654,9606.ENSP00000245812,9606.ENSP00000246548,9606.ENSP00000246802,9606.ENSP00000248342,9606.ENSP00000253024,9606.ENSP00000253814,9606.ENSP00000255120,9606.ENSP00000255174,9606.ENSP00000257347,…	GNA11,ESF1,EIF3D,ST13,EIF3E,RPL19,SLC25A3,RPS12,SKP1,CCNI,ALKBH7,UBA2,NOP53,EIF3K,TRIM28,NDFIP1,NASP,OSER1,CARS2,CDK4,CCT7,IMP4,RSL24D1,RNF138,CSNK2A2,RPL8,LGALS3BP,A1BG,CYTIP,YWHAE,GRPEL1,PCNP,DBF4,HNRNPH3,PRPF6,LMBR1L,SCYL1,RPS11,RPS27A,ABHD10,RPL37,RPS3,VPS51,FARSB,CCT8,MRPL17,EIF5B,NCF1,ATP5PO,RPL29,HSPA4L,MAD2L1,RPS23,NPM1,DAGLB,BRI3,PA2G4,RFX2,TBCA,RPL13,TUT1,RPL15,RPL38,RPL4,MRPS31,MPI,IMP…
TISSUES	BTO:0001253	Skin	99	1151	0.38	5.79e-13	9606.ENSP00000216190,9606.ENSP00000216218,9606.ENSP00000216714,9606.ENSP00000216962,9606.ENSP00000228318,9606.ENSP00000230050,9606.ENSP00000231487,9606.ENSP00000246548,9606.ENSP00000246802,9606.ENSP00000248342,9606.ENSP00000253024,9606.ENSP00000253382,9606.ENSP00000257904,9606.ENSP00000258091,9606.ENSP00000259037,9606.ENSP00000262584,9606.ENSP00000262776,9606.ENSP00000263774,9606.ENSP00000265866,…	EIF3D,ST13,APEX1,PYGB,SLC25A3,RPS12,SKP1,UBA2,NOP53,EIF3K,TRIM28,ACSS2,CDK4,CCT7,NDUFB5,RPL8,LGALS3BP,NDUFS3,HNRNPH3,UQCRC2,RPS27A,CCT6A,RPS3,UBXN1,NPM1,PRDX2,PA2G4,MCRIP2,RPL13,TUT1,RPL15,RPL38,RPL4,RPS15A,SLC35C2,IMPDH2,HAX1,EEF1A1,PTK2,HNRNPA1,RPS2,PTMA,RPL3,RPS3A,PLEKHB1,IPO4,MFSD12,HNRNPH1,PSMB5,C1orf43,RPL5,SERBP1,SLC25A5,RPL7A,TMEM69,YBX1,RPS4X,RPL10A,FTL,SF1,RPS6,BTF3,AKR1C1,RPS9,RPL13A,E…
TISSUES	BTO:0000887	Muscle	91	1070	0.37	1.43e-11	9606.ENSP00000216190,9606.ENSP00000220849,9606.ENSP00000222247,9606.ENSP00000225430,9606.ENSP00000228318,9606.ENSP00000232975,9606.ENSP00000237654,9606.ENSP00000246802,9606.ENSP00000248342,9606.ENSP00000253577,9606.ENSP00000257904,9606.ENSP00000259469,9606.ENSP00000261700,9606.ENSP00000261733,9606.ENSP00000261868,9606.ENSP00000262375,9606.ENSP00000262584,9606.ENSP00000265594,9606.ENSP00000270625,…	EIF3D,EIF3E,RPL18A,RPL19,SLC25A3,TNNC1,CCNI,NOP53,EIF3K,ABCB7,CDK4,RPL35,RTRAF,ALDH2,EIF3J,DNAJA3,RPL8,MCCC1,RPS11,RPL37,HIGD2A,RPS3,VPS51,NEIL2,MTERF3,ATP5PO,CIART,NOS3,RPL13,TUT1,RPL4,EIF4A2,HAX1,EEF1A1,RPS2,PPA2,ANP32B,RPL3,RPLP1,RPS3A,HNRNPH1,EIF3B,PSMB5,TSNAX,CACYBP,RBMX,MRPL41,RPL7A,C9orf78,TCEAL4,EIF3I,RPS4X,RPL10A,ATP6V1G1,SF1,PDHA1,RPS6,SMN1,RPS9,RPL13A,SUCLG1,TGFB1I1,RPL14,ATP5F1A,SSB,R…
TISSUES	BTO:0001485	Muscular system	99	1220	0.35	1.54e-11	9606.ENSP00000216190,9606.ENSP00000220849,9606.ENSP00000222247,9606.ENSP00000222250,9606.ENSP00000225430,9606.ENSP00000228318,9606.ENSP00000232975,9606.ENSP00000237654,9606.ENSP00000246802,9606.ENSP00000248342,9606.ENSP00000253577,9606.ENSP00000257904,9606.ENSP00000259469,9606.ENSP00000261700,9606.ENSP00000261733,9606.ENSP00000261868,9606.ENSP00000262375,9606.ENSP00000262584,9606.ENSP00000265594,…	EIF3D,EIF3E,RPL18A,ARRDC2,RPL19,SLC25A3,TNNC1,CCNI,NOP53,EIF3K,ABCB7,CDK4,RPL35,RTRAF,ALDH2,EIF3J,DNAJA3,RPL8,MCCC1,RPS11,CISD2,RPL37,HIGD2A,RPS3,VPS51,NEIL2,MTERF3,NCF1,ATP5PO,CIART,NOS3,RPL13,TUT1,RPL4,EIF4A2,HAX1,EEF1A1,RPS2,PPA2,ANP32B,RPL3,RPLP1,RPS3A,HNRNPH1,PCBP2,EIF3B,PSMB5,TSNAX,CACYBP,RBMX,MRPL41,RPL7A,C9orf78,TCEAL4,CCND3,EIF3I,RPS4X,RPL10A,ATP6V1G1,UBXN11,SF1,PDHA1,RPS6,SMN1,RPS9,RPL1…
TISSUES	BTO:0001424	Uterus	92	1117	0.36	5.42e-11	9606.ENSP00000080059,9606.ENSP00000184266,9606.ENSP00000216190,9606.ENSP00000228318,9606.ENSP00000231487,9606.ENSP00000233893,9606.ENSP00000248342,9606.ENSP00000253024,9606.ENSP00000254998,9606.ENSP00000261600,9606.ENSP00000261868,9606.ENSP00000265866,9606.ENSP00000268379,9606.ENSP00000269886,9606.ENSP00000271764,9606.ENSP00000273986,9606.ENSP00000278412,9606.ENSP00000278572,9606.ENSP00000279281,…	HDAC7,NDUFB4,EIF3D,SLC25A3,SKP1,HSPE1,EIF3K,TRIM28,NXT1,THOC1,EIF3J,HNRNPH3,UQCRC2,SH3GL1,EIF2D,CISD2,SSRP1,RPS3,VPS51,DENR,ATP5PD,LTBP3,POLR1D,HINT1,DDIT4,TUT1,NSUN5,RPL15,RPL4,RECQL5,NCBP2,ISYNA1,MGAT4B,EEF1A1,GANAB,HNRNPA1,RPS2,PTMA,RPL3,RPS3A,RPL22,FXR1,MAX,EIF3B,TOMM20,C1orf43,RGS10,LZTS2,RBMX,NKAP,RPL7A,TMEM69,VDAC2,RPL10A,TLR4,PHF1,POLR1E,APRT,DNAJC2,GDI2,DDX1,KRT18,RNF216,RPL13A,TGFB1I1,R…
TISSUES	BTO:0000174	Embryonic structure	153	2369	0.25	1.13e-10	9606.ENSP00000206542,9606.ENSP00000216190,9606.ENSP00000216714,9606.ENSP00000221801,9606.ENSP00000228318,9606.ENSP00000230050,9606.ENSP00000246548,9606.ENSP00000246747,9606.ENSP00000248342,9606.ENSP00000253024,9606.ENSP00000253108,9606.ENSP00000253814,9606.ENSP00000255120,9606.ENSP00000257904,9606.ENSP00000258091,9606.ENSP00000261313,9606.ENSP00000262375,9606.ENSP00000262584,9606.ENSP00000262776,…	OSGEP,EIF3D,APEX1,FBL,SLC25A3,RPS12,UBA2,ARL2,EIF3K,TRIM28,EIF3G,NDFIP1,NASP,CDK4,CCT7,PEBP1,DNAJA3,RPL8,LGALS3BP,LIG1,DARS1,YWHAE,DBF4,HNRNPH3,NOB1,SOD1,DNMT3L,RPS11,RPS27A,HSD17B12,RPS3,NEIL2,AGPAT5,NCF1,LUC7L,RPS23,NPM1,NOS3,TUT1,NSUN5,RPL15,UQCRH,RPL4,HNRNPD,MPI,RPS15A,IMPDH2,METAP2,KARS1,EIF4A2,NCBP2,ADI1,CBX3,UXT,ISYNA1,NUDT4,EEF1A1,MYB,GANAB,PTK2,HNRNPA1,RPS2,H1-0,FBLN5,RPS21,RPL3,RPLP1,RP…
TISSUES	BTO:0001493	Trunk	83	1014	0.36	1.02e-09	9606.ENSP00000202816,9606.ENSP00000225430,9606.ENSP00000228740,9606.ENSP00000229281,9606.ENSP00000251250,9606.ENSP00000257347,9606.ENSP00000262584,9606.ENSP00000262776,9606.ENSP00000263100,9606.ENSP00000263274,9606.ENSP00000264192,9606.ENSP00000270625,9606.ENSP00000278353,9606.ENSP00000286186,9606.ENSP00000288937,9606.ENSP00000296930,9606.ENSP00000300688,9606.ENSP00000301587,9606.ENSP00000308000,…	ESF1,RPL19,LTA4H,C12orf57,DTWD1,CARS2,RPL8,LGALS3BP,A1BG,LIG1,CYTIP,RPS11,HSD17B12,CASP10,MRPL17,NPM1,ATP5MG,ATP5PD,TUT1,RPL38,RPL4,HNRNPD,EIF4A2,UXT,EEF1A1,GANAB,RPS2,PTMA,CCNG1,RPL3,RPS3A,PES1,RBM38,HNRNPH1,FXR1,MAX,PCBP2,ILF2,NFKB2,RBMX,MRPL41,EXOSC2,CCND3,RPS4X,PUS1,FTL,RPS6,CHEK2,KRT18,RPL13A,RPL24,RPL14,ATP5F1A,EIF4B,RPL23A,RPSA,SEPTIN9,MAN2B1,HMGA1,STMN1,PRXL2B,RPL10,RPS24,RPL32,SERP1,USP5…
TISSUES	BTO:0000421	Connective tissue	79	954	0.36	1.91e-09	9606.ENSP00000217515,9606.ENSP00000222250,9606.ENSP00000253814,9606.ENSP00000258091,9606.ENSP00000258955,9606.ENSP00000260443,9606.ENSP00000261313,9606.ENSP00000261733,9606.ENSP00000262776,9606.ENSP00000263774,9606.ENSP00000264161,9606.ENSP00000264335,9606.ENSP00000265866,9606.ENSP00000268379,9606.ENSP00000270625,9606.ENSP00000273986,9606.ENSP00000275603,9606.ENSP00000288937,9606.ENSP00000289473,…	TXNL1,ARRDC2,NDFIP1,CCT7,RSAD1,RSL24D1,PEBP1,ALDH2,LGALS3BP,NDUFS3,DARS1,YWHAE,HNRNPH3,UQCRC2,RPS11,CISD2,CCT6A,MRPL17,NCF1,NPM1,PRDX2,PA2G4,TUT1,RPL15,RPL4,ADI1,CBX3,EEF1A1,GANAB,HNRNPA1,RPS2,PPA2,CCNG1,RPL3,RPS3A,HNRNPH1,UBE2D3,PCBP2,CCL28,TOMM20,RPL5,PRPS1,VDAC2,COL9A2,CCND3,EIF3I,UBXN11,XPA,FTL,SF1,RPS6,AKR1C1,DUT,RPL13A,IL24,EEF1B2,RPL34,UBE2D2,ATP5F1A,EIF4B,RPSA,RPS18,RPL6,EEF1D,STMN1,CNBP,…
TISSUES	BTO:0000284	Organism form	156	2542	0.23	2.59e-09	9606.ENSP00000206542,9606.ENSP00000216190,9606.ENSP00000216714,9606.ENSP00000221801,9606.ENSP00000228318,9606.ENSP00000230050,9606.ENSP00000246548,9606.ENSP00000246747,9606.ENSP00000248342,9606.ENSP00000253024,9606.ENSP00000253108,9606.ENSP00000253814,9606.ENSP00000255120,9606.ENSP00000257904,9606.ENSP00000258091,9606.ENSP00000261313,9606.ENSP00000262375,9606.ENSP00000262584,9606.ENSP00000262776,…	OSGEP,EIF3D,APEX1,FBL,SLC25A3,RPS12,UBA2,ARL2,EIF3K,TRIM28,EIF3G,NDFIP1,NASP,CDK4,CCT7,PEBP1,DNAJA3,RPL8,LGALS3BP,LIG1,DARS1,YWHAE,DBF4,HNRNPH3,NOB1,SOD1,DNMT3L,RPS11,RPS27A,HSD17B12,RPS3,NEIL2,AGPAT5,NCF1,LUC7L,RPS23,NPM1,NOS3,TUT1,NSUN5,RPL15,UQCRH,RPL4,HNRNPD,MPI,RPS15A,IMPDH2,METAP2,KARS1,EIF4A2,NCBP2,ADI1,CBX3,UXT,ISYNA1,NPAS2,NUDT4,EEF1A1,MYB,GANAB,PTK2,HNRNPA1,RPS2,H1-0,FBLN5,RPS21,RPL3,RP…
TISSUES	BTO:0001533	Gastrointestinal cancer cell	38	293	0.56	5.75e-09	9606.ENSP00000205143,9606.ENSP00000216962,9606.ENSP00000220849,9606.ENSP00000228318,9606.ENSP00000257347,9606.ENSP00000278572,9606.ENSP00000294189,9606.ENSP00000296930,9606.ENSP00000297156,9606.ENSP00000301522,9606.ENSP00000307889,9606.ENSP00000310406,9606.ENSP00000313199,9606.ENSP00000313829,9606.ENSP00000318646,9606.ENSP00000339063,9606.ENSP00000341826,9606.ENSP00000346001,9606.ENSP00000346158,…	DLL3,PYGB,EIF3E,SLC25A3,CARS2,RPS3,RPL29,NPM1,CAMLG,PRDX2,RPL13,RIN1,HNRNPD,KHDRBS1,RPS15A,EEF1A1,HNRNPA1,RPL3,REG4,HNRNPH1,PPP1R13L,CACYBP,TNFAIP8L2,RPL5,SLC25A5,RBM3,RPS6,BTF3,CHEK2,KRT18,RPS29,RPS8,ATP5F1A,RPS18,STMN1,RPS20,PHB2,HNRNPDL
TISSUES	BTO:0000586	Colonic cancer cell	37	280	0.56	6.17e-09	9606.ENSP00000216962,9606.ENSP00000220849,9606.ENSP00000228318,9606.ENSP00000257347,9606.ENSP00000278572,9606.ENSP00000294189,9606.ENSP00000296930,9606.ENSP00000297156,9606.ENSP00000301522,9606.ENSP00000307889,9606.ENSP00000310406,9606.ENSP00000313199,9606.ENSP00000313829,9606.ENSP00000318646,9606.ENSP00000339063,9606.ENSP00000341826,9606.ENSP00000346001,9606.ENSP00000346158,9606.ENSP00000349168,…	PYGB,EIF3E,SLC25A3,CARS2,RPS3,RPL29,NPM1,CAMLG,PRDX2,RPL13,RIN1,HNRNPD,KHDRBS1,RPS15A,EEF1A1,HNRNPA1,RPL3,REG4,HNRNPH1,PPP1R13L,CACYBP,TNFAIP8L2,RPL5,SLC25A5,RBM3,RPS6,BTF3,CHEK2,KRT18,RPS29,RPS8,ATP5F1A,RPS18,STMN1,RPS20,PHB2,HNRNPDL
TISSUES	BTO:0000648	Intestine	98	1349	0.3	6.43e-09	9606.ENSP00000080059,9606.ENSP00000216218,9606.ENSP00000216962,9606.ENSP00000225430,9606.ENSP00000229583,9606.ENSP00000258091,9606.ENSP00000258955,9606.ENSP00000262375,9606.ENSP00000262584,9606.ENSP00000262776,9606.ENSP00000265260,9606.ENSP00000266079,9606.ENSP00000268802,9606.ENSP00000270142,9606.ENSP00000270625,9606.ENSP00000274242,9606.ENSP00000278572,9606.ENSP00000289473,9606.ENSP00000291539,…	HDAC7,ST13,PYGB,RPL19,ADTRP,CCT7,RSAD1,DNAJA3,RPL8,LGALS3BP,PCNP,PRPF6,NOB1,SOD1,RPS11,RPL37,RPS3,NCF1,PDE9A,UBXN1,NPM1,LTBP3,POLR1D,RPL13,TUT1,MEPCE,MRPL11,RPL15,RPL4,RECQL5,VSIG2,SLC35C2,IMPDH2,ANKZF1,METAP2,EIF4A2,EEF1A1,GANAB,HNRNPA1,RPS2,H1-0,RPL3,RPL27A,RPS3A,REG4,TPK1,RPL39,CYB5R1,DAP3,TNFAIP8L2,RPL5,SERBP1,RPL7A,RPS4X,RPL10A,TLR4,FTL,RPS6,HADHA,AKR1C1,KRT18,RPS9,RPL13A,EEF1B2,RPL24,MT1X,R…
TISSUES	BTO:0001421	Uterine cervix	38	300	0.55	1e-08	9606.ENSP00000184266,9606.ENSP00000228318,9606.ENSP00000269886,9606.ENSP00000271764,9606.ENSP00000273986,9606.ENSP00000278572,9606.ENSP00000279281,9606.ENSP00000302478,9606.ENSP00000304229,9606.ENSP00000308000,9606.ENSP00000309334,9606.ENSP00000311430,9606.ENSP00000326806,9606.ENSP00000339063,9606.ENSP00000341826,9606.ENSP00000341885,9606.ENSP00000344547,9606.ENSP00000346001,9606.ENSP00000346088,…	NDUFB4,SLC25A3,SH3GL1,EIF2D,CISD2,RPS3,VPS51,POLR1D,HINT1,TUT1,RPL15,RPL4,NCBP2,EEF1A1,HNRNPA1,RPS2,PTMA,RPL3,RPL22,FXR1,TOMM20,C1orf43,NKAP,RPL7A,VDAC2,RPL10A,POLR1E,DNAJC2,KRT18,RPL13A,RPSA,PNPT1,BUD23,TAF1D,SSBP1,RACK1,TRMT1,EIF3L
TISSUES	BTO:0000634	Integument	134	2112	0.24	1.02e-08	9606.ENSP00000206474,9606.ENSP00000216190,9606.ENSP00000216218,9606.ENSP00000216714,9606.ENSP00000216962,9606.ENSP00000228318,9606.ENSP00000230050,9606.ENSP00000231487,9606.ENSP00000246548,9606.ENSP00000246802,9606.ENSP00000248342,9606.ENSP00000253024,9606.ENSP00000253039,9606.ENSP00000253382,9606.ENSP00000257904,9606.ENSP00000258091,9606.ENSP00000259037,9606.ENSP00000259469,9606.ENSP00000260010,…	HAUS4,EIF3D,ST13,APEX1,PYGB,SLC25A3,RPS12,SKP1,UBA2,NOP53,EIF3K,TRIM28,EIF2S3,ACSS2,CDK4,CCT7,NDUFB5,RPL35,TLR2,RPL8,LGALS3BP,NDUFS3,HNRNPH3,UQCRC2,RPS11,RPS27A,CCT6A,RPS3,UBXN1,NPM1,NOS3,PRDX2,PA2G4,HINT1,MCRIP2,RPL13,TUT1,MEPCE,RPL15,RPL38,RPL4,GRINA,RPS15A,SLC35C2,IMPDH2,HAX1,MGAT4B,EEF1A1,PTK2,HNRNPA1,RPS2,PTMA,CCNG1,RPL3,RPS3A,PLEKHB1,IPO4,NET1,MFSD12,HNRNPH1,ENTR1,PSMB5,C1orf43,COX7A2,LZTS2…
TISSUES	BTO:0000975	Ovary	52	528	0.44	2.13e-08	9606.ENSP00000228318,9606.ENSP00000248342,9606.ENSP00000253024,9606.ENSP00000262506,9606.ENSP00000262584,9606.ENSP00000262776,9606.ENSP00000263100,9606.ENSP00000265866,9606.ENSP00000273359,9606.ENSP00000274242,9606.ENSP00000278572,9606.ENSP00000289473,9606.ENSP00000294189,9606.ENSP00000297290,9606.ENSP00000306362,9606.ENSP00000308000,9606.ENSP00000309830,9606.ENSP00000311430,9606.ENSP00000339063,…	SLC25A3,EIF3K,TRIM28,CSNK2A2,RPL8,LGALS3BP,A1BG,HNRNPH3,ABHD10,RPL37,RPS3,NCF1,RPL29,BRI3,TBCA,TUT1,RPL38,RPL4,EEF1A1,RPS2,PPA2,RPL3,RPS3A,RPL12,RPL7A,RPS4X,RPL10A,RPS6,KRT18,SMYD5,RPS9,RPL13A,EEF1B2,RPL34,TGFB1I1,RPL14,RPS14,RPSA,HMGA1,RPL6,COX7C,RACK1,RPS20,RPLP2,RNH1,RPL28,MKRN2OS,COX4I1,RPS5,TPT1,HNRNPDL,RPL35A
TISSUES	BTO:0001374	Thymus	34	271	0.54	1.06e-07	9606.ENSP00000229281,9606.ENSP00000263274,9606.ENSP00000270625,9606.ENSP00000286186,9606.ENSP00000301587,9606.ENSP00000309830,9606.ENSP00000313199,9606.ENSP00000326381,9606.ENSP00000339063,9606.ENSP00000344547,9606.ENSP00000348538,9606.ENSP00000349168,9606.ENSP00000350170,9606.ENSP00000351490,9606.ENSP00000355011,9606.ENSP00000358983,9606.ENSP00000359645,9606.ENSP00000362082,9606.ENSP00000377640,…	C12orf57,LIG1,RPS11,CASP10,ATP5PD,RPL38,HNRNPD,EIF4A2,EEF1A1,PTMA,RBM38,HNRNPH1,FXR1,MAX,ILF2,NFKB2,RBMX,CCND3,RPL24,ATP5F1A,EIF4B,SEPTIN9,MAN2B1,HMGA1,STMN1,RPL10,RPS24,RPL32,RPS20,RPLP2,SRSF5,CIRBP,NAP1L1,EIF3L
TISSUES	BTO:0000855	Lymph	27	177	0.63	1.17e-07	9606.ENSP00000228318,9606.ENSP00000228945,9606.ENSP00000253039,9606.ENSP00000262584,9606.ENSP00000278572,9606.ENSP00000289473,9606.ENSP00000308000,9606.ENSP00000311430,9606.ENSP00000339063,9606.ENSP00000340466,9606.ENSP00000341826,9606.ENSP00000341885,9606.ENSP00000346001,9606.ENSP00000346015,9606.ENSP00000346050,9606.ENSP00000358983,9606.ENSP00000361076,9606.ENSP00000363018,9606.ENSP00000369757,…	SLC25A3,ARHGDIB,EIF2S3,RPL8,RPS3,NCF1,TUT1,RPL4,EEF1A1,GANAB,HNRNPA1,RPS2,RPL3,RPL27A,RPS3A,NFKB2,RPL7A,RPL10A,RPS6,HADHA,RPL13A,RPSA,ANXA11,HMGA1,LTA,RPL10,RACK1
TISSUES	BTO:0000088	Cardiovascular system	79	1057	0.32	1.35e-07	9606.ENSP00000216962,9606.ENSP00000228318,9606.ENSP00000232975,9606.ENSP00000248342,9606.ENSP00000253039,9606.ENSP00000254037,9606.ENSP00000258091,9606.ENSP00000259037,9606.ENSP00000259873,9606.ENSP00000260443,9606.ENSP00000264161,9606.ENSP00000264335,9606.ENSP00000265594,9606.ENSP00000268379,9606.ENSP00000268802,9606.ENSP00000270776,9606.ENSP00000274242,9606.ENSP00000280557,9606.ENSP00000289473,…	PYGB,SLC25A3,TNNC1,EIF3K,EIF2S3,ZCCHC9,CCT7,NDUFB5,MRPS18B,RSL24D1,DARS1,YWHAE,MCCC1,UQCRC2,NOB1,PGD,RPL37,DENR,NCF1,ATP5PO,NCKIPSD,NOS3,CHCHD7,TUT1,RPL15,ISCU,RPL4,MRPL1,MRPS31,METAP2,EIF4A2,HAX1,ZC3H15,EEF1A1,NDUFA4,MYB,RPL3,RPL27A,RPLP1,RPS3A,COMMD6,RPL39,TRMT1L,C1orf43,COX7A2,RPL5,RBMX,TCEAL3,ARMCX1,RPL10A,LAS1L,FTL,RPS6,HADHA,RPL13A,RPS8,ATP5F1A,RPL31,ZNF419,BZW2,RPL6,RPL10,RPL32,COX7C,RACK1…
TISSUES	BTO:0000091	Ascites	16	61	0.86	3.09e-07	9606.ENSP00000262776,9606.ENSP00000308000,9606.ENSP00000311430,9606.ENSP00000339063,9606.ENSP00000341885,9606.ENSP00000346050,9606.ENSP00000362744,9606.ENSP00000369757,9606.ENSP00000373489,9606.ENSP00000375730,9606.ENSP00000381736,9606.ENSP00000389103,9606.ENSP00000389351,9606.ENSP00000399888,9606.ENSP00000413436,9606.ENSP00000426909	LGALS3BP,TUT1,RPL4,EEF1A1,RPS2,RPS3A,RPS4X,RPS6,KRT18,RPL13A,ATP5F1A,RPL23A,RPSA,HMGA1,RPL10,RACK1
TISSUES	BTO:0000020	Abdomen	21	113	0.71	3.15e-07	9606.ENSP00000228740,9606.ENSP00000262584,9606.ENSP00000262776,9606.ENSP00000308000,9606.ENSP00000311430,9606.ENSP00000339063,9606.ENSP00000341885,9606.ENSP00000346001,9606.ENSP00000346050,9606.ENSP00000362744,9606.ENSP00000366525,9606.ENSP00000369757,9606.ENSP00000373489,9606.ENSP00000375730,9606.ENSP00000381736,9606.ENSP00000389103,9606.ENSP00000389351,9606.ENSP00000399888,9606.ENSP00000413436,…	LTA4H,RPL8,LGALS3BP,TUT1,RPL4,EEF1A1,RPS2,RPL3,RPS3A,RPS4X,FTL,RPS6,KRT18,RPL13A,ATP5F1A,RPL23A,RPSA,HMGA1,RPL10,RACK1,SLIRP
TISSUES	BTO:0000140	Bone	25	165	0.62	4.75e-07	9606.ENSP00000270625,9606.ENSP00000296930,9606.ENSP00000308000,9606.ENSP00000309334,9606.ENSP00000311430,9606.ENSP00000339063,9606.ENSP00000341885,9606.ENSP00000346001,9606.ENSP00000346050,9606.ENSP00000354416,9606.ENSP00000359345,9606.ENSP00000366525,9606.ENSP00000366604,9606.ENSP00000369757,9606.ENSP00000375730,9606.ENSP00000378163,9606.ENSP00000389351,9606.ENSP00000393241,9606.ENSP00000403172,…	RPS11,NPM1,TUT1,RPL15,RPL4,EEF1A1,RPS2,RPL3,RPS3A,CCL28,RPL5,FTL,SF1,RPS6,RPL13A,RPL34,RPSA,RPS18,RPL6,EEF1D,PDE6B,RACK1,RPS13,RPS5,TPT1
TISSUES	BTO:0001368	Thorax	55	640	0.38	5.21e-07	9606.ENSP00000202816,9606.ENSP00000229281,9606.ENSP00000257347,9606.ENSP00000263100,9606.ENSP00000263274,9606.ENSP00000264192,9606.ENSP00000270625,9606.ENSP00000278353,9606.ENSP00000286186,9606.ENSP00000288937,9606.ENSP00000301587,9606.ENSP00000309830,9606.ENSP00000313199,9606.ENSP00000326381,9606.ENSP00000337393,9606.ENSP00000339063,9606.ENSP00000344547,9606.ENSP00000344635,9606.ENSP00000346725,…	ESF1,C12orf57,CARS2,A1BG,LIG1,CYTIP,RPS11,HSD17B12,CASP10,MRPL17,ATP5PD,RPL38,HNRNPD,EIF4A2,UXT,EEF1A1,PTMA,CCNG1,PES1,RBM38,HNRNPH1,FXR1,MAX,PCBP2,ILF2,NFKB2,RBMX,MRPL41,EXOSC2,CCND3,PUS1,CHEK2,RPL24,ATP5F1A,EIF4B,SEPTIN9,MAN2B1,HMGA1,STMN1,RPL10,RPS24,RPL32,USP51,RPL30,RPS20,HDAC2,RPLP2,SRSF5,RPL36,CIRBP,NAP1L1,TPT1,DLG4,PQBP1,EIF3L
TISSUES	BTO:0003092	Urinary system	86	1249	0.28	8.55e-07	9606.ENSP00000206474,9606.ENSP00000206542,9606.ENSP00000222567,9606.ENSP00000223129,9606.ENSP00000230431,9606.ENSP00000237654,9606.ENSP00000243997,9606.ENSP00000258770,9606.ENSP00000259037,9606.ENSP00000260443,9606.ENSP00000262375,9606.ENSP00000262584,9606.ENSP00000264093,9606.ENSP00000265594,9606.ENSP00000278483,9606.ENSP00000278572,9606.ENSP00000281171,9606.ENSP00000289473,9606.ENSP00000292079,…	HAUS4,OSGEP,TWISTNB,RPA3,DNPH1,CCNI,ATP5F1E,TBRG4,NDUFB5,RSL24D1,DNAJA3,RPL8,DGUOK,MCCC1,HIKESHI,RPS3,PTPRO,NCF1,FXYD2,NPM1,ATP5MG,DDIT4,RPL13,TUT1,RPL4,GRINA,EIF4A2,EEF1A1,THYN1,HNRNPA1,RPS2,RPL3,RPL27A,RPS3A,COL18A1,AMY2B,PSMB5,UFC1,IGSF8,C1orf43,RPL5,RBMX,RPL7A,NDUFS5,RPS4X,TLR4,FTL,SF1,UFM1,GDI2,AVP,RPS6,SMN1,DUT,RPL13A,SLC5A10,RPL14,SLC29A4,ATP5F1A,GAL3ST1,MMADHC,RPSA,MBIP,PNPT1,RPL6,STMN1,R…
TISSUES	BTO:0001244	Urinary tract	86	1258	0.28	1.14e-06	9606.ENSP00000206474,9606.ENSP00000206542,9606.ENSP00000222567,9606.ENSP00000223129,9606.ENSP00000230431,9606.ENSP00000237654,9606.ENSP00000243997,9606.ENSP00000258770,9606.ENSP00000259037,9606.ENSP00000260443,9606.ENSP00000262375,9606.ENSP00000262584,9606.ENSP00000264093,9606.ENSP00000265594,9606.ENSP00000278483,9606.ENSP00000278572,9606.ENSP00000281171,9606.ENSP00000289473,9606.ENSP00000292079,…	HAUS4,OSGEP,TWISTNB,RPA3,DNPH1,CCNI,ATP5F1E,TBRG4,NDUFB5,RSL24D1,DNAJA3,RPL8,DGUOK,MCCC1,HIKESHI,RPS3,PTPRO,NCF1,FXYD2,NPM1,ATP5MG,DDIT4,RPL13,TUT1,RPL4,GRINA,EIF4A2,EEF1A1,THYN1,HNRNPA1,RPS2,RPL3,RPL27A,RPS3A,COL18A1,AMY2B,PSMB5,UFC1,IGSF8,C1orf43,RPL5,RBMX,RPL7A,NDUFS5,RPS4X,TLR4,FTL,SF1,UFM1,GDI2,AVP,RPS6,SMN1,DUT,RPL13A,SLC5A10,RPL14,SLC29A4,ATP5F1A,GAL3ST1,MMADHC,RPSA,MBIP,PNPT1,RPL6,STMN1,R…
TISSUES	BTO:0000431	Excretory gland	92	1385	0.26	1.24e-06	9606.ENSP00000202816,9606.ENSP00000206474,9606.ENSP00000206542,9606.ENSP00000223129,9606.ENSP00000230431,9606.ENSP00000237654,9606.ENSP00000243997,9606.ENSP00000257347,9606.ENSP00000258770,9606.ENSP00000262584,9606.ENSP00000263100,9606.ENSP00000264192,9606.ENSP00000265594,9606.ENSP00000278483,9606.ENSP00000278572,9606.ENSP00000281171,9606.ENSP00000288937,9606.ENSP00000292079,9606.ENSP00000296930,…	ESF1,HAUS4,OSGEP,RPA3,DNPH1,CCNI,ATP5F1E,CARS2,TBRG4,RPL8,A1BG,CYTIP,MCCC1,HIKESHI,RPS3,PTPRO,MRPL17,FXYD2,NPM1,ATP5MG,DDIT4,RPL13,TUT1,RPL4,GRINA,EIF4A2,UXT,EEF1A1,HNRNPA1,RPS2,CCNG1,RPL3,RPL27A,RPS3A,PES1,MAX,PCBP2,COL18A1,AMY2B,PSMB5,IGSF8,C1orf43,RPL5,RBMX,MRPL41,RPL7A,EXOSC2,NDUFS5,RPS4X,TLR4,PUS1,FTL,SF1,UFM1,GDI2,AVP,RPS6,SMN1,CHEK2,RPL13A,SLC5A10,RPL14,SLC29A4,ATP5F1A,GAL3ST1,MMADHC,RPSA,…
TISSUES	BTO:0001387	Tonsil	16	69	0.81	1.24e-06	9606.ENSP00000228318,9606.ENSP00000278572,9606.ENSP00000308000,9606.ENSP00000311127,9606.ENSP00000339063,9606.ENSP00000341885,9606.ENSP00000346001,9606.ENSP00000346050,9606.ENSP00000348538,9606.ENSP00000361076,9606.ENSP00000363018,9606.ENSP00000369757,9606.ENSP00000375730,9606.ENSP00000389103,9606.ENSP00000426909,9606.ENSP00000496250	SLC25A3,RPS3,TUT1,VEGFB,EEF1A1,RPS2,RPL3,RPS3A,RBM38,RPL7A,RPL10A,RPS6,RPL13A,RPL23A,RACK1,RPL11
TISSUES	BTO:0001690	B-cell lymphoma cell	21	139	0.62	6.62e-06	9606.ENSP00000233893,9606.ENSP00000249299,9606.ENSP00000264335,9606.ENSP00000273986,9606.ENSP00000278353,9606.ENSP00000286788,9606.ENSP00000296930,9606.ENSP00000302886,9606.ENSP00000339063,9606.ENSP00000346453,9606.ENSP00000359128,9606.ENSP00000360034,9606.ENSP00000360671,9606.ENSP00000361635,9606.ENSP00000381736,9606.ENSP00000389351,9606.ENSP00000410059,9606.ENSP00000414321,9606.ENSP00000426909,…	HSPE1,LSM8,YWHAE,CISD2,HSD17B12,CCT8,NPM1,PA2G4,EEF1A1,IPO4,NPM3,SERBP1,SLC25A5,VDAC2,ATP5F1A,RPSA,EEF1D,RPS24,RACK1,RPS5,PRXL2A
TISSUES	BTO:0000671	Kidney	72	1039	0.28	9.82e-06	9606.ENSP00000206474,9606.ENSP00000206542,9606.ENSP00000223129,9606.ENSP00000230431,9606.ENSP00000237654,9606.ENSP00000243997,9606.ENSP00000258770,9606.ENSP00000262584,9606.ENSP00000265594,9606.ENSP00000278483,9606.ENSP00000278572,9606.ENSP00000281171,9606.ENSP00000292079,9606.ENSP00000296930,9606.ENSP00000300688,9606.ENSP00000307305,9606.ENSP00000307889,9606.ENSP00000308000,9606.ENSP00000311430,…	HAUS4,OSGEP,RPA3,DNPH1,CCNI,ATP5F1E,TBRG4,RPL8,MCCC1,HIKESHI,RPS3,PTPRO,FXYD2,NPM1,ATP5MG,DDIT4,RPL13,TUT1,RPL4,GRINA,EIF4A2,EEF1A1,HNRNPA1,RPS2,RPL3,RPL27A,RPS3A,COL18A1,AMY2B,PSMB5,IGSF8,C1orf43,RPL5,RBMX,RPL7A,NDUFS5,RPS4X,TLR4,FTL,SF1,UFM1,GDI2,AVP,RPS6,SMN1,RPL13A,SLC5A10,RPL14,SLC29A4,ATP5F1A,GAL3ST1,MMADHC,RPSA,RPL6,STMN1,RPS24,SERP1,RPL23,OCIAD2,OSTC,RACK1,RPLP2,CLNS1A,ADM,RPL28,RPL36,RPL…
TISSUES	BTO:0000176	Carcinoma cell	50	616	0.35	1.1e-05	9606.ENSP00000216218,9606.ENSP00000216714,9606.ENSP00000216962,9606.ENSP00000220849,9606.ENSP00000228318,9606.ENSP00000253039,9606.ENSP00000255174,9606.ENSP00000257347,9606.ENSP00000258091,9606.ENSP00000258770,9606.ENSP00000262375,9606.ENSP00000268802,9606.ENSP00000278572,9606.ENSP00000283109,9606.ENSP00000286788,9606.ENSP00000296509,9606.ENSP00000297156,9606.ENSP00000302886,9606.ENSP00000307889,…	ST13,APEX1,PYGB,EIF3E,SLC25A3,EIF2S3,OSER1,CARS2,CCT7,TBRG4,DNAJA3,NOB1,RPS3,RIOK2,CCT8,MAD2L1,CAMLG,PA2G4,RPL13,NSUN5,TRMT10C,RPS15A,KARS1,HAX1,ADI1,HDHD5,ZNF324B,EBAG9,SNRPD2,PPA2,RPL3,PSMB5,CACYBP,TNFAIP8L2,EXOSC2,IGBP1,XPA,ING1,RPS6,BTF3,RPS29,RPS8,GAL3ST1,RPS20,RPLP2,HNRNPC,RPL28,RPS19,TPT1,RPS27
TISSUES	BTO:0001307	Stomach	32	312	0.45	1.69e-05	9606.ENSP00000216190,9606.ENSP00000220669,9606.ENSP00000253814,9606.ENSP00000270625,9606.ENSP00000278572,9606.ENSP00000296930,9606.ENSP00000308000,9606.ENSP00000311430,9606.ENSP00000312017,9606.ENSP00000326381,9606.ENSP00000332592,9606.ENSP00000339063,9606.ENSP00000341885,9606.ENSP00000346001,9606.ENSP00000346050,9606.ENSP00000346127,9606.ENSP00000346158,9606.ENSP00000354610,9606.ENSP00000359345,…	EIF3D,ZFAND1,NDFIP1,RPS11,RPS3,NPM1,TUT1,RPL4,TLCD3A,EIF4A2,SPAG16,EEF1A1,RPS2,RPL3,RPS3A,PLEKHB1,REG4,AMY2B,RPL5,RPL7A,TCEAL3,RPS4X,RPL10A,RPS6,KRT18,RPL13A,ATP5F1A,RPSA,RPL10,RACK1,TPT1,EIF3L
TISSUES	BTO:0000785	Lymphoma cell	25	210	0.52	2.6e-05	9606.ENSP00000233893,9606.ENSP00000249299,9606.ENSP00000264335,9606.ENSP00000273986,9606.ENSP00000274242,9606.ENSP00000278353,9606.ENSP00000279146,9606.ENSP00000286788,9606.ENSP00000296930,9606.ENSP00000302886,9606.ENSP00000311430,9606.ENSP00000339063,9606.ENSP00000346453,9606.ENSP00000359128,9606.ENSP00000360034,9606.ENSP00000360671,9606.ENSP00000361635,9606.ENSP00000380557,9606.ENSP00000381736,…	HSPE1,LSM8,YWHAE,CISD2,RPL37,HSD17B12,AIP,CCT8,NPM1,PA2G4,RPL4,EEF1A1,IPO4,NPM3,SERBP1,SLC25A5,VDAC2,AKAP8L,ATP5F1A,RPSA,EEF1D,RPS24,RACK1,RPS5,PRXL2A
TISSUES	BTO:0000604	Adenocarcinoma cell	46	568	0.35	3.3e-05	9606.ENSP00000216218,9606.ENSP00000216962,9606.ENSP00000220849,9606.ENSP00000228318,9606.ENSP00000253039,9606.ENSP00000255174,9606.ENSP00000257347,9606.ENSP00000258091,9606.ENSP00000258770,9606.ENSP00000262375,9606.ENSP00000268802,9606.ENSP00000278572,9606.ENSP00000286788,9606.ENSP00000296509,9606.ENSP00000297156,9606.ENSP00000302886,9606.ENSP00000307889,9606.ENSP00000309126,9606.ENSP00000312356,…	ST13,PYGB,EIF3E,SLC25A3,EIF2S3,OSER1,CARS2,CCT7,TBRG4,DNAJA3,NOB1,RPS3,CCT8,MAD2L1,CAMLG,PA2G4,RPL13,NSUN5,TRMT10C,RPS15A,HAX1,ADI1,HDHD5,ZNF324B,EBAG9,SNRPD2,PPA2,RPL3,PSMB5,CACYBP,TNFAIP8L2,EXOSC2,IGBP1,ING1,RPS6,BTF3,RPS29,RPS8,GAL3ST1,RPS20,RPLP2,HNRNPC,RPL28,RPS19,TPT1,RPS27
TISSUES	BTO:0003914	Interstitial cell of Cajal	23	193	0.52	6.83e-05	9606.ENSP00000217515,9606.ENSP00000258091,9606.ENSP00000261313,9606.ENSP00000261733,9606.ENSP00000263774,9606.ENSP00000264335,9606.ENSP00000265866,9606.ENSP00000268379,9606.ENSP00000275603,9606.ENSP00000301522,9606.ENSP00000302886,9606.ENSP00000336687,9606.ENSP00000340466,9606.ENSP00000349168,9606.ENSP00000361512,9606.ENSP00000361635,9606.ENSP00000362688,9606.ENSP00000381717,9606.ENSP00000381736,…	TXNL1,CCT7,PEBP1,ALDH2,NDUFS3,YWHAE,HNRNPH3,UQCRC2,CCT6A,PRDX2,PA2G4,CBX3,GANAB,HNRNPH1,PRPS1,VDAC2,EIF3I,UBE2D2,ATP5F1A,RPSA,STMN1,RACK1,HNRNPC
TISSUES	BTO:0000035	Colorectal adenocarcinoma cell	14	81	0.68	0.00016	9606.ENSP00000216962,9606.ENSP00000228318,9606.ENSP00000257347,9606.ENSP00000278572,9606.ENSP00000297156,9606.ENSP00000307889,9606.ENSP00000318646,9606.ENSP00000346001,9606.ENSP00000357906,9606.ENSP00000369757,9606.ENSP00000369965,9606.ENSP00000379339,9606.ENSP00000379888,9606.ENSP00000429374	PYGB,SLC25A3,CARS2,RPS3,CAMLG,RPL13,RPS15A,RPL3,TNFAIP8L2,RPS6,BTF3,RPS29,RPS8,RPS20
TISSUES	BTO:0000032	Colonic adenocarcinoma cell	13	80	0.65	0.00063	9606.ENSP00000216962,9606.ENSP00000228318,9606.ENSP00000257347,9606.ENSP00000278572,9606.ENSP00000297156,9606.ENSP00000307889,9606.ENSP00000318646,9606.ENSP00000346001,9606.ENSP00000369757,9606.ENSP00000369965,9606.ENSP00000379339,9606.ENSP00000379888,9606.ENSP00000429374	PYGB,SLC25A3,CARS2,RPS3,CAMLG,RPL13,RPS15A,RPL3,RPS6,BTF3,RPS29,RPS8,RPS20
TISSUES	BTO:0001486	Skeletal system	77	1307	0.21	0.00094	9606.ENSP00000216714,9606.ENSP00000220849,9606.ENSP00000228318,9606.ENSP00000232975,9606.ENSP00000248342,9606.ENSP00000254193,9606.ENSP00000255174,9606.ENSP00000259456,9606.ENSP00000260443,9606.ENSP00000261600,9606.ENSP00000261868,9606.ENSP00000262776,9606.ENSP00000263100,9606.ENSP00000265594,9606.ENSP00000270625,9606.ENSP00000286788,9606.ENSP00000290363,9606.ENSP00000296509,9606.ENSP00000296930,…	APEX1,EIF3E,SLC25A3,TNNC1,EIF3K,SNRPA1,OSER1,HEMGN,RSL24D1,THOC1,EIF3J,LGALS3BP,A1BG,MCCC1,RPS11,CCT8,CIART,MAD2L1,NPM1,TUT1,RPL15,RPL4,ANXA2R,RRS1,KARS1,EIF4A2,HAX1,CBX3,EEF1A1,GANAB,HNRNPA1,RPS2,PPA2,RPL3,RPS3A,UBE2D3,EIF3B,CCL28,PSMB5,TOMM20,CACYBP,RPL5,MRPL41,C9orf78,YBX1,COL9A2,ATP6V1G1,FTL,SF1,UFM1,RPS6,SMN1,RPL13A,SUCLG1,RPL34,RPS29,SSB,MMADHC,RPSA,RPS18,RPL6,EEF1D,PDE6B,COX18,COX7C,RACK1,…
TISSUES	BTO:0001049	Pharynx	12	75	0.65	0.0014	9606.ENSP00000231487,9606.ENSP00000261879,9606.ENSP00000296930,9606.ENSP00000308000,9606.ENSP00000311430,9606.ENSP00000339063,9606.ENSP00000344547,9606.ENSP00000346001,9606.ENSP00000346050,9606.ENSP00000366525,9606.ENSP00000470972,9606.ENSP00000477781	SKP1,APH1B,NPM1,TUT1,RPL4,EEF1A1,PTMA,RPL3,RPS3A,FTL,RPS19,TPT1
TISSUES	BTO:0000706	Large intestine	50	750	0.27	0.0015	9606.ENSP00000080059,9606.ENSP00000216218,9606.ENSP00000258955,9606.ENSP00000262375,9606.ENSP00000262776,9606.ENSP00000266079,9606.ENSP00000270142,9606.ENSP00000274242,9606.ENSP00000289473,9606.ENSP00000294119,9606.ENSP00000296930,9606.ENSP00000301873,9606.ENSP00000302478,9606.ENSP00000308000,9606.ENSP00000308546,9606.ENSP00000311430,9606.ENSP00000318684,9606.ENSP00000321584,9606.ENSP00000321617,…	HDAC7,ST13,RSAD1,DNAJA3,LGALS3BP,PRPF6,SOD1,RPL37,NCF1,UBXN1,NPM1,LTBP3,POLR1D,TUT1,MEPCE,RPL4,VSIG2,IMPDH2,ANKZF1,RPS2,H1-0,RPL3,RPL27A,REG4,RPL39,CYB5R1,DAP3,RPL5,SERBP1,FTL,RPS6,AKR1C1,KRT18,RPS9,RPL24,MT1X,RPS29,MXRA8,STMN1,RPL10,FAU,RNH1,RPL18,SRSF5,RPL28,TRMT1,RPS19,RPS5,RPL35A,EIF3L
TISSUES	BTO:0000534	Gonad	103	1923	0.17	0.0016	9606.ENSP00000216218,9606.ENSP00000230050,9606.ENSP00000231487,9606.ENSP00000237654,9606.ENSP00000245812,9606.ENSP00000246548,9606.ENSP00000246802,9606.ENSP00000255120,9606.ENSP00000255174,9606.ENSP00000258091,9606.ENSP00000259239,9606.ENSP00000260443,9606.ENSP00000261593,9606.ENSP00000264335,9606.ENSP00000264954,9606.ENSP00000265260,9606.ENSP00000265728,9606.ENSP00000266079,9606.ENSP00000267102,…	ST13,RPS12,SKP1,CCNI,ALKBH7,UBA2,NOP53,NASP,OSER1,CCT7,IMP4,RSL24D1,RNF138,YWHAE,GRPEL1,PCNP,DBF4,PRPF6,LMBR1L,SCYL1,RPS3,FARSB,CCT8,EIF5B,NCF1,ATP5PO,HSPA4L,RPS23,NPM1,RFX2,TUT1,RPL15,RPL4,MRPS31,MPI,GEMIN4,EIF4A2,AP2A2,SPAG16,ISYNA1,NPAS2,EEF1A1,MYB,GANAB,HNRNPA1,RPS2,PTMA,ANP32B,RPL3,GPX4,IPO4,UBE2D3,FXR1,PCBP2,TOMM20,TSNAX,CYB5R1,CACYBP,SARS1,RPL5,RBMX,SERBP1,RPS4X,UBXN11,UGCG,GKAP1,FTL,RPS6,…
TISSUES	BTO:0001363	Testis	100	1868	0.17	0.0022	9606.ENSP00000216218,9606.ENSP00000230050,9606.ENSP00000231487,9606.ENSP00000237654,9606.ENSP00000245812,9606.ENSP00000246548,9606.ENSP00000246802,9606.ENSP00000255120,9606.ENSP00000255174,9606.ENSP00000258091,9606.ENSP00000259239,9606.ENSP00000260443,9606.ENSP00000261593,9606.ENSP00000264335,9606.ENSP00000264954,9606.ENSP00000265260,9606.ENSP00000265728,9606.ENSP00000266079,9606.ENSP00000267102,…	ST13,RPS12,SKP1,CCNI,ALKBH7,UBA2,NOP53,NASP,OSER1,CCT7,IMP4,RSL24D1,RNF138,YWHAE,GRPEL1,PCNP,DBF4,PRPF6,LMBR1L,SCYL1,RPS3,FARSB,CCT8,EIF5B,NCF1,ATP5PO,HSPA4L,RPS23,NPM1,RFX2,TUT1,RPL15,RPL4,MRPS31,MPI,GEMIN4,EIF4A2,AP2A2,SPAG16,ISYNA1,NPAS2,EEF1A1,GANAB,HNRNPA1,RPS2,PTMA,ANP32B,RPL3,GPX4,IPO4,UBE2D3,FXR1,PCBP2,TOMM20,TSNAX,CYB5R1,CACYBP,SARS1,RPL5,RBMX,SERBP1,RPS4X,UBXN11,UGCG,GKAP1,FTL,RPS6,HADH…
TISSUES	BTO:0000828	Throat	22	234	0.42	0.0028	9606.ENSP00000225430,9606.ENSP00000251250,9606.ENSP00000270625,9606.ENSP00000278353,9606.ENSP00000296930,9606.ENSP00000308000,9606.ENSP00000339063,9606.ENSP00000340466,9606.ENSP00000346001,9606.ENSP00000362744,9606.ENSP00000366525,9606.ENSP00000369757,9606.ENSP00000375730,9606.ENSP00000379506,9606.ENSP00000413218,9606.ENSP00000420076,9606.ENSP00000426909,9606.ENSP00000429374,9606.ENSP00000442478,…	RPL19,DTWD1,RPS11,HSD17B12,NPM1,TUT1,EEF1A1,GANAB,RPL3,RPS4X,FTL,RPS6,RPL13A,RPL14,PRXL2B,SERP1,RACK1,RPS20,STOML1,NACA,TPT1,CAPS
TISSUES	BTO:0000269	Colon	43	639	0.27	0.004	9606.ENSP00000080059,9606.ENSP00000216218,9606.ENSP00000258955,9606.ENSP00000262375,9606.ENSP00000262776,9606.ENSP00000266079,9606.ENSP00000270142,9606.ENSP00000274242,9606.ENSP00000289473,9606.ENSP00000294119,9606.ENSP00000301873,9606.ENSP00000302478,9606.ENSP00000308546,9606.ENSP00000318684,9606.ENSP00000321584,9606.ENSP00000341885,9606.ENSP00000344504,9606.ENSP00000346001,9606.ENSP00000346015,…	HDAC7,ST13,RSAD1,DNAJA3,LGALS3BP,PRPF6,SOD1,RPL37,NCF1,UBXN1,LTBP3,POLR1D,MEPCE,VSIG2,IMPDH2,RPS2,H1-0,RPL3,RPL27A,REG4,RPL39,CYB5R1,DAP3,RPL5,SERBP1,FTL,RPS6,AKR1C1,KRT18,RPS9,RPL24,MT1X,RPS29,FAU,RNH1,RPL18,SRSF5,RPL28,TRMT1,RPS19,RPS5,RPL35A,EIF3L
TISSUES	BTO:0000255	Brain cell line	18	188	0.42	0.0094	9606.ENSP00000216218,9606.ENSP00000261313,9606.ENSP00000270142,9606.ENSP00000272317,9606.ENSP00000294119,9606.ENSP00000301522,9606.ENSP00000301587,9606.ENSP00000302886,9606.ENSP00000341826,9606.ENSP00000349168,9606.ENSP00000352438,9606.ENSP00000361635,9606.ENSP00000381736,9606.ENSP00000389351,9606.ENSP00000410452,9606.ENSP00000451291,9606.ENSP00000477781,9606.ENSP00000483254	ST13,PEBP1,SOD1,RPS27A,UBXN1,PRDX2,ATP5PD,PA2G4,HNRNPA1,HNRNPH1,PCBP2,VDAC2,ATP5F1A,RPSA,STMN1,HNRNPC,TPT1,HNRNPDL
TISSUES	BTO:0001613	Colorectum	44	705	0.24	0.0147	9606.ENSP00000080059,9606.ENSP00000216218,9606.ENSP00000258955,9606.ENSP00000262375,9606.ENSP00000262776,9606.ENSP00000266079,9606.ENSP00000270142,9606.ENSP00000274242,9606.ENSP00000289473,9606.ENSP00000294119,9606.ENSP00000301873,9606.ENSP00000302478,9606.ENSP00000308546,9606.ENSP00000318684,9606.ENSP00000321584,9606.ENSP00000341885,9606.ENSP00000344504,9606.ENSP00000346001,9606.ENSP00000346015,…	HDAC7,ST13,RSAD1,DNAJA3,LGALS3BP,PRPF6,SOD1,RPL37,NCF1,UBXN1,LTBP3,POLR1D,MEPCE,VSIG2,IMPDH2,RPS2,H1-0,RPL3,RPL27A,REG4,RPL39,CYB5R1,DAP3,RPL5,SERBP1,FTL,RPS6,AKR1C1,KRT18,RPS9,RPL24,MT1X,RPS29,MXRA8,FAU,RNH1,RPL18,SRSF5,RPL28,TRMT1,RPS19,RPS5,RPL35A,EIF3L
TISSUES	BTO:0000573	Artery	19	219	0.38	0.0193	9606.ENSP00000248342,9606.ENSP00000260443,9606.ENSP00000265594,9606.ENSP00000268802,9606.ENSP00000297494,9606.ENSP00000315017,9606.ENSP00000338788,9606.ENSP00000339992,9606.ENSP00000348054,9606.ENSP00000356476,9606.ENSP00000357507,9606.ENSP00000359345,9606.ENSP00000361711,9606.ENSP00000361917,9606.ENSP00000363944,9606.ENSP00000388864,9606.ENSP00000436049,9606.ENSP00000442478,9606.ENSP00000499067	EIF3K,RSL24D1,MCCC1,NOB1,NOS3,MRPL1,ZC3H15,MYB,COMMD6,TRMT1L,C1orf43,RPL5,TCEAL3,ARMCX1,LAS1L,ZNF419,EIF3M,STOML1,EIF3L
TISSUES	BTO:0000562	Heart	45	738	0.23	0.0197	9606.ENSP00000216962,9606.ENSP00000228318,9606.ENSP00000232975,9606.ENSP00000253039,9606.ENSP00000258091,9606.ENSP00000259037,9606.ENSP00000259873,9606.ENSP00000264161,9606.ENSP00000264335,9606.ENSP00000268379,9606.ENSP00000270776,9606.ENSP00000280557,9606.ENSP00000289473,9606.ENSP00000290299,9606.ENSP00000294129,9606.ENSP00000297494,9606.ENSP00000306425,9606.ENSP00000308000,9606.ENSP00000310623,…	PYGB,SLC25A3,TNNC1,EIF2S3,CCT7,NDUFB5,MRPS18B,DARS1,YWHAE,UQCRC2,PGD,DENR,NCF1,ATP5PO,NCKIPSD,NOS3,CHCHD7,TUT1,ISCU,METAP2,EIF4A2,HAX1,EEF1A1,NDUFA4,RPL27A,RPLP1,RPL39,COX7A2,RPL5,FTL,RPS6,HADHA,RPL13A,ATP5F1A,ZNF419,BZW2,COX7C,EIF3M,COX4I1,TAZ,TPT1,CBY1,PRXL2A,RPS27,EIF3L
TISSUES	BTO:0000782	T-lymphocyte	22	279	0.34	0.0245	9606.ENSP00000228945,9606.ENSP00000253024,9606.ENSP00000260010,9606.ENSP00000270625,9606.ENSP00000286186,9606.ENSP00000289371,9606.ENSP00000305529,9606.ENSP00000311430,9606.ENSP00000313199,9606.ENSP00000341189,9606.ENSP00000341826,9606.ENSP00000345957,9606.ENSP00000361524,9606.ENSP00000366604,9606.ENSP00000370376,9606.ENSP00000372023,9606.ENSP00000388638,9606.ENSP00000399888,9606.ENSP00000410059,…	ARHGDIB,TRIM28,TLR2,RPS11,CASP10,EIF5B,SIRPG,RPL4,HNRNPD,PTK2,HNRNPA1,RPS21,C9orf78,SF1,DUT,CHEK2,RBM17,HMGA1,EEF1D,RACK1,ARHGAP45,HNRNPC
TISSUES	BTO:0000135	Aorta	14	139	0.45	0.0249	9606.ENSP00000248342,9606.ENSP00000265594,9606.ENSP00000268802,9606.ENSP00000297494,9606.ENSP00000338788,9606.ENSP00000339992,9606.ENSP00000348054,9606.ENSP00000356476,9606.ENSP00000357507,9606.ENSP00000359345,9606.ENSP00000361711,9606.ENSP00000363944,9606.ENSP00000442478,9606.ENSP00000499067	EIF3K,MCCC1,NOB1,NOS3,ZC3H15,MYB,COMMD6,TRMT1L,C1orf43,RPL5,TCEAL3,LAS1L,STOML1,EIF3L
TISSUES	BTO:0001528	B-lymphoblast	4	10	1.04	0.0288	9606.ENSP00000262584,9606.ENSP00000296930,9606.ENSP00000393241,9606.ENSP00000416429	RPL8,NPM1,RPS18,RPL32
TISSUES	BTO:0000614	Hypothalamus	14	142	0.44	0.0294	9606.ENSP00000225430,9606.ENSP00000261313,9606.ENSP00000270176,9606.ENSP00000270645,9606.ENSP00000301522,9606.ENSP00000310726,9606.ENSP00000338283,9606.ENSP00000338788,9606.ENSP00000353165,9606.ENSP00000355325,9606.ENSP00000369647,9606.ENSP00000375730,9606.ENSP00000429200,9606.ENSP00000469468	RPL19,PEBP1,SCYL1,RCN3,PRDX2,MRPL57,NPAS2,ZC3H15,TPK1,PSMB5,AVP,RPL13A,SLC25A37,LSM4
TISSUES	BTO:0001076	Pituitary gland tumor cell	6	30	0.74	0.0356	9606.ENSP00000248342,9606.ENSP00000259873,9606.ENSP00000320567,9606.ENSP00000370882,9606.ENSP00000385749,9606.ENSP00000420357	EIF3K,MRPS18B,MRPS33,OCIAD1,PRKAR1B,RWDD1
TISSUES	BTO:0000551	Lung cancer cell	13	131	0.44	0.0404	9606.ENSP00000205143,9606.ENSP00000225430,9606.ENSP00000253039,9606.ENSP00000261868,9606.ENSP00000275603,9606.ENSP00000278412,9606.ENSP00000361433,9606.ENSP00000364270,9606.ENSP00000369647,9606.ENSP00000381736,9606.ENSP00000416429,9606.ENSP00000436049,9606.ENSP00000464342	DLL3,RPL19,EIF2S3,EIF3J,CCT6A,SSRP1,EXOSC2,XPA,AVP,ATP5F1A,RPL32,EIF3M,RPL36
TISSUES	BTO:0001023	Ovary cancer cell	10	84	0.52	0.0404	9606.ENSP00000253024,9606.ENSP00000313199,9606.ENSP00000313829,9606.ENSP00000339063,9606.ENSP00000341826,9606.ENSP00000361626,9606.ENSP00000362981,9606.ENSP00000365950,9606.ENSP00000370882,9606.ENSP00000483254	TRIM28,HNRNPD,KHDRBS1,EEF1A1,HNRNPA1,YBX1,TGIF2,RBM3,OCIAD1,HNRNPDL
TISSUES	BTO:0001281	Spleen	34	540	0.24	0.0478	9606.ENSP00000202816,9606.ENSP00000237654,9606.ENSP00000239690,9606.ENSP00000248342,9606.ENSP00000253024,9606.ENSP00000259254,9606.ENSP00000260443,9606.ENSP00000286186,9606.ENSP00000289473,9606.ENSP00000291539,9606.ENSP00000297494,9606.ENSP00000301873,9606.ENSP00000321584,9606.ENSP00000327890,9606.ENSP00000338864,9606.ENSP00000339063,9606.ENSP00000344635,9606.ENSP00000355599,9606.ENSP00000363089,…	ESF1,CCNI,NUDCD1,EIF3K,TRIM28,GYPC,RSL24D1,CASP10,NCF1,PDE9A,NOS3,LTBP3,IMPDH2,IL3RA,RASGRP2,EEF1A1,CCNG1,TSNAX,TLR4,FTL,HMCES,MAN2B1,ANXA11,FAM162A,LAMTOR3,OSTC,EIF3M,PHB2,GPN3,SLIRP,FLT3LG,MAPK8IP3,RPS7,EIF3L
COMPARTMENTS	GOCC:0005840	Ribosome	86	192	1.09	3.45e-54	9606.ENSP00000081029,9606.ENSP00000216714,9606.ENSP00000222247,9606.ENSP00000223324,9606.ENSP00000225430,9606.ENSP00000230050,9606.ENSP00000259469,9606.ENSP00000259873,9606.ENSP00000262584,9606.ENSP00000270625,9606.ENSP00000272317,9606.ENSP00000274242,9606.ENSP00000278572,9606.ENSP00000288937,9606.ENSP00000294189,9606.ENSP00000296674,9606.ENSP00000307889,9606.ENSP00000308897,9606.ENSP00000309334,…	MRPS35,APEX1,RPL18A,MRPL32,RPL19,RPS12,RPL35,MRPS18B,RPL8,RPS11,RPS27A,RPL37,RPS3,MRPL17,RPL29,RPS23,RPL13,MRPL11,RPL15,RPL38,MRPL57,RPL4,MRPL1,MRPS31,RPS15A,MRPS33,RPS2,RPS21,RPL3,RPL27A,RPLP1,RPS3A,RPL22,MRPL52,RPL12,RPL39,DAP3,RPL5,MRPL41,RPL7A,RPS4X,RPL10A,SF1,RPS6,RPS9,RPL13A,RPL24,RPL34,RPS29,RPL14,RPS8,RPS14,RPL31,UBA52,RPL23A,RPSA,RPS18,RPL6,MRPL55,RPL10,RPS24,RPL32,SERP1,RPL23,RACK1,RPL3…
COMPARTMENTS	GOCC:0022626	Cytosolic ribosome	68	89	1.33	4.35e-54	9606.ENSP00000222247,9606.ENSP00000225430,9606.ENSP00000230050,9606.ENSP00000259469,9606.ENSP00000262584,9606.ENSP00000270625,9606.ENSP00000272317,9606.ENSP00000274242,9606.ENSP00000278572,9606.ENSP00000294189,9606.ENSP00000296674,9606.ENSP00000307889,9606.ENSP00000309334,9606.ENSP00000309830,9606.ENSP00000311430,9606.ENSP00000318646,9606.ENSP00000341885,9606.ENSP00000345957,9606.ENSP00000346001,…	RPL18A,RPL19,RPS12,RPL35,RPL8,RPS11,RPS27A,RPL37,RPS3,RPL29,RPS23,RPL13,RPL15,RPL38,RPL4,RPS15A,RPS2,RPS21,RPL3,RPL27A,RPLP1,RPS3A,RPL22,RPL12,RPL39,RPL5,RPL7A,RPS4X,RPL10A,RPS6,RPS9,RPL13A,RPL24,RPL34,RPS29,RPL14,RPS8,RPS14,RPL31,UBA52,RPL23A,RPSA,RPS18,RPL6,RPL10,RPS24,RPL32,RPL23,RACK1,RPL30,RPS20,RPLP2,FAU,RPS25,RPS13,RPL18,RPL41,RPL28,RPL36,RPL27,RPS15,RPS19,RPS28,RPS5,RPS7,RPL35A,RPL11,RPS27
COMPARTMENTS	GOCC:1990904	Ribonucleoprotein complex	128	564	0.8	4.35e-54	9606.ENSP00000081029,9606.ENSP00000215829,9606.ENSP00000220849,9606.ENSP00000221801,9606.ENSP00000222247,9606.ENSP00000223324,9606.ENSP00000225430,9606.ENSP00000230050,9606.ENSP00000236273,9606.ENSP00000244230,9606.ENSP00000249299,9606.ENSP00000253108,9606.ENSP00000254193,9606.ENSP00000259239,9606.ENSP00000259469,9606.ENSP00000259873,9606.ENSP00000260443,9606.ENSP00000262584,9606.ENSP00000265866,…	MRPS35,SNRPD3,EIF3E,FBL,RPL18A,MRPL32,RPL19,RPS12,SYF2,MPHOSPH10,LSM8,EIF3G,SNRPA1,IMP4,RPL35,MRPS18B,RSL24D1,RPL8,HNRNPH3,PRPF6,NOB1,TXNL4A,RPS11,RPS27A,RPS3,RIOK2,PPIL3,MRPL17,LUC7L,RPL29,RPS23,NPM1,SNRPD1,WDR3,MEPCE,MRPL11,RPL15,RPL38,MRPL57,RPL4,TRMT10C,HNRNPD,MRPS31,RPS15A,MRPS33,GEMIN4,RRS1,EIF4A2,RBMX2,HNRNPA1,RPS2,SNRPD2,FCF1,RPS21,RPL3,RPLP1,RPS3A,RPL22,PES1,MRPL52,HNRNPH1,FXR1,MAK16,EIF…
COMPARTMENTS	GOCC:0044391	Ribosomal subunit	73	155	1.12	2.73e-47	9606.ENSP00000081029,9606.ENSP00000222247,9606.ENSP00000223324,9606.ENSP00000225430,9606.ENSP00000230050,9606.ENSP00000259469,9606.ENSP00000259873,9606.ENSP00000262584,9606.ENSP00000270625,9606.ENSP00000272317,9606.ENSP00000278572,9606.ENSP00000288937,9606.ENSP00000294189,9606.ENSP00000296674,9606.ENSP00000308897,9606.ENSP00000309334,9606.ENSP00000309830,9606.ENSP00000310726,9606.ENSP00000311430,…	MRPS35,RPL18A,MRPL32,RPL19,RPS12,RPL35,MRPS18B,RPL8,RPS11,RPS27A,RPS3,MRPL17,RPL29,RPS23,MRPL11,RPL15,RPL38,MRPL57,RPL4,MRPS31,RPS15A,MRPS33,RPS2,RPS21,RPL3,RPLP1,RPS3A,RPL22,MRPL52,RPL12,RPL39,DAP3,RPL5,MRPL41,RPS4X,RPL10A,RPS6,RPS9,RPL13A,RPL24,RPS29,RPS8,RPS14,RPL31,UBA52,RPL23A,RPSA,RPS18,RPL6,MRPL55,RPL10,RPS24,RPL32,RACK1,RPL30,RPS20,RPLP2,FAU,RPS25,RPS13,RPL18,RPL41,MRPS21,RPL36,RPS15,RPS1…
COMPARTMENTS	GOCC:0005622	Intracellular	565	11512	0.13	5.08e-29	9606.ENSP00000006275,9606.ENSP00000078429,9606.ENSP00000080059,9606.ENSP00000081029,9606.ENSP00000184266,9606.ENSP00000202816,9606.ENSP00000204517,9606.ENSP00000206474,9606.ENSP00000206542,9606.ENSP00000215095,9606.ENSP00000215570,9606.ENSP00000215742,9606.ENSP00000215829,9606.ENSP00000216190,9606.ENSP00000216218,9606.ENSP00000216294,9606.ENSP00000216416,9606.ENSP00000216714,9606.ENSP00000216962,…	TRAPPC6A,GNA11,HDAC7,MRPS35,NDUFB4,ESF1,TFAP4,HAUS4,OSGEP,STX1B,TIMM13,THAP7,SNRPD3,EIF3D,ST13,SNAPC1,CNIH1,APEX1,PYGB,TXNL1,ZNF263,ZFAND1,EIF3E,DCTN6,EXOSC5,FBL,RPL18A,ARRDC2,TWISTNB,RPA3,YAE1,MRPL32,RPL19,SLC25A3,LTA4H,ARHGDIB,C12orf57,RPS12,DNPH1,THG1L,SKP1,TNNC1,HSPE1,SYF2,CCNI,NUDCD1,WASHC3,ATP5F1E,MPHOSPH10,ALKBH7,UBA2,ARL2,NOP53,YEATS4,EIF3K,SGSM3,PMPCB,LSM8,ZNF232,QTRT1,DTWD1,TRIM28,EIF2S…
COMPARTMENTS	GOCC:0032991	Protein-containing complex	329	5325	0.23	1.98e-24	9606.ENSP00000006275,9606.ENSP00000078429,9606.ENSP00000080059,9606.ENSP00000081029,9606.ENSP00000184266,9606.ENSP00000204517,9606.ENSP00000206474,9606.ENSP00000206542,9606.ENSP00000215095,9606.ENSP00000215570,9606.ENSP00000215829,9606.ENSP00000216190,9606.ENSP00000216294,9606.ENSP00000220849,9606.ENSP00000221114,9606.ENSP00000221233,9606.ENSP00000221801,9606.ENSP00000222247,9606.ENSP00000222567,…	TRAPPC6A,GNA11,HDAC7,MRPS35,NDUFB4,TFAP4,HAUS4,OSGEP,STX1B,TIMM13,SNRPD3,EIF3D,SNAPC1,EIF3E,DCTN6,EXOSC5,FBL,RPL18A,TWISTNB,RPA3,YAE1,MRPL32,RPL19,RPS12,SKP1,TNNC1,HSPE1,SYF2,WASHC3,ATP5F1E,MPHOSPH10,UBA2,YEATS4,EIF3K,PMPCB,LSM8,TRIM28,EIF2S3,EIF3G,ACSS2,SNRPA1,KDM6B,NXT1,NASP,CDK4,CCT7,NDUFB5,IMP4,RPL35,MRPS18B,TLR2,RSL24D1,THOC1,RTRAF,EIF3J,APH1B,CSNK2A2,RPL8,NDUFS3,DARS1,GRPEL1,MCCC1,DBF4,HNRN…
COMPARTMENTS	GOCC:0022625	Cytosolic large ribosomal subunit	30	38	1.34	1.69e-23	9606.ENSP00000222247,9606.ENSP00000225430,9606.ENSP00000259469,9606.ENSP00000262584,9606.ENSP00000294189,9606.ENSP00000309334,9606.ENSP00000309830,9606.ENSP00000311430,9606.ENSP00000346001,9606.ENSP00000346037,9606.ENSP00000346088,9606.ENSP00000354739,9606.ENSP00000355315,9606.ENSP00000359345,9606.ENSP00000363018,9606.ENSP00000375730,9606.ENSP00000377640,9606.ENSP00000386717,9606.ENSP00000388107,…	RPL18A,RPL19,RPL35,RPL8,RPL29,RPL15,RPL38,RPL4,RPL3,RPLP1,RPL22,RPL12,RPL39,RPL5,RPL10A,RPL13A,RPL24,RPL31,UBA52,RPL23A,RPL6,RPL10,RPL32,RPL30,RPLP2,RPL18,RPL41,RPL36,RPL35A,RPL11
COMPARTMENTS	GOCC:0015935	Small ribosomal subunit	35	66	1.17	2.27e-23	9606.ENSP00000081029,9606.ENSP00000230050,9606.ENSP00000259873,9606.ENSP00000270625,9606.ENSP00000272317,9606.ENSP00000278572,9606.ENSP00000296674,9606.ENSP00000315397,9606.ENSP00000318646,9606.ENSP00000320567,9606.ENSP00000341885,9606.ENSP00000345957,9606.ENSP00000346050,9606.ENSP00000357320,9606.ENSP00000362744,9606.ENSP00000369757,9606.ENSP00000375632,9606.ENSP00000379339,9606.ENSP00000379888,…	MRPS35,RPS12,MRPS18B,RPS11,RPS27A,RPS3,RPS23,MRPS31,RPS15A,MRPS33,RPS2,RPS21,RPS3A,DAP3,RPS4X,RPS6,RPS9,RPS29,RPS8,RPS14,RPSA,RPS18,RPS24,RACK1,RPS20,FAU,RPS25,RPS13,MRPS21,RPS15,RPS19,RPS28,RPS5,RPS7,RPS27
COMPARTMENTS	GOCC:0022627	Cytosolic small ribosomal subunit	29	36	1.35	5.87e-23	9606.ENSP00000230050,9606.ENSP00000270625,9606.ENSP00000272317,9606.ENSP00000278572,9606.ENSP00000296674,9606.ENSP00000318646,9606.ENSP00000341885,9606.ENSP00000345957,9606.ENSP00000346050,9606.ENSP00000362744,9606.ENSP00000369757,9606.ENSP00000375632,9606.ENSP00000379339,9606.ENSP00000379888,9606.ENSP00000385958,9606.ENSP00000389351,9606.ENSP00000393241,9606.ENSP00000414321,9606.ENSP00000426909,…	RPS12,RPS11,RPS27A,RPS3,RPS23,RPS15A,RPS2,RPS21,RPS3A,RPS4X,RPS6,RPS9,RPS29,RPS8,RPS14,RPSA,RPS18,RPS24,RACK1,RPS20,FAU,RPS25,RPS13,RPS15,RPS19,RPS28,RPS5,RPS7,RPS27
COMPARTMENTS	GOCC:0015934	Large ribosomal subunit	38	92	1.06	1.68e-22	9606.ENSP00000222247,9606.ENSP00000223324,9606.ENSP00000225430,9606.ENSP00000259469,9606.ENSP00000262584,9606.ENSP00000288937,9606.ENSP00000294189,9606.ENSP00000308897,9606.ENSP00000309334,9606.ENSP00000309830,9606.ENSP00000310726,9606.ENSP00000311430,9606.ENSP00000346001,9606.ENSP00000346037,9606.ENSP00000346088,9606.ENSP00000347277,9606.ENSP00000354739,9606.ENSP00000355315,9606.ENSP00000359345,…	RPL18A,MRPL32,RPL19,RPL35,RPL8,MRPL17,RPL29,MRPL11,RPL15,RPL38,MRPL57,RPL4,RPL3,RPLP1,RPL22,MRPL52,RPL12,RPL39,RPL5,MRPL41,RPL10A,RPL13A,RPL24,RPL31,UBA52,RPL23A,RPL6,MRPL55,RPL10,RPL32,RPL30,RPLP2,RPL18,RPL41,RPL36,MRPL37,RPL35A,RPL11
COMPARTMENTS	GOCC:0043229	Intracellular organelle	484	9609	0.14	2.73e-22	9606.ENSP00000006275,9606.ENSP00000080059,9606.ENSP00000081029,9606.ENSP00000184266,9606.ENSP00000202816,9606.ENSP00000204517,9606.ENSP00000206474,9606.ENSP00000206542,9606.ENSP00000215095,9606.ENSP00000215570,9606.ENSP00000215742,9606.ENSP00000215829,9606.ENSP00000216294,9606.ENSP00000216416,9606.ENSP00000216714,9606.ENSP00000216962,9606.ENSP00000219069,9606.ENSP00000220669,9606.ENSP00000220849,…	TRAPPC6A,HDAC7,MRPS35,NDUFB4,ESF1,TFAP4,HAUS4,OSGEP,STX1B,TIMM13,THAP7,SNRPD3,SNAPC1,CNIH1,APEX1,PYGB,ZNF263,ZFAND1,EIF3E,DCTN6,EXOSC5,FBL,RPL18A,ARRDC2,TWISTNB,RPA3,MRPL32,RPL19,SLC25A3,LTA4H,ARHGDIB,RPS12,DNPH1,SKP1,TNNC1,HSPE1,SYF2,NUDCD1,ATP5F1E,MPHOSPH10,ALKBH7,UBA2,ARL2,NOP53,YEATS4,PMPCB,LSM8,ZNF232,QTRT1,DTWD1,TRIM28,ACSS2,ABCB7,ZCCHC9,SNRPA1,KDM6B,NXT1,NASP,CCDC59,CARS2,CDK4,CCT7,TBRG4,L…
COMPARTMENTS	GOCC:0043226	Organelle	499	10113	0.14	1.45e-21	9606.ENSP00000006275,9606.ENSP00000080059,9606.ENSP00000081029,9606.ENSP00000184266,9606.ENSP00000202816,9606.ENSP00000204517,9606.ENSP00000206474,9606.ENSP00000206542,9606.ENSP00000215095,9606.ENSP00000215570,9606.ENSP00000215742,9606.ENSP00000215829,9606.ENSP00000216294,9606.ENSP00000216416,9606.ENSP00000216714,9606.ENSP00000216962,9606.ENSP00000219069,9606.ENSP00000220669,9606.ENSP00000220849,…	TRAPPC6A,HDAC7,MRPS35,NDUFB4,ESF1,TFAP4,HAUS4,OSGEP,STX1B,TIMM13,THAP7,SNRPD3,SNAPC1,CNIH1,APEX1,PYGB,ZNF263,ZFAND1,EIF3E,DCTN6,EXOSC5,FBL,RPL18A,ARRDC2,TWISTNB,RPA3,MRPL32,RPL19,SLC25A3,LTA4H,ARHGDIB,RPS12,DNPH1,SKP1,TNNC1,HSPE1,SYF2,NUDCD1,ATP5F1E,MPHOSPH10,ALKBH7,UBA2,ARL2,NOP53,YEATS4,PMPCB,LSM8,ZNF232,QTRT1,DTWD1,TRIM28,ACSS2,ABCB7,ZCCHC9,SNRPA1,KDM6B,NXT1,NASP,CCDC59,CARS2,CDK4,CCT7,TBRG4,L…
COMPARTMENTS	GOCC:0005737	Cytoplasm	430	8195	0.16	3.76e-21	9606.ENSP00000006275,9606.ENSP00000078429,9606.ENSP00000080059,9606.ENSP00000081029,9606.ENSP00000184266,9606.ENSP00000206542,9606.ENSP00000215095,9606.ENSP00000215570,9606.ENSP00000215829,9606.ENSP00000216190,9606.ENSP00000216218,9606.ENSP00000216416,9606.ENSP00000216714,9606.ENSP00000216962,9606.ENSP00000217515,9606.ENSP00000220669,9606.ENSP00000220849,9606.ENSP00000221114,9606.ENSP00000221233,…	TRAPPC6A,GNA11,HDAC7,MRPS35,NDUFB4,OSGEP,STX1B,TIMM13,SNRPD3,EIF3D,ST13,CNIH1,APEX1,PYGB,TXNL1,ZFAND1,EIF3E,DCTN6,EXOSC5,RPL18A,ARRDC2,YAE1,MRPL32,RPL19,SLC25A3,LTA4H,ARHGDIB,C12orf57,RPS12,DNPH1,SKP1,TNNC1,HSPE1,NUDCD1,WASHC3,ATP5F1E,ALKBH7,UBA2,ARL2,NOP53,EIF3K,SGSM3,PMPCB,QTRT1,EIF2S3,EIF3G,ACSS2,ABCB7,NDFIP1,NXT1,CARS2,CDK4,CCT7,TBRG4,LIMD2,NDUFB5,GYPC,RPL35,MRPS18B,TLR2,PEBP1,THOC1,RTRAF,ALD…
COMPARTMENTS	GOCC:0005829	Cytosol	215	3054	0.29	5.77e-20	9606.ENSP00000080059,9606.ENSP00000215095,9606.ENSP00000215829,9606.ENSP00000216190,9606.ENSP00000216218,9606.ENSP00000217515,9606.ENSP00000220849,9606.ENSP00000221114,9606.ENSP00000222247,9606.ENSP00000223273,9606.ENSP00000225430,9606.ENSP00000228740,9606.ENSP00000228945,9606.ENSP00000230050,9606.ENSP00000230431,9606.ENSP00000231487,9606.ENSP00000232975,9606.ENSP00000233893,9606.ENSP00000239690,…	HDAC7,STX1B,SNRPD3,EIF3D,ST13,TXNL1,EIF3E,DCTN6,RPL18A,YAE1,RPL19,LTA4H,ARHGDIB,RPS12,DNPH1,SKP1,TNNC1,HSPE1,NUDCD1,ARL2,NOP53,EIF3K,SGSM3,EIF2S3,EIF3G,ACSS2,CDK4,CCT7,LIMD2,RPL35,PEBP1,EIF3J,RPL8,RASA4,DARS1,CYTIP,YWHAE,GRPEL1,SH3GL1,SOD1,SCYL1,RPS11,PGD,EIF2D,RPS27A,ETAA1,RPL37,CCT6A,HIKESHI,RPS3,AIP,FARSB,CASP10,CCT8,EIF5B,NCF1,CBR3,PDE9A,RPL29,HSPA4L,MAD2L1,RPS23,NOS3,SNRPD1,HINT1,NUDCD2,DDIT…
COMPARTMENTS	GOCC:0043232	Intracellular non-membrane-bounded organelle	224	3309	0.27	5.49e-19	9606.ENSP00000081029,9606.ENSP00000206474,9606.ENSP00000215570,9606.ENSP00000215742,9606.ENSP00000216714,9606.ENSP00000220669,9606.ENSP00000221114,9606.ENSP00000221233,9606.ENSP00000221801,9606.ENSP00000222247,9606.ENSP00000222567,9606.ENSP00000223129,9606.ENSP00000223324,9606.ENSP00000225430,9606.ENSP00000228945,9606.ENSP00000230050,9606.ENSP00000230431,9606.ENSP00000232975,9606.ENSP00000244230,…	MRPS35,HAUS4,TIMM13,THAP7,APEX1,ZFAND1,DCTN6,EXOSC5,FBL,RPL18A,TWISTNB,RPA3,MRPL32,RPL19,ARHGDIB,RPS12,DNPH1,TNNC1,MPHOSPH10,ARL2,NOP53,YEATS4,ZCCHC9,NASP,CDK4,CCT7,IMP4,GYPC,RPL35,MRPS18B,RSL24D1,RNF138,RTRAF,DNAJA3,RPL8,ZNF330,DARS1,DBF4,SCYL1,RPS11,RPS27A,ETAA1,RPL37,CCT6A,NOM1,SSRP1,RPS3,CCT8,MRPL17,NCKIPSD,RPL29,MAD2L1,RPS23,NPM1,ORC5,NOS3,POLR1D,PA2G4,NUDCD2,MCRIP2,TBCA,ISG20,APLF,RPL13,TUT…
COMPARTMENTS	GOCC:0043231	Intracellular membrane-bounded organelle	419	8162	0.15	3.13e-18	9606.ENSP00000006275,9606.ENSP00000080059,9606.ENSP00000081029,9606.ENSP00000184266,9606.ENSP00000202816,9606.ENSP00000204517,9606.ENSP00000206542,9606.ENSP00000215095,9606.ENSP00000215570,9606.ENSP00000215742,9606.ENSP00000215829,9606.ENSP00000216294,9606.ENSP00000216416,9606.ENSP00000216714,9606.ENSP00000216962,9606.ENSP00000219069,9606.ENSP00000220849,9606.ENSP00000221233,9606.ENSP00000221801,…	TRAPPC6A,HDAC7,MRPS35,NDUFB4,ESF1,TFAP4,OSGEP,STX1B,TIMM13,THAP7,SNRPD3,SNAPC1,CNIH1,APEX1,PYGB,ZNF263,EIF3E,EXOSC5,FBL,ARRDC2,TWISTNB,RPA3,MRPL32,RPL19,SLC25A3,LTA4H,DNPH1,SKP1,HSPE1,SYF2,NUDCD1,ATP5F1E,MPHOSPH10,ALKBH7,UBA2,ARL2,NOP53,YEATS4,PMPCB,LSM8,ZNF232,QTRT1,DTWD1,TRIM28,ACSS2,ABCB7,ZCCHC9,SNRPA1,KDM6B,NXT1,NASP,CCDC59,CARS2,CDK4,TBRG4,LIMD2,NDUFB5,IMP4,HEMGN,MRPS18B,TLR2,RSL24D1,PEBP1,R…
COMPARTMENTS	GOCC:0098798	Mitochondrial protein complex	53	308	0.68	6.86e-17	9606.ENSP00000081029,9606.ENSP00000184266,9606.ENSP00000215570,9606.ENSP00000223324,9606.ENSP00000243997,9606.ENSP00000249269,9606.ENSP00000259037,9606.ENSP00000259873,9606.ENSP00000263774,9606.ENSP00000264954,9606.ENSP00000265594,9606.ENSP00000268379,9606.ENSP00000276062,9606.ENSP00000288937,9606.ENSP00000290299,9606.ENSP00000300688,9606.ENSP00000301587,9606.ENSP00000308897,9606.ENSP00000309565,…	MRPS35,NDUFB4,TIMM13,MRPL32,ATP5F1E,PMPCB,NDUFB5,MRPS18B,NDUFS3,GRPEL1,MCCC1,UQCRC2,NDUFB11,MRPL17,ATP5PO,ATP5MG,ATP5PD,MRPL11,UQCRH,MRPL57,TRMT10C,MRPS31,MRPS33,IMPDH2,ANKZF1,NDUFV2,SMDT1,NDUFA4,MRPL52,TOMM7,TOMM20,DAP3,COX7A2,MRPL41,SLC25A5,NDUFS5,PDHA1,HADHA,SUCLG1,TIMM9,ATP5F1A,IMMP2L,CHCHD10,PNPT1,MRPL55,COX7C,UQCRB,PHB2,COX4I1,MRPS21,MRPL37,AMPD2,ATP5MC2
COMPARTMENTS	GOCC:0043227	Membrane-bounded organelle	445	9083	0.13	3.84e-16	9606.ENSP00000006275,9606.ENSP00000080059,9606.ENSP00000081029,9606.ENSP00000184266,9606.ENSP00000202816,9606.ENSP00000204517,9606.ENSP00000206542,9606.ENSP00000215095,9606.ENSP00000215570,9606.ENSP00000215742,9606.ENSP00000215829,9606.ENSP00000216294,9606.ENSP00000216416,9606.ENSP00000216714,9606.ENSP00000216962,9606.ENSP00000219069,9606.ENSP00000220849,9606.ENSP00000221233,9606.ENSP00000221801,…	TRAPPC6A,HDAC7,MRPS35,NDUFB4,ESF1,TFAP4,OSGEP,STX1B,TIMM13,THAP7,SNRPD3,SNAPC1,CNIH1,APEX1,PYGB,ZNF263,EIF3E,EXOSC5,FBL,ARRDC2,TWISTNB,RPA3,MRPL32,RPL19,SLC25A3,LTA4H,DNPH1,SKP1,HSPE1,SYF2,NUDCD1,ATP5F1E,MPHOSPH10,ALKBH7,UBA2,ARL2,NOP53,YEATS4,PMPCB,LSM8,ZNF232,QTRT1,DTWD1,TRIM28,ACSS2,ABCB7,ZCCHC9,SNRPA1,KDM6B,NXT1,NASP,CCDC59,CARS2,CDK4,TBRG4,LIMD2,NDUFB5,IMP4,HEMGN,MRPS18B,TLR2,RSL24D1,PEBP1,R…
COMPARTMENTS	GOCC:0070013	Intracellular organelle lumen	194	2902	0.27	2.3e-15	9606.ENSP00000080059,9606.ENSP00000081029,9606.ENSP00000215095,9606.ENSP00000215570,9606.ENSP00000215742,9606.ENSP00000215829,9606.ENSP00000216714,9606.ENSP00000216962,9606.ENSP00000220849,9606.ENSP00000221233,9606.ENSP00000221801,9606.ENSP00000222567,9606.ENSP00000223129,9606.ENSP00000223324,9606.ENSP00000225430,9606.ENSP00000228740,9606.ENSP00000231487,9606.ENSP00000233893,9606.ENSP00000243997,…	HDAC7,MRPS35,STX1B,TIMM13,THAP7,SNRPD3,APEX1,PYGB,EIF3E,EXOSC5,FBL,TWISTNB,RPA3,MRPL32,RPL19,LTA4H,SKP1,HSPE1,ATP5F1E,MPHOSPH10,ALKBH7,ARL2,NOP53,YEATS4,PMPCB,TRIM28,ACSS2,ZCCHC9,SNRPA1,KDM6B,NXT1,CCDC59,CDK4,TBRG4,IMP4,MRPS18B,RSL24D1,THOC1,ALDH2,DNAJA3,LGALS3BP,ZNF330,A1BG,LIG1,NDUFS3,DGUOK,GRPEL1,DBF4,PRPF6,SOD1,RPS11,ETAA1,NOM1,SSRP1,RPS3,CCT8,MRPL17,RPS23,NPM1,ORC5,POLR1D,PA2G4,HINT1,TBCA,IS…
COMPARTMENTS	GOCC:0042788	Polysomal ribosome	20	27	1.31	2.36e-15	9606.ENSP00000222247,9606.ENSP00000225430,9606.ENSP00000262584,9606.ENSP00000296674,9606.ENSP00000309830,9606.ENSP00000345957,9606.ENSP00000355315,9606.ENSP00000361076,9606.ENSP00000363018,9606.ENSP00000377640,9606.ENSP00000379339,9606.ENSP00000386717,9606.ENSP00000403172,9606.ENSP00000416429,9606.ENSP00000428085,9606.ENSP00000447001,9606.ENSP00000449026,9606.ENSP00000464342,9606.ENSP00000472469,…	RPL18A,RPL19,RPL8,RPS23,RPL38,RPS21,RPL39,RPL7A,RPL10A,RPL24,RPS29,RPL31,RPL6,RPL32,RPL30,RPL18,RPL41,RPL36,RPS28,RPL11
COMPARTMENTS	GOCC:0005739	Mitochondrion	107	1182	0.4	2.52e-15	9606.ENSP00000081029,9606.ENSP00000184266,9606.ENSP00000215570,9606.ENSP00000216714,9606.ENSP00000223324,9606.ENSP00000228318,9606.ENSP00000233893,9606.ENSP00000243997,9606.ENSP00000245812,9606.ENSP00000246747,9606.ENSP00000249269,9606.ENSP00000250237,9606.ENSP00000253382,9606.ENSP00000253577,9606.ENSP00000257347,9606.ENSP00000258770,9606.ENSP00000259037,9606.ENSP00000259873,9606.ENSP00000261733,…	MRPS35,NDUFB4,TIMM13,APEX1,MRPL32,SLC25A3,HSPE1,ATP5F1E,ALKBH7,ARL2,PMPCB,QTRT1,ACSS2,ABCB7,CARS2,TBRG4,NDUFB5,MRPS18B,ALDH2,DNAJA3,NDUFS3,DGUOK,GRPEL1,MCCC1,C12orf10,UQCRC2,SOD1,RPS27A,ABHD10,CISD2,NDUFB11,RPS3,AGPAT5,MTERF3,MRPL17,ATP5PO,ATP5MG,ATP5PD,MRPL11,UQCRH,ISCU,MRPL57,TRMT10C,TMEM70,MRPL1,METAP1D,MRPS31,MRPS33,IMPDH2,ANKZF1,KARS1,NDUFV2,SMDT1,TOP1MT,HAX1,HDHD5,NDUFA4,PPA2,MRPL52,DMAC1,T…
COMPARTMENTS	GOCC:0005844	Polysome	24	54	1.09	8.61e-15	9606.ENSP00000222247,9606.ENSP00000225430,9606.ENSP00000262584,9606.ENSP00000278572,9606.ENSP00000296674,9606.ENSP00000309830,9606.ENSP00000345957,9606.ENSP00000350170,9606.ENSP00000355315,9606.ENSP00000361076,9606.ENSP00000362744,9606.ENSP00000363018,9606.ENSP00000377640,9606.ENSP00000379339,9606.ENSP00000386717,9606.ENSP00000403172,9606.ENSP00000416429,9606.ENSP00000428085,9606.ENSP00000429931,…	RPL18A,RPL19,RPL8,RPS3,RPS23,RPL38,RPS21,FXR1,RPL39,RPL7A,RPS4X,RPL10A,RPL24,RPS29,RPL31,RPL6,RPL32,RPL30,EIF3H,RPL18,RPL41,RPL36,RPS28,RPL11
COMPARTMENTS	GOCC:0005730	Nucleolus	63	606	0.46	6.6e-11	9606.ENSP00000215570,9606.ENSP00000216714,9606.ENSP00000221233,9606.ENSP00000221801,9606.ENSP00000222567,9606.ENSP00000225430,9606.ENSP00000244230,9606.ENSP00000246747,9606.ENSP00000246802,9606.ENSP00000254037,9606.ENSP00000257904,9606.ENSP00000259239,9606.ENSP00000260443,9606.ENSP00000262990,9606.ENSP00000270625,9606.ENSP00000275820,9606.ENSP00000278572,9606.ENSP00000296930,9606.ENSP00000302478,…	TIMM13,APEX1,EXOSC5,FBL,TWISTNB,RPL19,MPHOSPH10,ARL2,NOP53,ZCCHC9,CDK4,IMP4,RSL24D1,ZNF330,RPS11,NOM1,RPS3,NPM1,POLR1D,PA2G4,TBCA,ISG20,RPL13,TUT1,WDR3,NSUN5,RPL4,GEMIN4,RRS1,ZNRD1,EEF1A1,RPL3,RPS3A,PES1,DDX47,MAK16,ILF2,NPM3,RPL5,RPF1,RPL7A,DDX31,EXOSC2,DDX50,NOL9,POLR1E,RPS6,RPS9,RPL13A,RPS14,RPL23A,BUD23,NOL7,EEF1D,WDR74,RPS25,RPS13,RPL18,SRSF5,RPS19,GTF2H5,RPS7,RPL11
COMPARTMENTS	GOCC:0005634	Nucleus	257	4787	0.17	2.72e-10	9606.ENSP00000080059,9606.ENSP00000184266,9606.ENSP00000202816,9606.ENSP00000204517,9606.ENSP00000206542,9606.ENSP00000215095,9606.ENSP00000215570,9606.ENSP00000215742,9606.ENSP00000215829,9606.ENSP00000216294,9606.ENSP00000216714,9606.ENSP00000219069,9606.ENSP00000220849,9606.ENSP00000221233,9606.ENSP00000221801,9606.ENSP00000222567,9606.ENSP00000223129,9606.ENSP00000225430,9606.ENSP00000228740,…	HDAC7,NDUFB4,ESF1,TFAP4,OSGEP,STX1B,TIMM13,THAP7,SNRPD3,SNAPC1,APEX1,ZNF263,EIF3E,EXOSC5,FBL,TWISTNB,RPA3,RPL19,LTA4H,DNPH1,SKP1,SYF2,NUDCD1,MPHOSPH10,UBA2,ARL2,NOP53,YEATS4,LSM8,ZNF232,DTWD1,TRIM28,ZCCHC9,SNRPA1,KDM6B,NXT1,NASP,CCDC59,CDK4,LIMD2,IMP4,HEMGN,RSL24D1,PEBP1,THOC1,RTRAF,DNAJA3,CSNK2A2,ZNF330,LIG1,FAM32A,CYTIP,YWHAE,PCNP,DBF4,HNRNPH3,PRPF6,C12orf10,TXNL4A,SOD1,DNMT3L,RPS11,EIF2D,ETAA1…
COMPARTMENTS	GOCC:0031981	Nuclear lumen	127	1850	0.28	4.77e-10	9606.ENSP00000080059,9606.ENSP00000215095,9606.ENSP00000215570,9606.ENSP00000215742,9606.ENSP00000215829,9606.ENSP00000216714,9606.ENSP00000220849,9606.ENSP00000221233,9606.ENSP00000221801,9606.ENSP00000222567,9606.ENSP00000223129,9606.ENSP00000225430,9606.ENSP00000231487,9606.ENSP00000244230,9606.ENSP00000246747,9606.ENSP00000246802,9606.ENSP00000247843,9606.ENSP00000253024,9606.ENSP00000254037,…	HDAC7,STX1B,TIMM13,THAP7,SNRPD3,APEX1,EIF3E,EXOSC5,FBL,TWISTNB,RPA3,RPL19,SKP1,MPHOSPH10,ARL2,NOP53,YEATS4,TRIM28,ZCCHC9,SNRPA1,KDM6B,NXT1,CCDC59,CDK4,IMP4,RSL24D1,THOC1,ZNF330,LIG1,DBF4,PRPF6,RPS11,ETAA1,NOM1,SSRP1,RPS3,RPS23,NPM1,ORC5,POLR1D,PA2G4,HINT1,TBCA,ISG20,RPL13,TUT1,WDR3,NSUN5,LRCH4,RPL4,RECQL5,HINFP,GEMIN4,RRS1,THOC6,NCBP2,ZNRD1,CBX3,EEF1A1,CIR1,MYB,GTF2F2,HNRNPA1,RPS2,TCEA2,H1-0,RPL3…
COMPARTMENTS	GOCC:0005740	Mitochondrial envelope	55	519	0.47	9.33e-10	9606.ENSP00000184266,9606.ENSP00000215570,9606.ENSP00000228318,9606.ENSP00000243997,9606.ENSP00000246747,9606.ENSP00000249269,9606.ENSP00000250237,9606.ENSP00000253577,9606.ENSP00000259037,9606.ENSP00000263774,9606.ENSP00000264954,9606.ENSP00000268379,9606.ENSP00000270142,9606.ENSP00000272317,9606.ENSP00000273986,9606.ENSP00000276062,9606.ENSP00000278572,9606.ENSP00000285518,9606.ENSP00000287025,…	NDUFB4,TIMM13,SLC25A3,ATP5F1E,ARL2,PMPCB,QTRT1,ABCB7,NDUFB5,NDUFS3,GRPEL1,UQCRC2,SOD1,RPS27A,CISD2,NDUFB11,RPS3,AGPAT5,MTERF3,ATP5PO,ATP5MG,ATP5PD,UQCRH,TMEM70,IMPDH2,ANKZF1,NDUFV2,SMDT1,HAX1,NDUFA4,DMAC1,TOMM7,TOMM20,DAP3,COX7A2,SLC25A5,VDAC2,NDUFS5,HADHA,TIMM9,ATP5F1A,IMMP2L,CHCHD10,UBA52,PNPT1,MRPL55,COX18,COX7C,COX6C,UQCRB,PHB2,COX4I1,TAZ,AMPD2,ATP5MC2
COMPARTMENTS	GOCC:0110165	Cellular anatomical entity	584	14060	0.06	3.22e-09	9606.ENSP00000006275,9606.ENSP00000078429,9606.ENSP00000080059,9606.ENSP00000081029,9606.ENSP00000184266,9606.ENSP00000202816,9606.ENSP00000204517,9606.ENSP00000205143,9606.ENSP00000206474,9606.ENSP00000206542,9606.ENSP00000215095,9606.ENSP00000215570,9606.ENSP00000215742,9606.ENSP00000215829,9606.ENSP00000216190,9606.ENSP00000216218,9606.ENSP00000216294,9606.ENSP00000216416,9606.ENSP00000216714,…	TRAPPC6A,GNA11,HDAC7,MRPS35,NDUFB4,ESF1,TFAP4,DLL3,HAUS4,OSGEP,STX1B,TIMM13,THAP7,SNRPD3,EIF3D,ST13,SNAPC1,CNIH1,APEX1,PYGB,TXNL1,ZNF263,ZFAND1,EIF3E,DCTN6,EXOSC5,FBL,RPL18A,ARRDC2,TWISTNB,RPA3,YAE1,MRPL32,RPL19,SLC25A3,LTA4H,ARHGDIB,C12orf57,ADTRP,RPS12,DNPH1,SKP1,TNNC1,HSPE1,SYF2,NUDCD1,WASHC3,ATP5F1E,MPHOSPH10,ALKBH7,UBA2,ARL2,NOP53,EVI2A,YEATS4,EIF3K,SGSM3,PMPCB,LSM8,ZNF232,QTRT1,DTWD1,TRIM28…
COMPARTMENTS	GOCC:0031966	Mitochondrial membrane	51	486	0.46	6.93e-09	9606.ENSP00000184266,9606.ENSP00000215570,9606.ENSP00000228318,9606.ENSP00000243997,9606.ENSP00000249269,9606.ENSP00000250237,9606.ENSP00000253577,9606.ENSP00000259037,9606.ENSP00000263774,9606.ENSP00000264954,9606.ENSP00000268379,9606.ENSP00000272317,9606.ENSP00000273986,9606.ENSP00000276062,9606.ENSP00000278572,9606.ENSP00000285518,9606.ENSP00000287025,9606.ENSP00000290299,9606.ENSP00000300688,…	NDUFB4,TIMM13,SLC25A3,ATP5F1E,PMPCB,QTRT1,ABCB7,NDUFB5,NDUFS3,GRPEL1,UQCRC2,RPS27A,CISD2,NDUFB11,RPS3,AGPAT5,MTERF3,ATP5PO,ATP5MG,ATP5PD,UQCRH,TMEM70,IMPDH2,ANKZF1,NDUFV2,SMDT1,HAX1,NDUFA4,DMAC1,TOMM7,TOMM20,DAP3,COX7A2,VDAC2,NDUFS5,HADHA,TIMM9,ATP5F1A,IMMP2L,CHCHD10,UBA52,MRPL55,COX18,COX7C,COX6C,UQCRB,PHB2,COX4I1,TAZ,AMPD2,ATP5MC2
COMPARTMENTS	GOCC:0005759	Mitochondrial matrix	44	379	0.51	7.55e-09	9606.ENSP00000081029,9606.ENSP00000223324,9606.ENSP00000233893,9606.ENSP00000243997,9606.ENSP00000245812,9606.ENSP00000249269,9606.ENSP00000253382,9606.ENSP00000258770,9606.ENSP00000259873,9606.ENSP00000261733,9606.ENSP00000262375,9606.ENSP00000263774,9606.ENSP00000264093,9606.ENSP00000264954,9606.ENSP00000270142,9606.ENSP00000278572,9606.ENSP00000288937,9606.ENSP00000308897,9606.ENSP00000310726,…	MRPS35,MRPL32,HSPE1,ATP5F1E,ALKBH7,PMPCB,ACSS2,TBRG4,MRPS18B,ALDH2,DNAJA3,NDUFS3,DGUOK,GRPEL1,SOD1,RPS3,MRPL17,MRPL11,MRPL57,TRMT10C,MRPL1,MRPS31,MRPS33,KARS1,SMDT1,TOP1MT,PPA2,MRPL52,DAP3,MRPL41,SLC25A5,VDAC2,PUS1,PDHA1,HADHA,SUCLG1,ATP5F1A,MRPL55,SSBP1,LYRM4,MRPS21,MRPL37,PPM1K,MRM1
COMPARTMENTS	GOCC:0098800	Inner mitochondrial membrane protein complex	27	155	0.68	1.44e-08	9606.ENSP00000184266,9606.ENSP00000243997,9606.ENSP00000259037,9606.ENSP00000263774,9606.ENSP00000264954,9606.ENSP00000268379,9606.ENSP00000276062,9606.ENSP00000290299,9606.ENSP00000300688,9606.ENSP00000301587,9606.ENSP00000309565,9606.ENSP00000321584,9606.ENSP00000327268,9606.ENSP00000327467,9606.ENSP00000339720,9606.ENSP00000359098,9606.ENSP00000362058,9606.ENSP00000378588,9606.ENSP00000381736,…	NDUFB4,ATP5F1E,NDUFB5,NDUFS3,GRPEL1,UQCRC2,NDUFB11,ATP5PO,ATP5MG,ATP5PD,UQCRH,IMPDH2,NDUFV2,SMDT1,NDUFA4,COX7A2,NDUFS5,TIMM9,ATP5F1A,IMMP2L,CHCHD10,COX7C,UQCRB,PHB2,COX4I1,AMPD2,ATP5MC2
COMPARTMENTS	GOCC:0005852	Eukaryotic translation initiation factor 3 complex	12	19	1.24	1.51e-08	9606.ENSP00000216190,9606.ENSP00000220849,9606.ENSP00000248342,9606.ENSP00000253108,9606.ENSP00000261868,9606.ENSP00000326381,9606.ENSP00000354125,9606.ENSP00000362688,9606.ENSP00000429931,9606.ENSP00000431800,9606.ENSP00000436049,9606.ENSP00000499067	EIF3D,EIF3E,EIF3K,EIF3G,EIF3J,EIF4A2,EIF3B,EIF3I,EIF3H,EIF3F,EIF3M,EIF3L
COMPARTMENTS	GOCC:0005743	Mitochondrial inner membrane	40	337	0.52	2.76e-08	9606.ENSP00000184266,9606.ENSP00000215570,9606.ENSP00000228318,9606.ENSP00000243997,9606.ENSP00000249269,9606.ENSP00000253577,9606.ENSP00000259037,9606.ENSP00000263774,9606.ENSP00000264954,9606.ENSP00000268379,9606.ENSP00000276062,9606.ENSP00000278572,9606.ENSP00000290299,9606.ENSP00000300688,9606.ENSP00000301587,9606.ENSP00000309565,9606.ENSP00000312599,9606.ENSP00000321584,9606.ENSP00000327268,…	NDUFB4,TIMM13,SLC25A3,ATP5F1E,PMPCB,ABCB7,NDUFB5,NDUFS3,GRPEL1,UQCRC2,NDUFB11,RPS3,ATP5PO,ATP5MG,ATP5PD,UQCRH,TMEM70,IMPDH2,NDUFV2,SMDT1,NDUFA4,DMAC1,DAP3,COX7A2,NDUFS5,HADHA,TIMM9,ATP5F1A,IMMP2L,CHCHD10,MRPL55,COX18,COX7C,COX6C,UQCRB,PHB2,COX4I1,TAZ,AMPD2,ATP5MC2
COMPARTMENTS	GOCC:0019866	Organelle inner membrane	42	382	0.48	8.05e-08	9606.ENSP00000184266,9606.ENSP00000215570,9606.ENSP00000228318,9606.ENSP00000243997,9606.ENSP00000249269,9606.ENSP00000253577,9606.ENSP00000259037,9606.ENSP00000263774,9606.ENSP00000264954,9606.ENSP00000268379,9606.ENSP00000276062,9606.ENSP00000278572,9606.ENSP00000290299,9606.ENSP00000300688,9606.ENSP00000301587,9606.ENSP00000309565,9606.ENSP00000312599,9606.ENSP00000321584,9606.ENSP00000327268,…	NDUFB4,TIMM13,SLC25A3,ATP5F1E,PMPCB,ABCB7,NDUFB5,NDUFS3,GRPEL1,UQCRC2,NDUFB11,RPS3,ATP5PO,ATP5MG,ATP5PD,UQCRH,TMEM70,IMPDH2,NDUFV2,SMDT1,CBX3,EBAG9,NDUFA4,DMAC1,DAP3,COX7A2,NDUFS5,HADHA,TIMM9,ATP5F1A,IMMP2L,CHCHD10,MRPL55,COX18,COX7C,COX6C,UQCRB,PHB2,COX4I1,TAZ,AMPD2,ATP5MC2
COMPARTMENTS	GOCC:0031975	Envelope	67	843	0.34	3.77e-07	9606.ENSP00000184266,9606.ENSP00000215570,9606.ENSP00000215742,9606.ENSP00000228318,9606.ENSP00000243997,9606.ENSP00000246747,9606.ENSP00000249269,9606.ENSP00000250237,9606.ENSP00000253577,9606.ENSP00000254998,9606.ENSP00000257904,9606.ENSP00000259037,9606.ENSP00000263774,9606.ENSP00000264954,9606.ENSP00000268379,9606.ENSP00000270142,9606.ENSP00000272317,9606.ENSP00000273986,9606.ENSP00000276062,…	NDUFB4,TIMM13,THAP7,SLC25A3,ATP5F1E,ARL2,PMPCB,QTRT1,ABCB7,NXT1,CDK4,NDUFB5,NDUFS3,GRPEL1,UQCRC2,SOD1,RPS27A,CISD2,NDUFB11,RPS3,AGPAT5,MTERF3,ATP5PO,MAD2L1,ATP5MG,ATP5PD,TUT1,WDR3,UQCRH,TMEM70,IMPDH2,ANKZF1,NDUFV2,SMDT1,HAX1,CBX3,EBAG9,NDUFA4,UBE2I,DMAC1,ZC3HC1,TOMM7,TOMM20,DAP3,COX7A2,SLC25A5,VDAC2,NDUFS5,DNAJC2,HADHA,TIMM9,ATP5F1A,IMMP2L,CHCHD10,UBA52,ANXA11,PNPT1,MRPL55,COX18,COX7C,COX6C,UQCRB…
COMPARTMENTS	GOCC:0031967	Organelle envelope	66	832	0.34	5.15e-07	9606.ENSP00000184266,9606.ENSP00000215570,9606.ENSP00000215742,9606.ENSP00000228318,9606.ENSP00000243997,9606.ENSP00000246747,9606.ENSP00000249269,9606.ENSP00000250237,9606.ENSP00000253577,9606.ENSP00000254998,9606.ENSP00000257904,9606.ENSP00000259037,9606.ENSP00000263774,9606.ENSP00000264954,9606.ENSP00000268379,9606.ENSP00000270142,9606.ENSP00000272317,9606.ENSP00000273986,9606.ENSP00000276062,…	NDUFB4,TIMM13,THAP7,SLC25A3,ATP5F1E,ARL2,PMPCB,QTRT1,ABCB7,NXT1,CDK4,NDUFB5,NDUFS3,GRPEL1,UQCRC2,SOD1,RPS27A,CISD2,NDUFB11,RPS3,AGPAT5,MTERF3,ATP5PO,MAD2L1,ATP5MG,ATP5PD,WDR3,UQCRH,TMEM70,IMPDH2,ANKZF1,NDUFV2,SMDT1,HAX1,CBX3,EBAG9,NDUFA4,UBE2I,DMAC1,ZC3HC1,TOMM7,TOMM20,DAP3,COX7A2,SLC25A5,VDAC2,NDUFS5,DNAJC2,HADHA,TIMM9,ATP5F1A,IMMP2L,CHCHD10,UBA52,ANXA11,PNPT1,MRPL55,COX18,COX7C,COX6C,UQCRB,PHB2…
COMPARTMENTS	GOCC:0005681	Spliceosomal complex	22	148	0.61	7.12e-06	9606.ENSP00000215829,9606.ENSP00000236273,9606.ENSP00000249299,9606.ENSP00000254193,9606.ENSP00000265866,9606.ENSP00000266079,9606.ENSP00000269601,9606.ENSP00000286175,9606.ENSP00000293872,9606.ENSP00000300413,9606.ENSP00000339090,9606.ENSP00000341826,9606.ENSP00000342374,9606.ENSP00000349168,9606.ENSP00000359645,9606.ENSP00000361626,9606.ENSP00000366604,9606.ENSP00000400591,9606.ENSP00000410758,…	SNRPD3,SYF2,LSM8,SNRPA1,HNRNPH3,PRPF6,TXNL4A,PPIL3,LUC7L,SNRPD1,RBMX2,HNRNPA1,SNRPD2,HNRNPH1,RBMX,YBX1,SF1,SNRPE,LSM5,HNRNPC,LSM4,HNRNPDL
COMPARTMENTS	GOCC:0120114	Sm-like protein family complex	16	86	0.71	2.67e-05	9606.ENSP00000215829,9606.ENSP00000249299,9606.ENSP00000254193,9606.ENSP00000266079,9606.ENSP00000269601,9606.ENSP00000293872,9606.ENSP00000300413,9606.ENSP00000308546,9606.ENSP00000321706,9606.ENSP00000339090,9606.ENSP00000342374,9606.ENSP00000370083,9606.ENSP00000400591,9606.ENSP00000410758,9606.ENSP00000433919,9606.ENSP00000469468	SNRPD3,LSM8,SNRPA1,PRPF6,TXNL4A,LUC7L,SNRPD1,MEPCE,GEMIN4,RBMX2,SNRPD2,SMN1,SNRPE,LSM5,CLNS1A,LSM4
COMPARTMENTS	GOCC:0030684	Preribosome	14	72	0.73	8.53e-05	9606.ENSP00000221801,9606.ENSP00000244230,9606.ENSP00000259239,9606.ENSP00000260443,9606.ENSP00000268802,9606.ENSP00000283109,9606.ENSP00000308179,9606.ENSP00000322396,9606.ENSP00000344393,9606.ENSP00000346725,9606.ENSP00000353246,9606.ENSP00000364320,9606.ENSP00000432119,9606.ENSP00000483484	FBL,MPHOSPH10,IMP4,RSL24D1,NOB1,RIOK2,WDR3,RRS1,FCF1,PES1,MAK16,MRTO4,WDR74,NSA2
COMPARTMENTS	GOCC:0005761	Mitochondrial ribosome	15	85	0.69	0.0001	9606.ENSP00000081029,9606.ENSP00000223324,9606.ENSP00000259873,9606.ENSP00000288937,9606.ENSP00000308897,9606.ENSP00000310726,9606.ENSP00000315017,9606.ENSP00000315397,9606.ENSP00000320567,9606.ENSP00000347277,9606.ENSP00000357320,9606.ENSP00000360498,9606.ENSP00000403614,9606.ENSP00000461930,9606.ENSP00000473980	MRPS35,MRPL32,MRPS18B,MRPL17,MRPL11,MRPL57,MRPL1,MRPS31,MRPS33,MRPL52,DAP3,MRPL41,MRPL55,MRPS21,MRPL37
COMPARTMENTS	GOCC:0030532	Small nuclear ribonucleoprotein complex	14	75	0.71	0.00012	9606.ENSP00000215829,9606.ENSP00000249299,9606.ENSP00000254193,9606.ENSP00000266079,9606.ENSP00000269601,9606.ENSP00000293872,9606.ENSP00000300413,9606.ENSP00000308546,9606.ENSP00000321706,9606.ENSP00000339090,9606.ENSP00000342374,9606.ENSP00000400591,9606.ENSP00000410758,9606.ENSP00000469468	SNRPD3,LSM8,SNRPA1,PRPF6,TXNL4A,LUC7L,SNRPD1,MEPCE,GEMIN4,RBMX2,SNRPD2,SNRPE,LSM5,LSM4
COMPARTMENTS	GOCC:0046540	U4/U6 x U5 tri-snRNP complex	9	27	0.97	0.00015	9606.ENSP00000215829,9606.ENSP00000249299,9606.ENSP00000266079,9606.ENSP00000269601,9606.ENSP00000300413,9606.ENSP00000342374,9606.ENSP00000400591,9606.ENSP00000410758,9606.ENSP00000469468	SNRPD3,LSM8,PRPF6,TXNL4A,SNRPD1,SNRPD2,SNRPE,LSM5,LSM4
COMPARTMENTS	GOCC:0071005	U2-type precatalytic spliceosome	11	50	0.78	0.00035	9606.ENSP00000215829,9606.ENSP00000249299,9606.ENSP00000254193,9606.ENSP00000266079,9606.ENSP00000269601,9606.ENSP00000300413,9606.ENSP00000339090,9606.ENSP00000342374,9606.ENSP00000400591,9606.ENSP00000410758,9606.ENSP00000469468	SNRPD3,LSM8,SNRPA1,PRPF6,TXNL4A,SNRPD1,RBMX2,SNRPD2,SNRPE,LSM5,LSM4
COMPARTMENTS	GOCC:0014069	Postsynaptic density	15	99	0.62	0.00047	9606.ENSP00000262584,9606.ENSP00000278572,9606.ENSP00000309830,9606.ENSP00000353496,9606.ENSP00000354739,9606.ENSP00000379506,9606.ENSP00000385958,9606.ENSP00000393241,9606.ENSP00000428085,9606.ENSP00000435096,9606.ENSP00000435777,9606.ENSP00000437554,9606.ENSP00000470972,9606.ENSP00000497806,9606.ENSP00000499044	RPL8,RPS3,RPL38,LZTS3,RPL12,RPL14,RPS14,RPS18,RPL30,RPS25,RPS13,IQSEC3,RPS19,DLG4,RPS27
COMPARTMENTS	GOCC:0098803	Respiratory chain complex	14	88	0.64	0.00055	9606.ENSP00000184266,9606.ENSP00000259037,9606.ENSP00000263774,9606.ENSP00000268379,9606.ENSP00000276062,9606.ENSP00000309565,9606.ENSP00000327268,9606.ENSP00000339720,9606.ENSP00000359098,9606.ENSP00000362058,9606.ENSP00000425759,9606.ENSP00000429707,9606.ENSP00000430494,9606.ENSP00000457513	NDUFB4,NDUFB5,NDUFS3,UQCRC2,NDUFB11,UQCRH,NDUFV2,NDUFA4,COX7A2,NDUFS5,COX7C,COX6C,UQCRB,COX4I1
COMPARTMENTS	GOCC:0005746	Mitochondrial respirasome	13	78	0.66	0.00069	9606.ENSP00000184266,9606.ENSP00000259037,9606.ENSP00000263774,9606.ENSP00000268379,9606.ENSP00000276062,9606.ENSP00000309565,9606.ENSP00000327268,9606.ENSP00000339720,9606.ENSP00000359098,9606.ENSP00000362058,9606.ENSP00000425759,9606.ENSP00000430494,9606.ENSP00000457513	NDUFB4,NDUFB5,NDUFS3,UQCRC2,NDUFB11,UQCRH,NDUFV2,NDUFA4,COX7A2,NDUFS5,COX7C,UQCRB,COX4I1
COMPARTMENTS	GOCC:0097525	Spliceosomal snRNP complex	12	66	0.7	0.00069	9606.ENSP00000215829,9606.ENSP00000249299,9606.ENSP00000254193,9606.ENSP00000266079,9606.ENSP00000269601,9606.ENSP00000293872,9606.ENSP00000300413,9606.ENSP00000339090,9606.ENSP00000342374,9606.ENSP00000400591,9606.ENSP00000410758,9606.ENSP00000469468	SNRPD3,LSM8,SNRPA1,PRPF6,TXNL4A,LUC7L,SNRPD1,RBMX2,SNRPD2,SNRPE,LSM5,LSM4
COMPARTMENTS	GOCC:0034715	pICln-Sm protein complex	5	6	1.36	0.00084	9606.ENSP00000215829,9606.ENSP00000300413,9606.ENSP00000342374,9606.ENSP00000400591,9606.ENSP00000433919	SNRPD3,SNRPD1,SNRPD2,SNRPE,CLNS1A
COMPARTMENTS	GOCC:0034709	Methylosome	6	12	1.14	0.00093	9606.ENSP00000215829,9606.ENSP00000300413,9606.ENSP00000342374,9606.ENSP00000400591,9606.ENSP00000406162,9606.ENSP00000433919	SNRPD3,SNRPD1,SNRPD2,SNRPE,PRMT1,CLNS1A
COMPARTMENTS	GOCC:0005682	U5 snRNP	6	16	1.02	0.0032	9606.ENSP00000215829,9606.ENSP00000266079,9606.ENSP00000269601,9606.ENSP00000300413,9606.ENSP00000342374,9606.ENSP00000400591	SNRPD3,PRPF6,TXNL4A,SNRPD1,SNRPD2,SNRPE
COMPARTMENTS	GOCC:0034719	SMN-Sm protein complex	6	17	0.99	0.0041	9606.ENSP00000215829,9606.ENSP00000300413,9606.ENSP00000321706,9606.ENSP00000342374,9606.ENSP00000370083,9606.ENSP00000400591	SNRPD3,SNRPD1,GEMIN4,SNRPD2,SMN1,SNRPE
COMPARTMENTS	GOCC:0005684	U2-type spliceosomal complex	12	83	0.6	0.0043	9606.ENSP00000215829,9606.ENSP00000236273,9606.ENSP00000249299,9606.ENSP00000254193,9606.ENSP00000266079,9606.ENSP00000269601,9606.ENSP00000300413,9606.ENSP00000339090,9606.ENSP00000342374,9606.ENSP00000400591,9606.ENSP00000410758,9606.ENSP00000469468	SNRPD3,SYF2,LSM8,SNRPA1,PRPF6,TXNL4A,SNRPD1,RBMX2,SNRPD2,SNRPE,LSM5,LSM4
COMPARTMENTS	GOCC:0034708	Methyltransferase complex	14	111	0.54	0.0043	9606.ENSP00000215829,9606.ENSP00000254846,9606.ENSP00000270172,9606.ENSP00000300413,9606.ENSP00000312356,9606.ENSP00000342374,9606.ENSP00000351490,9606.ENSP00000363944,9606.ENSP00000370193,9606.ENSP00000374399,9606.ENSP00000400591,9606.ENSP00000406162,9606.ENSP00000430432,9606.ENSP00000433919	SNRPD3,KDM6B,DNMT3L,SNRPD1,TRMT10C,SNRPD2,MAX,LAS1L,TAF9,TRMT61A,SNRPE,PRMT1,HDAC2,CLNS1A
COMPARTMENTS	GOCC:0071013	Catalytic step 2 spliceosome	12	83	0.6	0.0043	9606.ENSP00000215829,9606.ENSP00000236273,9606.ENSP00000254193,9606.ENSP00000266079,9606.ENSP00000286175,9606.ENSP00000300413,9606.ENSP00000341826,9606.ENSP00000342374,9606.ENSP00000349168,9606.ENSP00000359645,9606.ENSP00000400591,9606.ENSP00000451291	SNRPD3,SYF2,SNRPA1,PRPF6,PPIL3,SNRPD1,HNRNPA1,SNRPD2,HNRNPH1,RBMX,SNRPE,HNRNPC
COMPARTMENTS	GOCC:0070069	Cytochrome complex	8	38	0.77	0.0061	9606.ENSP00000268379,9606.ENSP00000309565,9606.ENSP00000339720,9606.ENSP00000359098,9606.ENSP00000425759,9606.ENSP00000429707,9606.ENSP00000430494,9606.ENSP00000457513	UQCRC2,UQCRH,NDUFA4,COX7A2,COX7C,COX6C,UQCRB,COX4I1
COMPARTMENTS	GOCC:0005753	Mitochondrial proton-transporting ATP synthase complex	6	21	0.9	0.0098	9606.ENSP00000243997,9606.ENSP00000290299,9606.ENSP00000300688,9606.ENSP00000301587,9606.ENSP00000381736,9606.ENSP00000499883	ATP5F1E,ATP5PO,ATP5MG,ATP5PD,ATP5F1A,ATP5MC2
COMPARTMENTS	GOCC:0045277	Respiratory chain complex IV	6	21	0.9	0.0098	9606.ENSP00000268379,9606.ENSP00000339720,9606.ENSP00000359098,9606.ENSP00000425759,9606.ENSP00000429707,9606.ENSP00000457513	UQCRC2,NDUFA4,COX7A2,COX7C,COX6C,COX4I1
COMPARTMENTS	GOCC:0005686	U2 snRNP	6	23	0.86	0.014	9606.ENSP00000215829,9606.ENSP00000254193,9606.ENSP00000300413,9606.ENSP00000339090,9606.ENSP00000342374,9606.ENSP00000400591	SNRPD3,SNRPA1,SNRPD1,RBMX2,SNRPD2,SNRPE
COMPARTMENTS	GOCC:0030686	90S preribosome	7	33	0.77	0.014	9606.ENSP00000244230,9606.ENSP00000259239,9606.ENSP00000260443,9606.ENSP00000308179,9606.ENSP00000346725,9606.ENSP00000432119,9606.ENSP00000483484	MPHOSPH10,IMP4,RSL24D1,WDR3,PES1,WDR74,NSA2
COMPARTMENTS	GOCC:0016469	Proton-transporting two-sector ATPase complex	8	45	0.69	0.0152	9606.ENSP00000243997,9606.ENSP00000290299,9606.ENSP00000300688,9606.ENSP00000301587,9606.ENSP00000363162,9606.ENSP00000381736,9606.ENSP00000411672,9606.ENSP00000499883	ATP5F1E,ATP5PO,ATP5MG,ATP5PD,ATP6V1G1,ATP5F1A,ATP6V0E2,ATP5MC2
COMPARTMENTS	GOCC:0005751	Mitochondrial respiratory chain complex IV	5	15	0.97	0.0164	9606.ENSP00000268379,9606.ENSP00000339720,9606.ENSP00000359098,9606.ENSP00000425759,9606.ENSP00000457513	UQCRC2,NDUFA4,COX7A2,COX7C,COX4I1
COMPARTMENTS	GOCC:0030688	Preribosome, small subunit precursor	5	16	0.94	0.0207	9606.ENSP00000260443,9606.ENSP00000268802,9606.ENSP00000283109,9606.ENSP00000432119,9606.ENSP00000483484	RSL24D1,NOB1,RIOK2,WDR74,NSA2
COMPARTMENTS	GOCC:0033177	Proton-transporting two-sector ATPase complex, proton-transporting domain	5	16	0.94	0.0207	9606.ENSP00000290299,9606.ENSP00000300688,9606.ENSP00000301587,9606.ENSP00000411672,9606.ENSP00000499883	ATP5PO,ATP5MG,ATP5PD,ATP6V0E2,ATP5MC2
COMPARTMENTS	GOCC:0000276	Mitochondrial proton-transporting ATP synthase complex, coupling factor F(o)	4	9	1.09	0.0252	9606.ENSP00000290299,9606.ENSP00000300688,9606.ENSP00000301587,9606.ENSP00000499883	ATP5PO,ATP5MG,ATP5PD,ATP5MC2
COMPARTMENTS	GOCC:0030687	Preribosome, large subunit precursor	5	17	0.91	0.0252	9606.ENSP00000322396,9606.ENSP00000346725,9606.ENSP00000353246,9606.ENSP00000432119,9606.ENSP00000483484	RRS1,PES1,MAK16,WDR74,NSA2
COMPARTMENTS	GOCC:0005654	Nucleoplasm	63	1146	0.18	0.0274	9606.ENSP00000080059,9606.ENSP00000215742,9606.ENSP00000215829,9606.ENSP00000216714,9606.ENSP00000220849,9606.ENSP00000221801,9606.ENSP00000231487,9606.ENSP00000246802,9606.ENSP00000247843,9606.ENSP00000253024,9606.ENSP00000254193,9606.ENSP00000254846,9606.ENSP00000254998,9606.ENSP00000257904,9606.ENSP00000261600,9606.ENSP00000265728,9606.ENSP00000266079,9606.ENSP00000278412,9606.ENSP00000296930,…	HDAC7,THAP7,SNRPD3,APEX1,EIF3E,FBL,SKP1,NOP53,YEATS4,TRIM28,SNRPA1,KDM6B,NXT1,CDK4,THOC1,DBF4,PRPF6,SSRP1,NPM1,HINT1,ISG20,TUT1,LRCH4,RECQL5,HINFP,GEMIN4,THOC6,NCBP2,CBX3,CIR1,MYB,GTF2F2,HNRNPA1,RPS2,TCEA2,H1-0,PES1,UBE2I,HNRNPH1,MAX,RPL5,PHF1,LAS1L,ING1,SMN1,TAF9,DDX1,CHEK2,NFE2L2,AKAP8L,ZC3H8,ANXA11,MBIP,BUD23,PRMT1,CCNC,HDAC2,HNRNPC,SRSF5,GTF2H5,HNRNPDL,RPL11,PQBP1
COMPARTMENTS	GOCC:0005685	U1 snRNP	5	18	0.89	0.0298	9606.ENSP00000215829,9606.ENSP00000293872,9606.ENSP00000300413,9606.ENSP00000342374,9606.ENSP00000400591	SNRPD3,LUC7L,SNRPD1,SNRPD2,SNRPE
COMPARTMENTS	GOCC:0005687	U4 snRNP	4	10	1.04	0.0322	9606.ENSP00000215829,9606.ENSP00000300413,9606.ENSP00000342374,9606.ENSP00000400591	SNRPD3,SNRPD1,SNRPD2,SNRPE
COMPARTMENTS	GOCC:0070993	Translation preinitiation complex	4	10	1.04	0.0322	9606.ENSP00000220849,9606.ENSP00000253108,9606.ENSP00000354125,9606.ENSP00000429931	EIF3E,EIF3G,EIF3B,EIF3H
COMPARTMENTS	GOCC:0005762	Mitochondrial large ribosomal subunit	8	53	0.62	0.034	9606.ENSP00000223324,9606.ENSP00000288937,9606.ENSP00000308897,9606.ENSP00000310726,9606.ENSP00000347277,9606.ENSP00000360498,9606.ENSP00000403614,9606.ENSP00000473980	MRPL32,MRPL17,MRPL11,MRPL57,MRPL52,MRPL41,MRPL55,MRPL37
COMPARTMENTS	GOCC:0005763	Mitochondrial small ribosomal subunit	6	29	0.76	0.034	9606.ENSP00000081029,9606.ENSP00000259873,9606.ENSP00000315397,9606.ENSP00000320567,9606.ENSP00000357320,9606.ENSP00000461930	MRPS35,MRPS18B,MRPS31,MRPS33,DAP3,MRPS21
COMPARTMENTS	GOCC:0005853	Eukaryotic translation elongation factor 1 complex	3	4	1.32	0.0368	9606.ENSP00000339063,9606.ENSP00000376055,9606.ENSP00000410059	EEF1A1,EEF1B2,EEF1D
COMPARTMENTS	GOCC:0071007	U2-type catalytic step 2 spliceosome	6	30	0.74	0.0378	9606.ENSP00000215829,9606.ENSP00000236273,9606.ENSP00000254193,9606.ENSP00000300413,9606.ENSP00000342374,9606.ENSP00000400591	SNRPD3,SYF2,SNRPA1,SNRPD1,SNRPD2,SNRPE
UniProt Keywords	KW-0687	Ribonucleoprotein	103	278	1.01	9.19e-60	9606.ENSP00000081029,9606.ENSP00000215829,9606.ENSP00000221801,9606.ENSP00000222247,9606.ENSP00000223324,9606.ENSP00000225430,9606.ENSP00000230050,9606.ENSP00000244230,9606.ENSP00000249299,9606.ENSP00000254193,9606.ENSP00000259239,9606.ENSP00000259469,9606.ENSP00000259873,9606.ENSP00000262584,9606.ENSP00000265866,9606.ENSP00000270625,9606.ENSP00000272317,9606.ENSP00000274242,9606.ENSP00000278572,…	MRPS35,SNRPD3,FBL,RPL18A,MRPL32,RPL19,RPS12,MPHOSPH10,LSM8,SNRPA1,IMP4,RPL35,MRPS18B,RPL8,HNRNPH3,RPS11,RPS27A,RPL37,RPS3,MRPL17,RPL29,RPS23,SNRPD1,PA2G4,RPL13,MRPL11,RPL15,RPL38,MRPL57,RPL4,HNRNPD,MRPL1,MRPS31,RPS15A,MRPS33,HNRNPA1,RPS2,SNRPD2,RPS21,RPL3,RPL27A,RPLP1,RPS3A,RPL22L1,RPL22,MRPL52,HNRNPH1,HNRNPA1L2,PCBP2,RPL12,RPL39,DAP3,RPL5,RBMX,MRPL41,RPL7A,RPS4X,RPL10A,RPS6,RPS9,RPL13A,RPL24,RPL…
UniProt Keywords	KW-0689	Ribosomal protein	82	175	1.11	1.51e-53	9606.ENSP00000081029,9606.ENSP00000222247,9606.ENSP00000223324,9606.ENSP00000225430,9606.ENSP00000230050,9606.ENSP00000259469,9606.ENSP00000259873,9606.ENSP00000262584,9606.ENSP00000270625,9606.ENSP00000272317,9606.ENSP00000274242,9606.ENSP00000278572,9606.ENSP00000288937,9606.ENSP00000294189,9606.ENSP00000296674,9606.ENSP00000307889,9606.ENSP00000308897,9606.ENSP00000309334,9606.ENSP00000309830,…	MRPS35,RPL18A,MRPL32,RPL19,RPS12,RPL35,MRPS18B,RPL8,RPS11,RPS27A,RPL37,RPS3,MRPL17,RPL29,RPS23,RPL13,MRPL11,RPL15,RPL38,MRPL57,RPL4,MRPL1,MRPS31,RPS15A,MRPS33,RPS2,RPS21,RPL3,RPL27A,RPLP1,RPS3A,RPL22L1,RPL22,MRPL52,RPL12,RPL39,DAP3,RPL5,MRPL41,RPL7A,RPS4X,RPL10A,RPS6,RPS9,RPL13A,RPL24,RPL34,RPS29,RPL14,RPS8,RPS14,RPL31,UBA52,RPL23A,RPSA,RPS18,RPL6,MRPL55,RPL10,RPS24,RPL32,RPL23,RACK1,RPL30,RPS20,…
UniProt Keywords	KW-0007	Acetylation	278	3362	0.36	6.69e-40	9606.ENSP00000184266,9606.ENSP00000202816,9606.ENSP00000215570,9606.ENSP00000215829,9606.ENSP00000216190,9606.ENSP00000216218,9606.ENSP00000216714,9606.ENSP00000216962,9606.ENSP00000220849,9606.ENSP00000221801,9606.ENSP00000223129,9606.ENSP00000228136,9606.ENSP00000228318,9606.ENSP00000228740,9606.ENSP00000228945,9606.ENSP00000229281,9606.ENSP00000230050,9606.ENSP00000230431,9606.ENSP00000232975,…	NDUFB4,ESF1,TIMM13,SNRPD3,EIF3D,ST13,APEX1,PYGB,EIF3E,FBL,RPA3,C11orf58,SLC25A3,LTA4H,ARHGDIB,C12orf57,RPS12,DNPH1,TNNC1,HSPE1,SYF2,LGALSL,WASHC3,ATP5F1E,MPHOSPH10,UBA2,NOP53,EIF3K,LSM8,QTRT1,DTWD1,TRIM28,EIF2S3,ACSS2,ABCB7,NDFIP1,SNRPA1,NXT1,NASP,CDK4,CCT7,LIMD2,RPL35,RNF138,THOC1,RTRAF,ALDH2,EIF3J,DNAJA3,CSNK2A2,LIG1,DGUOK,DARS1,YWHAE,GRPEL1,PCNP,MCCC1,HNRNPH3,C12orf10,UQCRC2,SMG9,SOD1,RPS11,PG…
UniProt Keywords	KW-1017	Isopeptide bond	141	1717	0.36	4.46e-17	9606.ENSP00000204517,9606.ENSP00000219069,9606.ENSP00000221801,9606.ENSP00000222247,9606.ENSP00000223129,9606.ENSP00000225430,9606.ENSP00000228136,9606.ENSP00000231487,9606.ENSP00000236273,9606.ENSP00000244230,9606.ENSP00000246548,9606.ENSP00000246747,9606.ENSP00000247843,9606.ENSP00000253024,9606.ENSP00000254193,9606.ENSP00000254846,9606.ENSP00000255120,9606.ENSP00000258091,9606.ENSP00000259469,…	TFAP4,ZNF263,FBL,RPL18A,RPA3,RPL19,C11orf58,SKP1,SYF2,MPHOSPH10,UBA2,ARL2,YEATS4,TRIM28,SNRPA1,KDM6B,NASP,CCT7,RPL35,TLR2,THOC1,EIF3J,RPL8,YWHAE,HNRNPH3,RPS27A,ETAA1,CCT6A,SSRP1,RPS3,ARL14EP,CCT8,RPS23,NPM1,SNRPD1,PA2G4,RPL13,WDR3,MEPCE,RPL15,RPL38,RPL4,HNRNPD,KHDRBS1,ZNF784,IMPDH2,RRS1,CBX3,ZNF324B,ZNF444,RBMX2,CIR1,MYB,PTK2,HNRNPA1,RPS2,SNRPD2,TCEA2,PTMA,RPS21,RPL3,RPS3A,PES1,UBE2I,HNRNPH1,FXR1…
UniProt Keywords	KW-0694	RNA-binding	76	686	0.49	1.53e-14	9606.ENSP00000215829,9606.ENSP00000216190,9606.ENSP00000216714,9606.ENSP00000221233,9606.ENSP00000221801,9606.ENSP00000249299,9606.ENSP00000253108,9606.ENSP00000254193,9606.ENSP00000261600,9606.ENSP00000261700,9606.ENSP00000262584,9606.ENSP00000265866,9606.ENSP00000270625,9606.ENSP00000274242,9606.ENSP00000278572,9606.ENSP00000296930,9606.ENSP00000302886,9606.ENSP00000306565,9606.ENSP00000308000,…	SNRPD3,EIF3D,APEX1,EXOSC5,FBL,LSM8,EIF3G,SNRPA1,THOC1,RTRAF,RPL8,HNRNPH3,RPS11,RPL37,RPS3,NPM1,PA2G4,ISG20,TUT1,NSUN5,HNRNPD,KHDRBS1,IMPDH2,EIF4A2,THOC6,NCBP2,TRMT11,NUDT4,RBMX2,HNRNPA1,RPL22,RBM38,HNRNPH1,HNRNPA1L2,FXR1,DDX47,PCBP2,EIF3B,RPL12,TRMT1L,RPL5,RBMX,RPF1,SERBP1,DDX31,EXOSC2,YBX1,DDX50,RPS4X,RBM3,SF1,NOL9,SMN1,GTF3A,DDX1,RPS9,DDX51,ZC3H8,SSB,RBM17,EIF4B,RPL23A,RPS18,SNRPE,PNPT1,LSM5,SF…
UniProt Keywords	KW-0496	Mitochondrion	102	1181	0.38	3.24e-13	9606.ENSP00000081029,9606.ENSP00000184266,9606.ENSP00000215570,9606.ENSP00000216714,9606.ENSP00000223324,9606.ENSP00000228318,9606.ENSP00000233893,9606.ENSP00000243997,9606.ENSP00000245812,9606.ENSP00000246747,9606.ENSP00000249269,9606.ENSP00000250237,9606.ENSP00000253577,9606.ENSP00000257347,9606.ENSP00000258770,9606.ENSP00000258955,9606.ENSP00000259037,9606.ENSP00000259873,9606.ENSP00000261733,…	MRPS35,NDUFB4,TIMM13,APEX1,MRPL32,SLC25A3,HSPE1,ATP5F1E,ALKBH7,ARL2,PMPCB,QTRT1,ABCB7,CARS2,TBRG4,RSAD1,NDUFB5,MRPS18B,ALDH2,DNAJA3,NDUFS3,DGUOK,GRPEL1,MCCC1,C12orf10,UQCRC2,SOD1,ABHD10,CISD2,HIGD2A,NDUFB11,RPS3,AGPAT5,MTERF3,MRPL17,ATP5PO,ATP5MG,ATP5PD,CHCHD7,DDIT4,MRPL11,UQCRH,ISCU,MRPL57,TRMT10C,TMEM70,MRPL1,METAP1D,MRPS31,MRPS33,KARS1,NDUFV2,SMDT1,TOP1MT,HAX1,NDUFA4,PPA2,GPX4,MRPL52,DMAC1,TOM…
UniProt Keywords	KW-0809	Transit peptide	61	545	0.49	8.52e-12	9606.ENSP00000081029,9606.ENSP00000223324,9606.ENSP00000228318,9606.ENSP00000245812,9606.ENSP00000249269,9606.ENSP00000253577,9606.ENSP00000257347,9606.ENSP00000258770,9606.ENSP00000258955,9606.ENSP00000259037,9606.ENSP00000259873,9606.ENSP00000261733,9606.ENSP00000262375,9606.ENSP00000263774,9606.ENSP00000264093,9606.ENSP00000264954,9606.ENSP00000265594,9606.ENSP00000267103,9606.ENSP00000268379,…	MRPS35,MRPL32,SLC25A3,ALKBH7,PMPCB,ABCB7,CARS2,TBRG4,RSAD1,NDUFB5,MRPS18B,ALDH2,DNAJA3,NDUFS3,DGUOK,GRPEL1,MCCC1,C12orf10,UQCRC2,ABHD10,NDUFB11,MTERF3,MRPL17,ATP5PO,MRPL11,UQCRH,ISCU,TRMT10C,TMEM70,MRPL1,METAP1D,MRPS31,NDUFV2,SMDT1,TOP1MT,PPA2,GPX4,MRPL52,DAP3,COX7A2,MRPL41,PUS1,PDHA1,HADHA,DUT,SUCLG1,ATP5F1A,CHCHD10,MMADHC,PNPT1,MRPL55,FXN,SSBP1,COX18,COX7C,SLIRP,COX4I1,MRPL37,PPM1K,MRM1,ATP5MC2
UniProt Keywords	KW-0832	Ubl conjugation	159	2399	0.26	8.52e-12	9606.ENSP00000204517,9606.ENSP00000205143,9606.ENSP00000216714,9606.ENSP00000219069,9606.ENSP00000221801,9606.ENSP00000222247,9606.ENSP00000223129,9606.ENSP00000225430,9606.ENSP00000228136,9606.ENSP00000231487,9606.ENSP00000236273,9606.ENSP00000244230,9606.ENSP00000246548,9606.ENSP00000246747,9606.ENSP00000247843,9606.ENSP00000253024,9606.ENSP00000253814,9606.ENSP00000254193,9606.ENSP00000254846,…	TFAP4,DLL3,APEX1,ZNF263,FBL,RPL18A,RPA3,RPL19,C11orf58,SKP1,SYF2,MPHOSPH10,UBA2,ARL2,YEATS4,TRIM28,NDFIP1,SNRPA1,KDM6B,NASP,CCT7,RPL35,TLR2,RNF138,THOC1,EIF3J,RPL8,YWHAE,PCNP,HNRNPH3,SOD1,RPS27A,ETAA1,CCT6A,SSRP1,RPS3,ARL14EP,CCT8,RPS23,NPM1,ORC5,SNRPD1,PA2G4,DDIT4,RPL13,WDR3,MEPCE,SH3RF3,RPL15,RPL38,RPL4,HNRNPD,KHDRBS1,HINFP,ZNF784,IMPDH2,RRS1,CBX3,ZNF324B,ZNF444,EEF1A1,RBMX2,CIR1,MYB,PTK2,HNRNP…
UniProt Keywords	KW-0396	Initiation factor	19	47	1.05	4.36e-11	9606.ENSP00000216190,9606.ENSP00000220849,9606.ENSP00000248342,9606.ENSP00000253039,9606.ENSP00000253108,9606.ENSP00000261868,9606.ENSP00000271764,9606.ENSP00000280557,9606.ENSP00000289371,9606.ENSP00000326381,9606.ENSP00000354125,9606.ENSP00000362688,9606.ENSP00000364119,9606.ENSP00000388806,9606.ENSP00000429931,9606.ENSP00000431800,9606.ENSP00000436049,9606.ENSP00000497160,9606.ENSP00000499067	EIF3D,EIF3E,EIF3K,EIF2S3,EIF3G,EIF3J,EIF2D,DENR,EIF5B,EIF4A2,EIF3B,EIF3I,EIF2S2,EIF4B,EIF3H,EIF3F,EIF3M,EIF2B5,EIF3L
UniProt Keywords	KW-1024	Diamond-Blackfan anemia	14	19	1.31	1.02e-10	9606.ENSP00000259469,9606.ENSP00000309334,9606.ENSP00000318646,9606.ENSP00000359345,9606.ENSP00000379339,9606.ENSP00000414321,9606.ENSP00000447001,9606.ENSP00000464813,9606.ENSP00000470972,9606.ENSP00000472469,9606.ENSP00000495273,9606.ENSP00000495672,9606.ENSP00000496250,9606.ENSP00000499044	RPL35,RPL15,RPS15A,RPL5,RPS29,RPS24,RPL18,RPL27,RPS19,RPS28,RPS7,RPL35A,RPL11,RPS27
UniProt Keywords	KW-0648	Protein biosynthesis	27	128	0.77	2.75e-10	9606.ENSP00000216190,9606.ENSP00000220849,9606.ENSP00000248342,9606.ENSP00000253039,9606.ENSP00000253108,9606.ENSP00000257347,9606.ENSP00000261868,9606.ENSP00000264161,9606.ENSP00000271764,9606.ENSP00000280557,9606.ENSP00000281828,9606.ENSP00000289371,9606.ENSP00000325448,9606.ENSP00000326381,9606.ENSP00000339063,9606.ENSP00000354125,9606.ENSP00000358939,9606.ENSP00000362688,9606.ENSP00000364119,…	EIF3D,EIF3E,EIF3K,EIF2S3,EIF3G,CARS2,EIF3J,DARS1,EIF2D,DENR,FARSB,EIF5B,KARS1,EIF4A2,EEF1A1,EIF3B,SARS1,EIF3I,EIF2S2,EEF1B2,EIF4B,EEF1D,EIF3H,EIF3F,EIF3M,EIF2B5,EIF3L
UniProt Keywords	KW-0597	Phosphoprotein	382	8122	0.11	1.63e-09	9606.ENSP00000006275,9606.ENSP00000080059,9606.ENSP00000184266,9606.ENSP00000202816,9606.ENSP00000204517,9606.ENSP00000215095,9606.ENSP00000215570,9606.ENSP00000215742,9606.ENSP00000216190,9606.ENSP00000216218,9606.ENSP00000216294,9606.ENSP00000216714,9606.ENSP00000216962,9606.ENSP00000217515,9606.ENSP00000219069,9606.ENSP00000220849,9606.ENSP00000221114,9606.ENSP00000221233,9606.ENSP00000221801,…	TRAPPC6A,HDAC7,NDUFB4,ESF1,TFAP4,STX1B,TIMM13,THAP7,EIF3D,ST13,SNAPC1,APEX1,PYGB,TXNL1,ZNF263,EIF3E,DCTN6,EXOSC5,FBL,RPL18A,TWISTNB,RPL19,C11orf58,SLC25A3,LTA4H,ARHGDIB,DNPH1,SKP1,TNNC1,HSPE1,LGALSL,NUDCD1,MPHOSPH10,UBA2,ARL2,NOP53,EVI2A,EIF3K,SGSM3,QTRT1,TRIM28,EIF2S3,EIF3G,ACSS2,ABCB7,ZCCHC9,SNRPA1,KDM6B,NASP,OSER1,CDK4,TBRG4,GYPC,HEMGN,RPL35,MRPS18B,PEBP1,RNF138,THOC1,EIF3J,DNAJA3,CSNK2A2,ZNF3…
UniProt Keywords	KW-0507	mRNA processing	39	349	0.49	1.7e-07	9606.ENSP00000215829,9606.ENSP00000236273,9606.ENSP00000249299,9606.ENSP00000254193,9606.ENSP00000261600,9606.ENSP00000265866,9606.ENSP00000266079,9606.ENSP00000269601,9606.ENSP00000286175,9606.ENSP00000300413,9606.ENSP00000308000,9606.ENSP00000313829,9606.ENSP00000321706,9606.ENSP00000326531,9606.ENSP00000326806,9606.ENSP00000339090,9606.ENSP00000339723,9606.ENSP00000341826,9606.ENSP00000342374,…	SNRPD3,SYF2,LSM8,SNRPA1,THOC1,HNRNPH3,PRPF6,TXNL4A,PPIL3,SNRPD1,TUT1,KHDRBS1,GEMIN4,THOC6,NCBP2,RBMX2,CIR1,HNRNPA1,SNRPD2,RBM38,HNRNPH1,HNRNPA1L2,DDX47,RBMX,YBX1,SF1,SMN1,DDX1,AKAP8L,RBM17,SNRPE,PNPT1,LSM5,SFSWAP,HNRNPC,SRSF5,LSM4,NBDY,PQBP1
UniProt Keywords	KW-0508	mRNA splicing	33	274	0.52	5.02e-07	9606.ENSP00000215829,9606.ENSP00000236273,9606.ENSP00000249299,9606.ENSP00000254193,9606.ENSP00000261600,9606.ENSP00000266079,9606.ENSP00000269601,9606.ENSP00000286175,9606.ENSP00000300413,9606.ENSP00000321706,9606.ENSP00000326531,9606.ENSP00000326806,9606.ENSP00000339090,9606.ENSP00000339723,9606.ENSP00000341826,9606.ENSP00000342374,9606.ENSP00000348538,9606.ENSP00000349168,9606.ENSP00000350090,…	SNRPD3,SYF2,LSM8,SNRPA1,THOC1,PRPF6,TXNL4A,PPIL3,SNRPD1,GEMIN4,THOC6,NCBP2,RBMX2,CIR1,HNRNPA1,SNRPD2,RBM38,HNRNPH1,HNRNPA1L2,DDX47,RBMX,YBX1,SF1,SMN1,AKAP8L,RBM17,SNRPE,LSM5,SFSWAP,HNRNPC,SRSF5,LSM4,PQBP1
UniProt Keywords	KW-0999	Mitochondrion inner membrane	34	297	0.5	8.81e-07	9606.ENSP00000184266,9606.ENSP00000215570,9606.ENSP00000228318,9606.ENSP00000243997,9606.ENSP00000253577,9606.ENSP00000259037,9606.ENSP00000263774,9606.ENSP00000268379,9606.ENSP00000274787,9606.ENSP00000276062,9606.ENSP00000278572,9606.ENSP00000290299,9606.ENSP00000300688,9606.ENSP00000301587,9606.ENSP00000309565,9606.ENSP00000312599,9606.ENSP00000327268,9606.ENSP00000327467,9606.ENSP00000339720,…	NDUFB4,TIMM13,SLC25A3,ATP5F1E,ABCB7,NDUFB5,NDUFS3,UQCRC2,HIGD2A,NDUFB11,RPS3,ATP5PO,ATP5MG,ATP5PD,UQCRH,TMEM70,NDUFV2,SMDT1,NDUFA4,DMAC1,COX7A2,SLC25A5,NDUFS5,HADHA,TIMM9,ATP5F1A,IMMP2L,COX18,COX7C,SLC25A37,COX6C,UQCRB,PHB2,COX4I1
UniProt Keywords	KW-0698	rRNA processing	18	95	0.72	2.95e-06	9606.ENSP00000221233,9606.ENSP00000221801,9606.ENSP00000244230,9606.ENSP00000259239,9606.ENSP00000302886,9606.ENSP00000306565,9606.ENSP00000309126,9606.ENSP00000344393,9606.ENSP00000346725,9606.ENSP00000350698,9606.ENSP00000359688,9606.ENSP00000361433,9606.ENSP00000363944,9606.ENSP00000366934,9606.ENSP00000380495,9606.ENSP00000401191,9606.ENSP00000481559,9606.ENSP00000483484	EXOSC5,FBL,MPHOSPH10,IMP4,PA2G4,ISG20,NSUN5,FCF1,PES1,DDX47,RPF1,EXOSC2,LAS1L,NOL9,DDX51,BUD23,MRM1,NSA2
UniProt Keywords	KW-0699	rRNA-binding	10	26	1.03	1.09e-05	9606.ENSP00000262584,9606.ENSP00000270625,9606.ENSP00000274242,9606.ENSP00000359345,9606.ENSP00000359688,9606.ENSP00000362744,9606.ENSP00000375632,9606.ENSP00000389103,9606.ENSP00000393241,9606.ENSP00000496250	RPL8,RPS11,RPL37,RPL5,RPF1,RPS4X,RPS9,RPL23A,RPS18,RPL11
UniProt Keywords	KW-0690	Ribosome biogenesis	16	83	0.73	1.14e-05	9606.ENSP00000244230,9606.ENSP00000246802,9606.ENSP00000259239,9606.ENSP00000260443,9606.ENSP00000283109,9606.ENSP00000287025,9606.ENSP00000322396,9606.ENSP00000344393,9606.ENSP00000346725,9606.ENSP00000359688,9606.ENSP00000364320,9606.ENSP00000370532,9606.ENSP00000380495,9606.ENSP00000401191,9606.ENSP00000419370,9606.ENSP00000483484	MPHOSPH10,NOP53,IMP4,RSL24D1,RIOK2,MTERF3,RRS1,FCF1,PES1,RPF1,MRTO4,GTF3A,DDX51,BUD23,MALSU1,NSA2
UniProt Keywords	KW-0539	Nucleus	252	5278	0.12	1.47e-05	9606.ENSP00000080059,9606.ENSP00000202816,9606.ENSP00000204517,9606.ENSP00000206542,9606.ENSP00000215095,9606.ENSP00000215742,9606.ENSP00000215829,9606.ENSP00000216294,9606.ENSP00000216714,9606.ENSP00000217515,9606.ENSP00000219069,9606.ENSP00000220849,9606.ENSP00000221233,9606.ENSP00000221801,9606.ENSP00000222567,9606.ENSP00000223129,9606.ENSP00000223273,9606.ENSP00000230431,9606.ENSP00000236273,…	HDAC7,ESF1,TFAP4,OSGEP,STX1B,THAP7,SNRPD3,SNAPC1,APEX1,TXNL1,ZNF263,EIF3E,EXOSC5,FBL,TWISTNB,RPA3,YAE1,DNPH1,SYF2,NUDCD1,MPHOSPH10,UBA2,ARL2,NOP53,YEATS4,EIF3K,LSM8,ZNF232,TRIM28,EIF3G,ZCCHC9,SNRPA1,KDM6B,NXT1,NASP,CCDC59,CDK4,LIMD2,IMP4,HEMGN,C11orf1,RSL24D1,THOC1,RTRAF,ZNF330,LIG1,FAM32A,YWHAE,PCNP,DBF4,HNRNPH3,PRPF6,C12orf10,NOB1,TXNL4A,SOD1,DNMT3L,SCYL1,RPS27A,ETAA1,NOM1,SSRP1,HIKESHI,RPS3,NE…
UniProt Keywords	KW-0747	Spliceosome	20	138	0.6	2.16e-05	9606.ENSP00000215829,9606.ENSP00000236273,9606.ENSP00000249299,9606.ENSP00000254193,9606.ENSP00000266079,9606.ENSP00000269601,9606.ENSP00000286175,9606.ENSP00000300413,9606.ENSP00000339090,9606.ENSP00000341826,9606.ENSP00000342374,9606.ENSP00000349168,9606.ENSP00000350090,9606.ENSP00000359645,9606.ENSP00000366604,9606.ENSP00000388638,9606.ENSP00000400591,9606.ENSP00000410758,9606.ENSP00000451291,…	SNRPD3,SYF2,LSM8,SNRPA1,PRPF6,TXNL4A,PPIL3,SNRPD1,RBMX2,HNRNPA1,SNRPD2,HNRNPH1,HNRNPA1L2,RBMX,SF1,RBM17,SNRPE,LSM5,HNRNPC,LSM4
UniProt Keywords	KW-0963	Cytoplasm	242	5095	0.12	4.05e-05	9606.ENSP00000078429,9606.ENSP00000080059,9606.ENSP00000206474,9606.ENSP00000206542,9606.ENSP00000215095,9606.ENSP00000215829,9606.ENSP00000216190,9606.ENSP00000216218,9606.ENSP00000216714,9606.ENSP00000217515,9606.ENSP00000220669,9606.ENSP00000220849,9606.ENSP00000221114,9606.ENSP00000221233,9606.ENSP00000223273,9606.ENSP00000228740,9606.ENSP00000228945,9606.ENSP00000229281,9606.ENSP00000230050,…	GNA11,HDAC7,HAUS4,OSGEP,STX1B,SNRPD3,EIF3D,ST13,APEX1,TXNL1,ZFAND1,EIF3E,DCTN6,EXOSC5,YAE1,LTA4H,ARHGDIB,C12orf57,RPS12,DNPH1,THG1L,NUDCD1,UBA2,ARL2,EIF3K,SGSM3,QTRT1,EIF3G,ACSS2,AOC2,NXT1,NASP,CDK4,CCT7,LIMD2,PEBP1,THOC1,RTRAF,EIF3J,DNAJA3,RPL8,RASA4,DARS1,CYTIP,YWHAE,SH3GL1,SOD1,SCYL1,PGD,EIF2D,RPS27A,CCT6A,HIKESHI,RPS3,AIP,FARSB,ARL14EP,RIOK2,CCT8,EIF5B,NCF1,CBR3,PDE9A,UBXN1,HSPA4L,MAD2L1,RPS2…
UniProt Keywords	KW-0143	Chaperone	21	197	0.47	0.00081	9606.ENSP00000215570,9606.ENSP00000216218,9606.ENSP00000233893,9606.ENSP00000258091,9606.ENSP00000258955,9606.ENSP00000262375,9606.ENSP00000264954,9606.ENSP00000270645,9606.ENSP00000275603,9606.ENSP00000286788,9606.ENSP00000296464,9606.ENSP00000296930,9606.ENSP00000306362,9606.ENSP00000337393,9606.ENSP00000345848,9606.ENSP00000359128,9606.ENSP00000363661,9606.ENSP00000368565,9606.ENSP00000369965,…	TIMM13,ST13,HSPE1,CCT7,RSAD1,DNAJA3,GRPEL1,RCN3,CCT6A,CCT8,HSPA4L,NPM1,TBCA,UXT,ANP32B,NPM3,IGBP1,DNAJC2,BTF3,CDC37L1,TIMM9
UniProt Keywords	KW-0679	Respiratory chain	11	63	0.68	0.0014	9606.ENSP00000184266,9606.ENSP00000259037,9606.ENSP00000263774,9606.ENSP00000268379,9606.ENSP00000274787,9606.ENSP00000276062,9606.ENSP00000309565,9606.ENSP00000327268,9606.ENSP00000339720,9606.ENSP00000362058,9606.ENSP00000430494	NDUFB4,NDUFB5,NDUFS3,UQCRC2,HIGD2A,NDUFB11,UQCRH,NDUFV2,NDUFA4,NDUFS5,UQCRB
UniProt Keywords	KW-1274	Primary mitochondrial disease	17	157	0.48	0.0036	9606.ENSP00000243997,9606.ENSP00000257347,9606.ENSP00000263774,9606.ENSP00000264093,9606.ENSP00000268379,9606.ENSP00000276062,9606.ENSP00000312356,9606.ENSP00000312599,9606.ENSP00000327268,9606.ENSP00000339720,9606.ENSP00000365837,9606.ENSP00000369134,9606.ENSP00000377446,9606.ENSP00000381736,9606.ENSP00000400646,9606.ENSP00000430494,9606.ENSP00000443900	ATP5F1E,CARS2,NDUFS3,DGUOK,UQCRC2,NDUFB11,TRMT10C,TMEM70,NDUFV2,NDUFA4,PUS1,PDHA1,SUCLG1,ATP5F1A,PNPT1,UQCRB,LYRM4
UniProt Keywords	KW-0164	Citrullination	10	66	0.62	0.008	9606.ENSP00000225430,9606.ENSP00000253024,9606.ENSP00000270625,9606.ENSP00000311430,9606.ENSP00000322396,9606.ENSP00000341885,9606.ENSP00000344504,9606.ENSP00000375730,9606.ENSP00000389103,9606.ENSP00000413436	RPL19,TRIM28,RPS11,RPL4,RRS1,RPS2,H1-0,RPL13A,RPL23A,RPL10
UniProt Keywords	KW-0819	tRNA processing	11	90	0.53	0.0202	9606.ENSP00000206542,9606.ENSP00000231198,9606.ENSP00000250237,9606.ENSP00000312356,9606.ENSP00000333934,9606.ENSP00000356476,9606.ENSP00000359904,9606.ENSP00000365837,9606.ENSP00000370745,9606.ENSP00000374399,9606.ENSP00000466967	OSGEP,THG1L,QTRT1,TRMT10C,TRMT11,TRMT1L,TYW3,PUS1,DDX1,TRMT61A,TRMT1
UniProt Keywords	KW-0249	Electron transport	12	107	0.49	0.0229	9606.ENSP00000184266,9606.ENSP00000217515,9606.ENSP00000259037,9606.ENSP00000263774,9606.ENSP00000268379,9606.ENSP00000274787,9606.ENSP00000276062,9606.ENSP00000309565,9606.ENSP00000327268,9606.ENSP00000339720,9606.ENSP00000362058,9606.ENSP00000430494	NDUFB4,TXNL1,NDUFB5,NDUFS3,UQCRC2,HIGD2A,NDUFB11,UQCRH,NDUFV2,NDUFA4,NDUFS5,UQCRB
UniProt Keywords	KW-0375	Hydrogen ion transport	8	51	0.64	0.0231	9606.ENSP00000243997,9606.ENSP00000290299,9606.ENSP00000300688,9606.ENSP00000301587,9606.ENSP00000363162,9606.ENSP00000381736,9606.ENSP00000411672,9606.ENSP00000499883	ATP5F1E,ATP5PO,ATP5MG,ATP5PD,ATP6V1G1,ATP5F1A,ATP6V0E2,ATP5MC2
UniProt Keywords	KW-0488	Methylation	55	973	0.19	0.0248	9606.ENSP00000215829,9606.ENSP00000221801,9606.ENSP00000228318,9606.ENSP00000258091,9606.ENSP00000262375,9606.ENSP00000265866,9606.ENSP00000270625,9606.ENSP00000278572,9606.ENSP00000286175,9606.ENSP00000294189,9606.ENSP00000300413,9606.ENSP00000305138,9606.ENSP00000308546,9606.ENSP00000309245,9606.ENSP00000310406,9606.ENSP00000311430,9606.ENSP00000313199,9606.ENSP00000313829,9606.ENSP00000326806,…	SNRPD3,FBL,SLC25A3,CCT7,DNAJA3,HNRNPH3,RPS11,RPS3,PPIL3,RPL29,SNRPD1,MCRIP2,MEPCE,LRRC7,RIN1,RPL4,HNRNPD,KHDRBS1,NCBP2,EEF1A1,HNRNPA1,HNRNPH1,HNRNPA1L2,PPP1R13L,ILF2,NPM3,RBMX,SERBP1,SLC25A5,DDX31,RBM3,SF1,BTF3,HADHA,RHOH,GNG7,KRT18,RPS29,AKAP8L,ATP5F1A,PRKAR1B,UBA52,RPL23A,HMGA1,STMN1,CNBP,WDR74,H2AJ,RPS19,NAP1L1,EPHX1,HNRNPDL,EIF2B5,AMPD2,ATP5MC2
UniProt Keywords	KW-0949	S-adenosyl-L-methionine	16	175	0.4	0.0248	9606.ENSP00000221801,9606.ENSP00000258955,9606.ENSP00000285947,9606.ENSP00000297994,9606.ENSP00000308546,9606.ENSP00000309126,9606.ENSP00000312356,9606.ENSP00000333934,9606.ENSP00000356476,9606.ENSP00000359904,9606.ENSP00000374152,9606.ENSP00000374399,9606.ENSP00000401191,9606.ENSP00000406162,9606.ENSP00000466967,9606.ENSP00000481559	FBL,RSAD1,SETD9,TRMT10B,MEPCE,NSUN5,TRMT10C,TRMT11,TRMT1L,TYW3,SMYD5,TRMT61A,BUD23,PRMT1,TRMT1,MRM1
UniProt Keywords	KW-0489	Methyltransferase	16	186	0.38	0.0425	9606.ENSP00000221801,9606.ENSP00000285947,9606.ENSP00000297994,9606.ENSP00000308546,9606.ENSP00000309126,9606.ENSP00000312356,9606.ENSP00000333934,9606.ENSP00000356476,9606.ENSP00000359904,9606.ENSP00000372206,9606.ENSP00000374152,9606.ENSP00000374399,9606.ENSP00000401191,9606.ENSP00000406162,9606.ENSP00000466967,9606.ENSP00000481559	FBL,SETD9,TRMT10B,MEPCE,NSUN5,TRMT10C,TRMT11,TRMT1L,TYW3,EEF1AKMT1,SMYD5,TRMT61A,BUD23,PRMT1,TRMT1,MRM1
SMART	SM00651	snRNP Sm proteins	7	17	1.06	0.0102	9606.ENSP00000215829,9606.ENSP00000249299,9606.ENSP00000300413,9606.ENSP00000342374,9606.ENSP00000400591,9606.ENSP00000410758,9606.ENSP00000469468	SNRPD3,LSM8,SNRPD1,SNRPD2,SNRPE,LSM5,LSM4

## Sheet: Gene set 2
#category	term ID	term description	observed gene count	background gene count	strength	false discovery rate	matching proteins in your network (IDs)	matching proteins in your network (labels)
GO Component	GO:0005622	Intracellular anatomical structure	611	14891	0.05	1.76e-06	9606.ENSP00000014930,9606.ENSP00000023939,9606.ENSP00000040877,9606.ENSP00000055682,9606.ENSP00000169551,9606.ENSP00000171887,9606.ENSP00000194530,9606.ENSP00000200691,9606.ENSP00000211287,9606.ENSP00000215057,9606.ENSP00000216034,9606.ENSP00000216330,9606.ENSP00000216455,9606.ENSP00000216487,9606.ENSP00000216639,9606.ENSP00000216832,9606.ENSP00000217169,9606.ENSP00000218348,9606.ENSP00000219240,…	HEBP1,RTF2,TARBP1,NEXMIF,TIMM21,TNS1,STRADB,MT3,MAPK13,MZF1,TOMM22,FKBP3,PSMA3,RIN3,VRK1,PNN,BIRC7,USP11,DHODH,SETD6,CD79A,LFNG,CEP41,MEST,GIMAP2,STN1,KAT2A,CD38,ITFG2,MAPK14,HLA-DOA,SNX3,NUDT12,RARS1,PFKFB4,TMSB10,MSH2,IGFBP2,RMDN2,SLC35D1,MED28,YIPF4,FZD3,TARDBP,ZNF141,CAT,GSTM2,PLCG1,SRSF6,ZNF391,SOX4,INSIG2,ZNF10,HSPB1,RAC2,CLEC11A,PARP2,DHX58,ATXN10,HIP1R,RBM39,SERPINF1,BTG1,SORT1,RAB33A,PRP…
GO Component	GO:0005739	Mitochondrion	109	1681	0.25	5.64e-06	9606.ENSP00000169551,9606.ENSP00000200691,9606.ENSP00000216034,9606.ENSP00000219240,9606.ENSP00000229795,9606.ENSP00000234195,9606.ENSP00000240185,9606.ENSP00000241052,9606.ENSP00000244745,9606.ENSP00000249071,9606.ENSP00000253083,9606.ENSP00000258455,9606.ENSP00000262102,9606.ENSP00000263038,9606.ENSP00000264059,9606.ENSP00000264151,9606.ENSP00000265316,9606.ENSP00000266263,9606.ENSP00000272418,…	TIMM21,MT3,TOMM22,DHODH,MAPK14,RMDN2,TARDBP,CAT,SOX4,RAC2,HIP1R,MRPS9,MTUS1,PHYH,EFHD1,OSGEPL1,ABCB6,MTFP1,MRPS5,SFXN5,PNKD,SLC25A4,DCK,ACSM3,ADH5,NDUFS4,PRDX3,MRPL16,MFF,LIPT2,ZMIZ2,MLXIP,ALDH5A1,GLS,BCKDHB,PKM,FAM210A,COA5,DDX28,CYP2U1,CYB5A,PRDX6,PYCR2,SFXN4,TMEM71,SCCPDH,TRAF3IP3,NDUFS2,DCAF8,BNIP3,ACADSB,NDUFAF4,SFXN2,ABCD3,ACADM,OMA1,SLC25A27,PFDN4,MTFR1L,UQCC1,SDHD,AGMAT,TMEM8B,COX7A2L,CRL…
GO Component	GO:0043227	Membrane-bounded organelle	553	13188	0.06	5.64e-06	9606.ENSP00000014930,9606.ENSP00000023939,9606.ENSP00000040877,9606.ENSP00000055682,9606.ENSP00000169551,9606.ENSP00000194530,9606.ENSP00000200691,9606.ENSP00000211287,9606.ENSP00000215057,9606.ENSP00000216034,9606.ENSP00000216330,9606.ENSP00000216455,9606.ENSP00000216487,9606.ENSP00000216639,9606.ENSP00000216832,9606.ENSP00000217169,9606.ENSP00000218348,9606.ENSP00000219240,9606.ENSP00000219315,…	HEBP1,RTF2,TARBP1,NEXMIF,TIMM21,STRADB,MT3,MAPK13,MZF1,TOMM22,FKBP3,PSMA3,RIN3,VRK1,PNN,BIRC7,USP11,DHODH,SETD6,CD79A,LFNG,CEP41,MEST,GIMAP2,STN1,KAT2A,CD38,ITFG2,MAPK14,HLA-DOA,SNX3,NUDT12,RARS1,MSH2,IGFBP2,RMDN2,SLC35D1,MED28,YIPF4,TARDBP,ZNF141,CAT,GSTM2,PLCG1,SRSF6,ZNF391,SOX4,INSIG2,ZNF10,HSPB1,RAC2,PARP2,HIP1R,RBM39,SERPINF1,BTG1,SORT1,RAB33A,PRPF38A,HILPDA,MRPS9,SRSF1,TBC1D1,ANAPC5,FLT4,MM…
GO Component	GO:0043231	Intracellular membrane-bounded organelle	518	12149	0.07	5.64e-06	9606.ENSP00000023939,9606.ENSP00000040877,9606.ENSP00000055682,9606.ENSP00000169551,9606.ENSP00000194530,9606.ENSP00000200691,9606.ENSP00000211287,9606.ENSP00000215057,9606.ENSP00000216034,9606.ENSP00000216330,9606.ENSP00000216455,9606.ENSP00000216487,9606.ENSP00000216639,9606.ENSP00000216832,9606.ENSP00000217169,9606.ENSP00000218348,9606.ENSP00000219240,9606.ENSP00000219315,9606.ENSP00000221972,…	RTF2,TARBP1,NEXMIF,TIMM21,STRADB,MT3,MAPK13,MZF1,TOMM22,FKBP3,PSMA3,RIN3,VRK1,PNN,BIRC7,USP11,DHODH,SETD6,CD79A,LFNG,MEST,GIMAP2,STN1,KAT2A,CD38,ITFG2,MAPK14,HLA-DOA,SNX3,NUDT12,RARS1,MSH2,IGFBP2,RMDN2,SLC35D1,MED28,YIPF4,TARDBP,ZNF141,CAT,GSTM2,PLCG1,SRSF6,ZNF391,SOX4,INSIG2,ZNF10,HSPB1,RAC2,PARP2,HIP1R,RBM39,SERPINF1,BTG1,SORT1,RAB33A,PRPF38A,HILPDA,MRPS9,SRSF1,TBC1D1,ANAPC5,FLT4,MMD,MTUS1,SMAD…
GO Component	GO:0043226	Organelle	578	14017	0.05	6.47e-06	9606.ENSP00000014930,9606.ENSP00000023939,9606.ENSP00000040877,9606.ENSP00000055682,9606.ENSP00000169551,9606.ENSP00000171887,9606.ENSP00000194530,9606.ENSP00000200691,9606.ENSP00000211287,9606.ENSP00000215057,9606.ENSP00000216034,9606.ENSP00000216330,9606.ENSP00000216455,9606.ENSP00000216487,9606.ENSP00000216639,9606.ENSP00000216832,9606.ENSP00000217169,9606.ENSP00000218348,9606.ENSP00000219240,…	HEBP1,RTF2,TARBP1,NEXMIF,TIMM21,TNS1,STRADB,MT3,MAPK13,MZF1,TOMM22,FKBP3,PSMA3,RIN3,VRK1,PNN,BIRC7,USP11,DHODH,SETD6,CD79A,LFNG,CEP41,MEST,GIMAP2,STN1,KAT2A,CD38,ITFG2,MAPK14,HLA-DOA,SNX3,NUDT12,RARS1,TMSB10,MSH2,IGFBP2,RMDN2,SLC35D1,MED28,YIPF4,TARDBP,ZNF141,CAT,GSTM2,PLCG1,SRSF6,ZNF391,SOX4,INSIG2,ZNF10,HSPB1,RAC2,PARP2,HIP1R,RBM39,SERPINF1,BTG1,SORT1,RAB33A,PRPF38A,HILPDA,MRPS9,SRSF1,TBC1D1,AN…
GO Component	GO:0043229	Intracellular organelle	551	13231	0.06	9.7e-06	9606.ENSP00000023939,9606.ENSP00000040877,9606.ENSP00000055682,9606.ENSP00000169551,9606.ENSP00000171887,9606.ENSP00000194530,9606.ENSP00000200691,9606.ENSP00000211287,9606.ENSP00000215057,9606.ENSP00000216034,9606.ENSP00000216330,9606.ENSP00000216455,9606.ENSP00000216487,9606.ENSP00000216639,9606.ENSP00000216832,9606.ENSP00000217169,9606.ENSP00000218348,9606.ENSP00000219240,9606.ENSP00000219315,…	RTF2,TARBP1,NEXMIF,TIMM21,TNS1,STRADB,MT3,MAPK13,MZF1,TOMM22,FKBP3,PSMA3,RIN3,VRK1,PNN,BIRC7,USP11,DHODH,SETD6,CD79A,LFNG,CEP41,MEST,GIMAP2,STN1,KAT2A,CD38,ITFG2,MAPK14,HLA-DOA,SNX3,NUDT12,RARS1,TMSB10,MSH2,IGFBP2,RMDN2,SLC35D1,MED28,YIPF4,TARDBP,ZNF141,CAT,GSTM2,PLCG1,SRSF6,ZNF391,SOX4,INSIG2,ZNF10,HSPB1,RAC2,PARP2,HIP1R,RBM39,SERPINF1,BTG1,SORT1,RAB33A,PRPF38A,HILPDA,MRPS9,SRSF1,TBC1D1,ANAPC5,F…
GO Component	GO:0005634	Nucleus	340	7672	0.08	0.0014	9606.ENSP00000023939,9606.ENSP00000040877,9606.ENSP00000055682,9606.ENSP00000194530,9606.ENSP00000200691,9606.ENSP00000211287,9606.ENSP00000215057,9606.ENSP00000216330,9606.ENSP00000216455,9606.ENSP00000216639,9606.ENSP00000216832,9606.ENSP00000217169,9606.ENSP00000218348,9606.ENSP00000219240,9606.ENSP00000219315,9606.ENSP00000223293,9606.ENSP00000224950,9606.ENSP00000225916,9606.ENSP00000226279,…	RTF2,TARBP1,NEXMIF,STRADB,MT3,MAPK13,MZF1,FKBP3,PSMA3,VRK1,PNN,BIRC7,USP11,DHODH,SETD6,GIMAP2,STN1,KAT2A,CD38,ITFG2,MAPK14,NUDT12,RARS1,MSH2,MED28,TARDBP,ZNF141,PLCG1,SRSF6,ZNF391,SOX4,ZNF10,HSPB1,RAC2,PARP2,RBM39,BTG1,SORT1,PRPF38A,HILPDA,MRPS9,SRSF1,TBC1D1,ANAPC5,FLT4,MTUS1,SMAD2,EPB41L5,THRA,OLFM2,ABCB6,SERGEF,GID8,PATZ1,AMIGO2,CRTC3,ZFP14,ACKR3,PNKD,TRMT10A,NONO,PAK1,ATM,NGLY1,KANSL1L,GEMIN6,…
GO Component	GO:0005740	Mitochondrial envelope	56	802	0.28	0.0018	9606.ENSP00000169551,9606.ENSP00000200691,9606.ENSP00000216034,9606.ENSP00000219240,9606.ENSP00000241052,9606.ENSP00000249071,9606.ENSP00000258455,9606.ENSP00000264059,9606.ENSP00000265316,9606.ENSP00000266263,9606.ENSP00000272418,9606.ENSP00000272433,9606.ENSP00000281456,9606.ENSP00000296684,9606.ENSP00000300151,9606.ENSP00000302037,9606.ENSP00000312834,9606.ENSP00000333212,9606.ENSP00000341625,…	TIMM21,MT3,TOMM22,DHODH,CAT,RAC2,MRPS9,EFHD1,ABCB6,MTFP1,MRPS5,SFXN5,SLC25A4,NDUFS4,MRPL16,MFF,MLXIP,CYP2U1,CYB5A,SFXN4,TRAF3IP3,NDUFS2,BNIP3,NDUFAF4,SFXN2,ACADM,OMA1,SLC25A27,UQCC1,SDHD,COX7A2L,CRLS1,LYRM7,BNIP3L,NLN,DNAJC19,ATP5MC1,CIAPIN1,MTHFD2L,VAMP1,MRPS6,DELE1,TMEM177,SDHAF3,TMEM14B,MRPS14,MRPS27,VDAC3,MRPL42,TXNIP,HK1,SPG7,NDUFV1,IVD,UCP2,AK2
GO Component	GO:0070013	Intracellular organelle lumen	262	5660	0.1	0.0018	9606.ENSP00000055682,9606.ENSP00000215057,9606.ENSP00000216455,9606.ENSP00000216639,9606.ENSP00000216832,9606.ENSP00000217169,9606.ENSP00000218348,9606.ENSP00000219240,9606.ENSP00000219315,9606.ENSP00000223293,9606.ENSP00000224950,9606.ENSP00000225916,9606.ENSP00000228799,9606.ENSP00000229795,9606.ENSP00000230792,9606.ENSP00000231572,9606.ENSP00000233146,9606.ENSP00000237380,9606.ENSP00000240185,…	NEXMIF,MZF1,PSMA3,VRK1,PNN,BIRC7,USP11,DHODH,SETD6,GIMAP2,STN1,KAT2A,ITFG2,MAPK14,NUDT12,RARS1,MSH2,MED28,TARDBP,CAT,SRSF6,SOX4,PARP2,RBM39,BTG1,PRPF38A,HILPDA,MRPS9,SRSF1,ANAPC5,FLT4,MTUS1,SMAD2,PHYH,EPB41L5,THRA,OLFM2,ABCB6,SERGEF,GID8,PATZ1,CRTC3,MRPS5,TRMT10A,NONO,PAK1,ATM,KANSL1L,GEMIN6,PPM1B,AKR1B1,DCK,H2BC5,ACSM3,S100B,GPC2,THOC7,SYN1,UTP15,ZNF22,PRDX3,METTL3,POLR2M,CENPV,MRPL16,COL6A2,PRL…
GO Component	GO:0031967	Organelle envelope	77	1262	0.22	0.0024	9606.ENSP00000169551,9606.ENSP00000200691,9606.ENSP00000216034,9606.ENSP00000219240,9606.ENSP00000241052,9606.ENSP00000249071,9606.ENSP00000256637,9606.ENSP00000258455,9606.ENSP00000264059,9606.ENSP00000265316,9606.ENSP00000266263,9606.ENSP00000272418,9606.ENSP00000272433,9606.ENSP00000278568,9606.ENSP00000281456,9606.ENSP00000296684,9606.ENSP00000299638,9606.ENSP00000299736,9606.ENSP00000300151,…	TIMM21,MT3,TOMM22,DHODH,CAT,RAC2,SORT1,MRPS9,EFHD1,ABCB6,MTFP1,MRPS5,SFXN5,PAK1,SLC25A4,NDUFS4,POLR2M,CENPV,MRPL16,MFF,MLXIP,DPY19L2,CPNE1,CYP2U1,TUBB,RANBP3,CYB5A,NUP43,LRMP,SFXN4,SREBF1,TRAF3IP3,NDUFS2,BNIP3,NDUFAF4,SFXN2,ACADM,OMA1,SLC25A27,UQCC1,SDHD,COX7A2L,CRLS1,LYRM7,BNIP3L,NLN,PLPP6,DNAJC19,ATP5MC1,CIAPIN1,MTHFD2L,VAMP1,MRPS6,TMEM18,SCRN1,DPY19L4,DELE1,TMEM177,SDHAF3,TMEM14B,MRPS14,MRPS27…
GO Component	GO:0031981	Nuclear lumen	215	4526	0.11	0.0024	9606.ENSP00000055682,9606.ENSP00000215057,9606.ENSP00000216455,9606.ENSP00000216639,9606.ENSP00000216832,9606.ENSP00000217169,9606.ENSP00000218348,9606.ENSP00000219240,9606.ENSP00000219315,9606.ENSP00000223293,9606.ENSP00000224950,9606.ENSP00000225916,9606.ENSP00000228799,9606.ENSP00000229795,9606.ENSP00000231572,9606.ENSP00000233146,9606.ENSP00000237380,9606.ENSP00000240185,9606.ENSP00000244020,…	NEXMIF,MZF1,PSMA3,VRK1,PNN,BIRC7,USP11,DHODH,SETD6,GIMAP2,STN1,KAT2A,ITFG2,MAPK14,RARS1,MSH2,MED28,TARDBP,SRSF6,SOX4,PARP2,RBM39,BTG1,PRPF38A,HILPDA,MRPS9,SRSF1,ANAPC5,FLT4,MTUS1,SMAD2,EPB41L5,THRA,OLFM2,ABCB6,SERGEF,GID8,PATZ1,CRTC3,TRMT10A,NONO,PAK1,ATM,KANSL1L,GEMIN6,PPM1B,AKR1B1,DCK,H2BC5,S100B,THOC7,SYN1,UTP15,ZNF22,METTL3,POLR2M,CENPV,UBTF,POP7,PPIH,MCM7,ZBTB4,CHST2,CBX2,POLD4,ZMIZ2,MSL3,PR…
GO Component	GO:0005654	Nucleoplasm	199	4169	0.12	0.0039	9606.ENSP00000055682,9606.ENSP00000215057,9606.ENSP00000216455,9606.ENSP00000216639,9606.ENSP00000216832,9606.ENSP00000217169,9606.ENSP00000218348,9606.ENSP00000219240,9606.ENSP00000219315,9606.ENSP00000223293,9606.ENSP00000224950,9606.ENSP00000225916,9606.ENSP00000228799,9606.ENSP00000229795,9606.ENSP00000231572,9606.ENSP00000233146,9606.ENSP00000237380,9606.ENSP00000240185,9606.ENSP00000244020,…	NEXMIF,MZF1,PSMA3,VRK1,PNN,BIRC7,USP11,DHODH,SETD6,GIMAP2,STN1,KAT2A,ITFG2,MAPK14,RARS1,MSH2,MED28,TARDBP,SRSF6,SOX4,PARP2,RBM39,BTG1,PRPF38A,HILPDA,SRSF1,ANAPC5,FLT4,SMAD2,EPB41L5,THRA,OLFM2,ABCB6,SERGEF,GID8,PATZ1,CRTC3,TRMT10A,NONO,PAK1,ATM,KANSL1L,GEMIN6,AKR1B1,DCK,H2BC5,S100B,THOC7,UTP15,ZNF22,METTL3,POLR2M,CENPV,UBTF,POP7,PPIH,MCM7,ZBTB4,CHST2,CBX2,POLD4,ZMIZ2,MSL3,PRPF3,CPNE1,BCKDHB,INTS3,…
GO Component	GO:0005737	Cytoplasm	492	12056	0.05	0.0057	9606.ENSP00000014930,9606.ENSP00000055682,9606.ENSP00000169551,9606.ENSP00000171887,9606.ENSP00000194530,9606.ENSP00000200691,9606.ENSP00000211287,9606.ENSP00000216034,9606.ENSP00000216455,9606.ENSP00000216487,9606.ENSP00000216639,9606.ENSP00000217169,9606.ENSP00000218348,9606.ENSP00000219240,9606.ENSP00000219315,9606.ENSP00000221972,9606.ENSP00000222725,9606.ENSP00000223208,9606.ENSP00000223215,…	HEBP1,NEXMIF,TIMM21,TNS1,STRADB,MT3,MAPK13,TOMM22,PSMA3,RIN3,VRK1,BIRC7,USP11,DHODH,SETD6,CD79A,LFNG,CEP41,MEST,GIMAP2,KAT2A,CD38,ITFG2,MAPK14,HLA-DOA,SNX3,NUDT12,RARS1,PFKFB4,TMSB10,IGFBP2,RMDN2,SLC35D1,MED28,YIPF4,FZD3,TARDBP,CAT,GSTM2,PLCG1,SOX4,INSIG2,HSPB1,RAC2,CLEC11A,DHX58,ATXN10,HIP1R,SERPINF1,BTG1,SORT1,RAB33A,HILPDA,MRPS9,SRSF1,IL36A,ANAPC5,FLT4,MMD,MTUS1,SMAD2,WSB1,PHYH,SIAE,EPB41L5,US…
GO Component	GO:0016607	Nuclear speck	33	420	0.33	0.0084	9606.ENSP00000216832,9606.ENSP00000229795,9606.ENSP00000244020,9606.ENSP00000253363,9606.ENSP00000258962,9606.ENSP00000276079,9606.ENSP00000295899,9606.ENSP00000298717,9606.ENSP00000306614,9606.ENSP00000315379,9606.ENSP00000327213,9606.ENSP00000339404,9606.ENSP00000342262,9606.ENSP00000356975,9606.ENSP00000357835,9606.ENSP00000357928,9606.ENSP00000359988,9606.ENSP00000363787,9606.ENSP00000365198,…	PNN,MAPK14,SRSF6,RBM39,SRSF1,NONO,THOC7,METTL3,PPIH,PRPF3,NRIP1,ASCC1,NUP43,ADAMTS4,LHPP,CDC40,SRSF11,RING1,KAZN,BNIP3L,LUC7L3,MOCS2,RBM11,RBM4,TBXA2R,LPXN,MAML2,HIF1A,RBM8A,PIAS2,APBB1,PNISR,NUAK2
GO Component	GO:0031966	Mitochondrial membrane	50	752	0.26	0.0084	9606.ENSP00000169551,9606.ENSP00000200691,9606.ENSP00000216034,9606.ENSP00000219240,9606.ENSP00000249071,9606.ENSP00000258455,9606.ENSP00000264059,9606.ENSP00000265316,9606.ENSP00000266263,9606.ENSP00000272418,9606.ENSP00000272433,9606.ENSP00000281456,9606.ENSP00000296684,9606.ENSP00000300151,9606.ENSP00000302037,9606.ENSP00000312834,9606.ENSP00000333212,9606.ENSP00000341625,9606.ENSP00000347924,…	TIMM21,MT3,TOMM22,DHODH,RAC2,MRPS9,EFHD1,ABCB6,MTFP1,MRPS5,SFXN5,SLC25A4,NDUFS4,MRPL16,MFF,MLXIP,CYP2U1,CYB5A,SFXN4,TRAF3IP3,NDUFS2,BNIP3,NDUFAF4,SFXN2,ACADM,OMA1,SLC25A27,UQCC1,SDHD,COX7A2L,CRLS1,LYRM7,BNIP3L,DNAJC19,ATP5MC1,MTHFD2L,VAMP1,MRPS6,DELE1,TMEM177,TMEM14B,MRPS14,MRPS27,VDAC3,MRPL42,HK1,SPG7,NDUFV1,IVD,UCP2
KEGG	hsa05168	Herpes simplex virus 1 infection	36	478	0.31	0.0258	9606.ENSP00000229829,9606.ENSP00000240499,9606.ENSP00000244020,9606.ENSP00000248211,9606.ENSP00000258962,9606.ENSP00000270001,9606.ENSP00000295208,9606.ENSP00000300619,9606.ENSP00000303915,9606.ENSP00000308578,9606.ENSP00000309161,9606.ENSP00000331465,9606.ENSP00000333223,9606.ENSP00000337555,9606.ENSP00000339823,9606.ENSP00000340514,9606.ENSP00000343617,9606.ENSP00000347948,9606.ENSP00000349401,…	HLA-DOA,ZNF141,SRSF6,ZNF10,SRSF1,ZFP14,ZNF514,ZNF91,ZNF561,ZNF431,ZNF471,ZNF84,ZNF470,ZNF548,ZNF546,ZNF14,ZNF606,TNFRSF14,ZNF708,STAT1,PIK3CD,ZNF169,ZNF248,ZNF182,ZNF12,ZNF780B,ZNF506,ZNF302,EIF2B1,ZNF181,ZNF667,ZNF285,ZNF226,ZNF101,ZNF253,IFIH1
KEGG	hsa01200	Carbon metabolism	14	116	0.52	0.0336	9606.ENSP00000241052,9606.ENSP00000283646,9606.ENSP00000296412,9606.ENSP00000320171,9606.ENSP00000324105,9606.ENSP00000352401,9606.ENSP00000362413,9606.ENSP00000364699,9606.ENSP00000378731,9606.ENSP00000405573,9606.ENSP00000419325,9606.ENSP00000493382,9606.ENSP00000494664,9606.ENSP00000495530	CAT,RPIA,ADH5,PKM,ENO3,RPE,PGK1,SDHD,ALDOC,GPI,SUCLG2,PHGDH,HK1,ENO1
TISSUES	BTO:0000042	Animal	637	15148	0.06	4.88e-12	9606.ENSP00000014930,9606.ENSP00000023939,9606.ENSP00000040877,9606.ENSP00000055682,9606.ENSP00000169551,9606.ENSP00000171887,9606.ENSP00000194530,9606.ENSP00000200691,9606.ENSP00000205214,9606.ENSP00000211287,9606.ENSP00000215057,9606.ENSP00000216034,9606.ENSP00000216330,9606.ENSP00000216455,9606.ENSP00000216487,9606.ENSP00000216639,9606.ENSP00000216832,9606.ENSP00000217169,9606.ENSP00000218348,…	HEBP1,RTF2,TARBP1,NEXMIF,TIMM21,TNS1,STRADB,MT3,AASDH,MAPK13,MZF1,TOMM22,FKBP3,PSMA3,RIN3,VRK1,PNN,BIRC7,USP11,PLLP,DHODH,SETD6,CD79A,LFNG,CEP41,MEST,STN1,KAT2A,CD38,ITFG2,MAPK14,HLA-DOA,SNX3,NUDT12,RARS1,PFKFB4,TMSB10,MSH2,IGFBP2,SLC35D1,MED28,YIPF4,FZD3,TARDBP,KLRK1,DEPDC7,CAT,GSTM2,PLCG1,SRSF6,SOX4,INSIG2,HSPB1,RAC2,CLEC11A,PARP2,DHX58,ATXN10,HIP1R,RBM39,SERPINF1,BTG1,SORT1,RAB33A,PRPF38A,HILP…
TISSUES	BTO:0000142	Brain	292	5733	0.14	3.69e-08	9606.ENSP00000014930,9606.ENSP00000023939,9606.ENSP00000200691,9606.ENSP00000211287,9606.ENSP00000216832,9606.ENSP00000218348,9606.ENSP00000219207,9606.ENSP00000219315,9606.ENSP00000225916,9606.ENSP00000230085,9606.ENSP00000231572,9606.ENSP00000233143,9606.ENSP00000233809,9606.ENSP00000240093,9606.ENSP00000240185,9606.ENSP00000241052,9606.ENSP00000241337,9606.ENSP00000244007,9606.ENSP00000245787,…	HEBP1,RTF2,MT3,MAPK13,PNN,USP11,PLLP,SETD6,KAT2A,SNX3,RARS1,TMSB10,IGFBP2,FZD3,TARDBP,CAT,GSTM2,PLCG1,INSIG2,HSPB1,PARP2,ATXN10,HIP1R,RBM39,SORT1,PRPF38A,SRSF1,KCTD3,TBC1D1,ANAPC5,MMD,MTUS1,WSB1,SIAE,EPB41L5,IFT46,EFHD1,FNIP2,ADD2,THRA,OLFM2,SERGEF,RNF141,MTFP1,CSAD,CRTC3,SFXN5,PNKD,RNF44,NONO,PAK1,ATM,NGLY1,QDPR,SLC25A4,PPM1B,AKR1B1,DRAM2,S100B,SYN1,TTC14,SNRK,ADH5,BDH2,NDUFS4,TRIM9,PRDX3,METTL3…
TISSUES	BTO:0000227	Central nervous system	296	5825	0.14	3.69e-08	9606.ENSP00000014930,9606.ENSP00000023939,9606.ENSP00000200691,9606.ENSP00000211287,9606.ENSP00000216832,9606.ENSP00000218348,9606.ENSP00000219207,9606.ENSP00000219315,9606.ENSP00000225916,9606.ENSP00000230085,9606.ENSP00000231572,9606.ENSP00000233143,9606.ENSP00000233809,9606.ENSP00000240093,9606.ENSP00000240185,9606.ENSP00000241052,9606.ENSP00000241337,9606.ENSP00000244007,9606.ENSP00000245787,…	HEBP1,RTF2,MT3,MAPK13,PNN,USP11,PLLP,SETD6,KAT2A,SNX3,RARS1,TMSB10,IGFBP2,FZD3,TARDBP,CAT,GSTM2,PLCG1,INSIG2,HSPB1,PARP2,ATXN10,HIP1R,RBM39,SERPINF1,SORT1,PRPF38A,SRSF1,KCTD3,TBC1D1,ANAPC5,MMD,MTUS1,WSB1,SIAE,EPB41L5,IFT46,EFHD1,FNIP2,ADD2,THRA,OLFM2,SERGEF,RNF141,MTFP1,CSAD,CRTC3,SFXN5,PNKD,RNF44,NONO,PAK1,ATM,NGLY1,QDPR,SLC25A4,PPM1B,AKR1B1,DRAM2,S100B,SYN1,TTC14,SNRK,ADH5,BDH2,NDUFS4,TRIM9,PRD…
TISSUES	BTO:0001484	Nervous system	304	6016	0.14	3.69e-08	9606.ENSP00000014930,9606.ENSP00000023939,9606.ENSP00000200691,9606.ENSP00000211287,9606.ENSP00000216832,9606.ENSP00000218348,9606.ENSP00000219207,9606.ENSP00000219315,9606.ENSP00000225916,9606.ENSP00000230085,9606.ENSP00000231572,9606.ENSP00000233143,9606.ENSP00000233809,9606.ENSP00000240093,9606.ENSP00000240185,9606.ENSP00000241052,9606.ENSP00000241337,9606.ENSP00000244007,9606.ENSP00000245787,…	HEBP1,RTF2,MT3,MAPK13,PNN,USP11,PLLP,SETD6,KAT2A,SNX3,RARS1,TMSB10,IGFBP2,FZD3,TARDBP,CAT,GSTM2,PLCG1,INSIG2,HSPB1,PARP2,ATXN10,HIP1R,RBM39,SERPINF1,SORT1,PRPF38A,SRSF1,KCTD3,TBC1D1,ANAPC5,MMD,MTUS1,WSB1,SIAE,EPB41L5,IFT46,EFHD1,FNIP2,ADD2,THRA,OLFM2,SERGEF,RNF141,SFRP5,MTFP1,CSAD,CRTC3,SFXN5,PNKD,RNF44,NONO,PAK1,ATM,NGLY1,QDPR,SLC25A4,PPM1B,AKR1B1,DRAM2,S100B,SYN1,TTC14,SNRK,ADH5,BDH2,NDUFS4,TRI…
TISSUES	BTO:0000282	Head	317	6642	0.12	3.82e-06	9606.ENSP00000014930,9606.ENSP00000023939,9606.ENSP00000200691,9606.ENSP00000211287,9606.ENSP00000216832,9606.ENSP00000218348,9606.ENSP00000219207,9606.ENSP00000219315,9606.ENSP00000223208,9606.ENSP00000225916,9606.ENSP00000230085,9606.ENSP00000231572,9606.ENSP00000233143,9606.ENSP00000233809,9606.ENSP00000240093,9606.ENSP00000240185,9606.ENSP00000241052,9606.ENSP00000241337,9606.ENSP00000244007,…	HEBP1,RTF2,MT3,MAPK13,PNN,USP11,PLLP,SETD6,CEP41,KAT2A,SNX3,RARS1,TMSB10,IGFBP2,FZD3,TARDBP,CAT,GSTM2,PLCG1,INSIG2,HSPB1,RAC2,PARP2,ATXN10,HIP1R,RBM39,SERPINF1,SORT1,PRPF38A,EDAR,SRSF1,KCTD3,TBC1D1,ANAPC5,MMD,MTUS1,WSB1,SIAE,EPB41L5,IFT46,EFHD1,FNIP2,ADD2,THRA,OLFM2,SERGEF,RNF141,SFRP5,MTFP1,CSAD,CRTC3,MRPS5,SFXN5,PNKD,RNF44,NONO,PAK1,ATM,NGLY1,QDPR,SLC25A4,PPM1B,AKR1B1,DRAM2,S100B,FGF11,SYN1,TTC…
TISSUES	BTO:0000083	Female reproductive system	287	6111	0.11	0.00016	9606.ENSP00000023939,9606.ENSP00000194530,9606.ENSP00000215057,9606.ENSP00000216034,9606.ENSP00000216330,9606.ENSP00000216455,9606.ENSP00000216832,9606.ENSP00000218348,9606.ENSP00000223208,9606.ENSP00000223215,9606.ENSP00000224950,9606.ENSP00000225916,9606.ENSP00000228799,9606.ENSP00000229795,9606.ENSP00000231572,9606.ENSP00000232375,9606.ENSP00000233143,9606.ENSP00000233146,9606.ENSP00000233809,…	RTF2,STRADB,MZF1,TOMM22,FKBP3,PSMA3,PNN,USP11,CEP41,MEST,STN1,KAT2A,ITFG2,MAPK14,RARS1,PFKFB4,TMSB10,MSH2,IGFBP2,TARDBP,KLRK1,CAT,GSTM2,PLCG1,SRSF6,SOX4,HSPB1,PARP2,ATXN10,RBM39,SERPINF1,BTG1,SORT1,PRPF38A,SRSF1,KCTD3,ANAPC5,FLT4,MTUS1,SMAD2,WSB1,EPB41L5,USE1,IFT46,EFHD1,FNIP2,ADD2,THRA,SERGEF,MTFP1,MRPS5,ACKR3,NONO,PGAP2,PAK1,NGLY1,SLC25A4,FLT1,AKR1B1,PXYLP1,DCK,H2BC5,PTGIR,THOC7,TTC14,ADH5,BDH2…
TISSUES	BTO:0000345	Digestive gland	152	2881	0.16	0.00078	9606.ENSP00000171887,9606.ENSP00000205214,9606.ENSP00000211287,9606.ENSP00000216330,9606.ENSP00000216455,9606.ENSP00000216832,9606.ENSP00000218348,9606.ENSP00000219240,9606.ENSP00000225916,9606.ENSP00000226279,9606.ENSP00000229795,9606.ENSP00000230085,9606.ENSP00000231572,9606.ENSP00000233143,9606.ENSP00000233809,9606.ENSP00000240185,9606.ENSP00000241052,9606.ENSP00000244020,9606.ENSP00000248553,…	TNS1,AASDH,MAPK13,FKBP3,PSMA3,PNN,USP11,DHODH,KAT2A,CD38,MAPK14,SNX3,RARS1,TMSB10,IGFBP2,TARDBP,CAT,SRSF6,HSPB1,HIP1R,RBM39,SERPINF1,BTG1,SRSF1,TBC1D1,MTUS1,SMAD2,PHYH,SFRP5,MTFP1,NONO,ATM,QDPR,PPM1B,ACSM3,FCER1G,PTGIR,ADH5,PRDX3,METTL3,COL6A2,MFF,RAB24,SRP9,SULT1B1,HAVCR2,ALDH5A1,TCP1,GLS,MARCO,PKM,ENO3,CNDP2,NRIP1,H1-10,MGAT1,HSD17B13,MT1F,UGP2,TUBB,RPL7,TMEM230,RANBP3,CYB5A,PRDX6,RBM5,APOL3,TN…
TISSUES	BTO:0003099	Internal female genital organ	148	2804	0.16	0.00096	9606.ENSP00000023939,9606.ENSP00000215057,9606.ENSP00000216034,9606.ENSP00000216330,9606.ENSP00000216832,9606.ENSP00000223215,9606.ENSP00000224950,9606.ENSP00000229795,9606.ENSP00000233143,9606.ENSP00000233146,9606.ENSP00000233809,9606.ENSP00000244020,9606.ENSP00000244745,9606.ENSP00000248553,9606.ENSP00000250416,9606.ENSP00000252934,9606.ENSP00000258962,9606.ENSP00000261819,9606.ENSP00000261937,…	RTF2,MZF1,TOMM22,FKBP3,PNN,MEST,STN1,MAPK14,TMSB10,MSH2,IGFBP2,SRSF6,SOX4,HSPB1,PARP2,ATXN10,SRSF1,ANAPC5,FLT4,MTUS1,SMAD2,EFHD1,ADD2,SERGEF,MTFP1,ACKR3,NONO,PAK1,FLT1,AKR1B1,PXYLP1,H2BC5,PTGIR,BDH2,PRDX3,METTL3,COL6A2,ZNF91,MFF,PRL,UBTF,RAB24,MCM7,ZBTB4,CHST2,EFEMP2,MSL3,PACS1,LENG8,INTS3,PKM,CNDP2,NRIP1,NOG,IFITM1,BACE2,ARHGEF1,DACT1,UGP2,TUBB,RANBP3,CYB5A,RBM5,PRMT7,SLC12A6,SREBF1,TGFBR2,CD2AP…
TISSUES	BTO:0000081	Reproductive system	293	6444	0.1	0.0013	9606.ENSP00000023939,9606.ENSP00000194530,9606.ENSP00000215057,9606.ENSP00000216034,9606.ENSP00000216330,9606.ENSP00000216455,9606.ENSP00000216832,9606.ENSP00000218348,9606.ENSP00000223208,9606.ENSP00000223215,9606.ENSP00000224950,9606.ENSP00000225916,9606.ENSP00000228799,9606.ENSP00000229795,9606.ENSP00000231572,9606.ENSP00000232375,9606.ENSP00000233143,9606.ENSP00000233146,9606.ENSP00000233809,…	RTF2,STRADB,MZF1,TOMM22,FKBP3,PSMA3,PNN,USP11,CEP41,MEST,STN1,KAT2A,ITFG2,MAPK14,RARS1,PFKFB4,TMSB10,MSH2,IGFBP2,TARDBP,KLRK1,CAT,GSTM2,PLCG1,SRSF6,SOX4,HSPB1,PARP2,ATXN10,RBM39,SERPINF1,BTG1,SORT1,PRPF38A,SRSF1,KCTD3,ANAPC5,FLT4,MTUS1,SMAD2,WSB1,EPB41L5,USE1,IFT46,EFHD1,FNIP2,ADD2,THRA,SERGEF,MTFP1,MRPS5,ACKR3,NONO,PGAP2,PAK1,NGLY1,SLC25A4,FLT1,AKR1B1,PXYLP1,DCK,H2BC5,PTGIR,THOC7,TTC14,ADH5,BDH2…
TISSUES	BTO:0001424	Uterus	71	1117	0.24	0.0018	9606.ENSP00000215057,9606.ENSP00000216034,9606.ENSP00000216330,9606.ENSP00000233143,9606.ENSP00000233146,9606.ENSP00000233809,9606.ENSP00000248553,9606.ENSP00000252934,9606.ENSP00000258962,9606.ENSP00000261819,9606.ENSP00000262102,9606.ENSP00000266263,9606.ENSP00000276079,9606.ENSP00000289316,9606.ENSP00000298510,9606.ENSP00000300527,9606.ENSP00000302150,9606.ENSP00000304376,9606.ENSP00000307288,…	MZF1,TOMM22,FKBP3,TMSB10,MSH2,IGFBP2,HSPB1,ATXN10,SRSF1,ANAPC5,MTUS1,MTFP1,NONO,H2BC5,PRDX3,COL6A2,PRL,RAB24,MCM7,ZBTB4,MSL3,PACS1,LENG8,INTS3,PKM,CNDP2,IFITM1,ARHGEF1,UGP2,RANBP3,CYB5A,PRMT7,SREBF1,CD2AP,STAT1,DKC1,MMS19,ZRANB2,SRSF11,OCRL,PGK1,PAQR7,BNIP3L,HMGN1,MTIF3,EXOSC8,EVL,MRPS6,FBLN2,MTA3,ALDH7A1,AP1M1,DELE1,TIA1,EZH1,KAT8,ARRB1,DBNL,SUCLG2,ROBO1,GSTCD,ENY2,HIF1A,ZNF667,POLG2,TXNIP,APBB1…
TISSUES	BTO:0001489	Whole body	533	13099	0.05	0.0018	9606.ENSP00000014930,9606.ENSP00000023939,9606.ENSP00000171887,9606.ENSP00000194530,9606.ENSP00000200691,9606.ENSP00000205214,9606.ENSP00000211287,9606.ENSP00000215057,9606.ENSP00000216034,9606.ENSP00000216330,9606.ENSP00000216455,9606.ENSP00000216487,9606.ENSP00000216639,9606.ENSP00000216832,9606.ENSP00000217169,9606.ENSP00000218348,9606.ENSP00000219207,9606.ENSP00000219240,9606.ENSP00000219315,…	HEBP1,RTF2,TNS1,STRADB,MT3,AASDH,MAPK13,MZF1,TOMM22,FKBP3,PSMA3,RIN3,VRK1,PNN,BIRC7,USP11,PLLP,DHODH,SETD6,CD79A,LFNG,CEP41,MEST,STN1,KAT2A,CD38,ITFG2,MAPK14,HLA-DOA,SNX3,RARS1,PFKFB4,TMSB10,MSH2,IGFBP2,YIPF4,FZD3,TARDBP,KLRK1,CAT,GSTM2,PLCG1,SRSF6,SOX4,INSIG2,HSPB1,RAC2,CLEC11A,PARP2,DHX58,ATXN10,HIP1R,RBM39,SERPINF1,BTG1,SORT1,PRPF38A,HILPDA,EDAR,SRSF1,KCTD3,IL36A,TGDS,TBC1D1,ANAPC5,FLT4,MMD,MT…
[truncated: 35 more rows]

## Sheet: Gene set 3
#category	term ID	term description	observed gene count	background gene count	strength	false discovery rate	matching proteins in your network (IDs)	matching proteins in your network (labels)
[truncated: 1,137 more rows]

## Sheet: Gene set 4
#category	term ID	term description	observed gene count	background gene count	strength	false discovery rate	matching proteins in your network (IDs)	matching proteins in your network (labels)
[truncated: 863 more rows]

## Sheet: Gene set 5
#category	term ID	term description	observed gene count	background gene count	strength	false discovery rate	matching proteins in your network (IDs)	matching proteins in your network (labels)
[truncated: 323 more rows]

[truncated: 2 more sheets: Gene set 6, Gene set 7]
