# Supplementary material for: Multi‐Omics Analysis of Human Blood Cells Reveals Unique Features of Age‐Associated Type 2 CD8 Memory T Cells
Source: Aging Cell. 2026 Feb 1;25(2):e70393. doi: 10.1111/acel.70393 (PMC12862018; doi:10.1111/acel.70393)
Supplement: Supplementary file 16 — Table S6: The electrospray ionization source parameters used in the metabolomics analysis. [file ACEL-25-e70393-s003.xlsx]

## Sheet: Supplementary Table 6
Parameter	Value
Ion spray voltage	3500 V
Sheath gas flow rate	60 (arbitrary units)
Auxiliary gas flow rate	15 (arbitrary units)
Sweep gas flow rate	2 (arbitrary units)
Ion transfer tube temperature	350 °C
Vaporizer temperature	400 °C
